# Supplementary material for: Comparative Physiological, Biochemical, and Leaf Proteome Responses of Contrasting Wheat Varieties to Drought Stress
Source: Plants (Basel). 2024 Oct 5;13(19):2797. doi: 10.3390/plants13192797 (PMC11478804; doi:10.3390/plants13192797)
Supplement: Supplementary file 1 [file plants-13-02797-s001.zip]

Archive with 14 entries (14 files):
- __MACOSX/._Figure S1.png
- __MACOSX/._Figure S2.png
- __MACOSX/._Figure S3.png
- __MACOSX/._Table S1.docx
- __MACOSX/._Tables S2-S5.xlsx
- __MACOSX/._Tables S6.docx
- __MACOSX/._Tables S7.docx
- Figure S1.png
- Figure S2.png
- Figure S3.png
- Table S1.pdf
- Tables S2-S5.xlsx
- Tables S6.pdf
- Tables S7.pdf
