# Supplementary material for: Comparative Physiological, Biochemical, and Leaf Proteome Responses of Contrasting Wheat Varieties to Drought Stress
Source: Plants (Basel). 2024 Oct 5;13(19):2797. doi: 10.3390/plants13192797 (PMC11478804; doi:10.3390/plants13192797)
Supplement: Supplementary file 1 [file plants-13-02797-s001.zip › Tables S2-S5.xlsx]

## Sheet: Contents
	Contents of supplementary information
	Supplementary Table S2. List of leaf proteins identified in BW4074 wheat variety
	Supplementary Table S3. List of leaf proteins identified in BW35695 wheat variety
	Supplementaty Table S4. List of differentially expressed leaf proteins in BW4074 in response to drought stress
	Supplementary Table S5. List of differentially expressed leaf proteins in BW35695 in response to drought stress
	Title: Comparative physiological, biochemical and leaf proteome responses of contrasting wheat varieties to drought stress
	Authors: Sellwane J. Moloi, Ali O. Alqarni, Adrian P. Brown, Tatenda Goche, Nemera G. Shargie, Makoena J. Moloi,
	Arun Gokul, Stephen Chivasa and Rudo Ngara

## Sheet: Table S2
Supplementary Table S2. List of leaf proteins identified in BW4074 wheat variety. Prot. # = protein number;
Prot. Score = protein score relating to the confidence of protein identification; A threshold of 1.3 was applied and is equivalent to p < 0.05;
%Cov = percentage of protein sequence matched by sequenced peptides; # peptides = number of peptides; Contrib. = the level with which
each peptide contributes to protein identification; Conf. = % confidence of peptide identification; Theor. z = precursor ion charge;
Theor MW = Theoretical molecular weight of each peptide; Prec MW = Experimental molecular weight of each peptide; dMass = Prec MW - Theor MW;
Theor m/z = theoretical mass to charge ratio; Prec m/z = experimental mass to charge ratio; Pep. Score = Peptide score as assigned in ProteinPilot.
Note: Protein 31, 158 and 270 are contaminants that are included in the dataset to demonstrate the specific assignment of peptides to a protein.
Prot. #	%Cov	Accessions	Protein Name	# Peptides	Contrib.	Conf.	Peptide Sequence	Modifications	Cleavages	dMass	Prec MW	Prec m/z	Theor MW	Theor m/z	Theor z	Pep. Score
1	74	sp|P11383|RBL_WHEAT	Ribulose bisphosphate carboxylase large chain OS=Triticum aestivum OX=4565 GN=rbcL PE=1 SV=2	60	2	99	AGVGFKAGVK	iTRAQ8plex@N-term; iTRAQ8plex(K)@6; iTRAQ8plex(K)@10	missed K-A@6	-0.0274337	1845.13	462.291	1845.16	462.297	4	11
					2	99	AGVKDYKLTYYTPEYETKDTDILAAFR	iTRAQ8plex@N-term; iTRAQ8plex(K)@4; iTRAQ8plex(K)@7; iTRAQ8plex(K)@18	missed K-D@4; missed K-L@7; missed K-D@18	-0.0196614	4387.38	627.776	4387.4	627.779	7	14
					2	99	ALRLEDLRIPPTYSK	iTRAQ8plex@N-term; iTRAQ8plex(K)@15	missed R-L@3; missed R-I@8	-0.00848421	2379.4	595.858	2379.41	595.86	4	16
					2	99	AMHAVIDR	iTRAQ8plex@N-term		-0.00145446	1215.67	406.23	1215.67	406.231	3	10
					2	99	AMHAVIDRQK	iTRAQ8plex@N-term; iTRAQ8plex(K)@10	missed R-Q@8	-0.0125157	1776.02	593.013	1776.03	593.017	3	12
					2	99	DDENVNSQPFMR	iTRAQ8plex@N-term		0.00832905	1754.83	878.421	1754.82	878.417	2	16
					2	99	DLAREGNEIIR	iTRAQ8plex@N-term	missed R-E@4	0.00343642	1588.89	795.451	1588.88	795.449	2	11
					2	99	DNGLLLHIHR	iTRAQ8plex@N-term		0.00247468	1490.86	497.962	1490.86	497.961	3	14
					2	99	DTDILAAFR	iTRAQ8plex@N-term		0.00540749	1324.73	663.375	1324.73	663.372	2	13
					2	99	DYKLTYYTPEYETKDTDILAAFR	iTRAQ8plex@N-term; iTRAQ8plex(K)@3; iTRAQ8plex(K)@14	missed K-L@3; missed K-D@14	-0.0143951	3727.96	932.997	3727.98	933.001	4	12
					2	99	ELGVPIVMHDYLTGGFTANTTLAHYCR	iTRAQ8plex@N-term; Methylthio(C)@26		-0.0088592	3328.63	833.164	3328.64	833.166	4	18
					2	99	ELGVPIVMHDYLTGGFTANTTLAHYCRDNGLLLHIHR	iTRAQ8plex@N-term; Methylthio(C)@26; Deamidated(N)@29	missed R-D@27	0.0286327	4498.29	643.621	4498.27	643.617	7	12
					2	99	EMTLGFVDLLRDDFIEK	iTRAQ8plex@N-term; iTRAQ8plex(K)@17	missed R-D@11	-0.00826605	2648.43	883.816	2648.43	883.819	3	16
					2	99	EMTLGFVDLLRDDFIEKDR	iTRAQ8plex@N-term; iTRAQ8plex(K)@17	missed R-D@11; missed K-D@17	-0.00509623	2919.56	730.897	2919.56	730.898	4	19
					2	99	FEFEPVDTIDK	iTRAQ8plex@N-term; iTRAQ8plex(K)@11		-0.00239182	1947.04	487.768	1947.05	487.769	4	12
					2	99	LEDLRIPPTYSK	iTRAQ8plex@N-term; iTRAQ8plex(K)@12	missed R-I@5	-0.00682671	2039.18	510.803	2039.19	510.804	4	10
					2	99	LEGEREMTLGFVDLLR	iTRAQ8plex@N-term	missed R-E@5	-0.00588736	2181.17	546.3	2181.18	546.302	4	10
					2	99	LEGEREMTLGFVDLLRDDFIEKDR	iTRAQ8plex@N-term; iTRAQ8plex(K)@22	missed R-E@5; missed R-D@16; missed K-D@22	-0.0102286	3503.84	701.776	3503.85	701.778	5	17
					2	99	LTYYTPEYETK	iTRAQ8plex@N-term; iTRAQ8plex(K)@11		-0.00252157	2015.07	1008.54	2015.07	1008.54	2	14
					2	99	LTYYTPEYETKDTDILAAFR	iTRAQ8plex@N-term; iTRAQ8plex(K)@11	missed K-D@11	-0.0022305	3017.58	755.403	3017.58	755.403	4	15
					2	99	MSGGDHIHSGTVVGK	iTRAQ8plex@N-term; iTRAQ8plex(K)@15		-0.00722494	2089.11	697.378	2089.12	697.381	3	12
					2	99	MSGGDHIHSGTVVGKLEGER	iTRAQ8plex@N-term; iTRAQ8plex(K)@15	missed K-L@15	0.00439878	2673.42	535.691	2673.41	535.69	5	16
					2	99	NEGRDLAREGNEIIR	iTRAQ8plex@N-term	missed R-D@4; missed R-E@8	-0.00347958	2045.09	512.279	2045.09	512.28	4	19
					2	99	SQAETGEIK	iTRAQ8plex@N-term; iTRAQ8plex(K)@9		0.00167302	1569.88	524.302	1569.88	524.301	3	12
					2	99	TFQGPPHGIQVER	iTRAQ8plex@N-term		0.00473823	1768.96	590.66	1768.95	590.658	3	16
					2	99	VALEACVQAR	iTRAQ8plex@N-term; Methylthio(C)@6		-0.000875681	1408.75	470.589	1408.75	470.59	3	13
					2	99	VSPQPGVPPEEAGAAVAAESSTGTWTTVWTDGLTSLDR	iTRAQ8plex@N-term		-0.0123841	4144.04	1037.02	4144.05	1037.02	4	20
					2	99	VSPQPGVPPEEAGAAVAAESSTGTWTTVWTDGLTSLDRYK	iTRAQ8plex@N-term; iTRAQ8plex(K)@40	missed R-Y@38	0.0154865	4739.43	1185.87	4739.42	1185.86	4	13
					2	99	VSPQPGVPPEEAGAAVAAESSTGTWTTVWTDGLTSLDRYKGR	iTRAQ8plex@N-term; iTRAQ8plex(K)@40	missed R-Y@38; missed K-G@40	-0.0157193	4952.52	991.512	4952.54	991.515	5	11
					2	99	WSPELAAACEVWK	iTRAQ8plex@N-term; Methylthio(C)@9; iTRAQ8plex(K)@13		-0.000650505	2143.11	715.376	2143.11	715.376	3	12
					1.92082	99	EMTLGFVDLLR	iTRAQ8plex@N-term; Oxidation(M)@2		0.00568911	1612.89	538.636	1612.88	538.634	3	9
					1.72125	99	EMTLGFVDLLRDDFIEKDRAR	iTRAQ8plex@N-term; Oxidation(M)@2; iTRAQ8plex(K)@17	missed R-D@11; missed K-D@17; missed R-A@19	-0.00335227	3162.69	633.546	3162.7	633.546	5	12
					1.72125	98.84	GGLDFTK	iTRAQ8plex@N-term; iTRAQ8plex(K)@7		0.00233665	1344.79	673.402	1344.79	673.4	2	10
					1.65758	97.95	EGNEIIR	iTRAQ8plex@N-term		0.000398886	1133.64	567.825	1133.63	567.825	2	12
					1.58503	97.93	AGVGFK	iTRAQ8plex@N-term; iTRAQ8plex(K)@6		-0.000623674	1185.73	593.874	1185.73	593.874	2	9
					1.58503	97.69	LGLSAKNYGR	iTRAQ8plex@N-term; iTRAQ8plex(K)@6	missed K-N@6	-0.00138725	1686	844.009	1686	844.009	2	9
					1.5376	99	LEGEREMTLGFVDLLRDDFIEK	iTRAQ8plex@N-term; Oxidation(M)@7; iTRAQ8plex(K)@22	missed R-E@5; missed R-D@16	-0.0074906	3248.71	650.75	3248.72	650.752	5	16
					1.50864	97.52	DDFIEKDR	iTRAQ8plex@N-term; iTRAQ8plex(K)@6	missed K-D@6	0.00712015	1644.9	823.457	1644.89	823.454	2	7
					1.35655	96.44	GHYLNATAGTCEEMIK	iTRAQ8plex@N-term; Methylthio(C)@11; iTRAQ8plex(K)@16		-0.0146911	2391.17	598.8	2391.18	598.803	4	10
					1.3098	99	NEGRDLAR	No iTRAQ8plex@N-term	missed R-D@4	-0.00167088	929.466	465.74	929.468	465.741	2	10
					1.29243	97.99	DYKLTYYTPEYETK	iTRAQ8plex@N-term; iTRAQ8plex(K)@3; iTRAQ8plex(K)@14	missed K-L@3	0.0223755	2725.48	546.104	2725.46	546.1	5	10
					1.00436	99	ALRLEDLR	No iTRAQ8plex@N-term	missed R-L@3	0.00224823	984.574	493.294	984.572	493.293	2	10
					0.459671	97.16	IPPTYSK	No iTRAQ8plex@N-term; iTRAQ8plex(K)@7		0.000575146	1108.64	555.329	1108.64	555.329	2	8
					0.415669	99	GNAPGAAANR	iTRAQ8plex@N-term	cleaved W-G@N-term	-0.00802512	1201.64	601.827	1201.65	601.831	2	13
					0.368556	99	GIFFTQDWVSMPGVIPVASG	iTRAQ8plex@N-term	cleaved G-G@C-term	0.0127638	2411.26	804.762	2411.25	804.757	3	11
					0.368556	99	GIFFTQDWVSMPGVIPVASGG	iTRAQ8plex@N-term	cleaved G-I@C-term	0.00560577	2468.28	823.766	2468.27	823.765	3	15
					0.0599818	99	ELGVPIVMHDYLTGGFTAN	iTRAQ8plex@N-term; Oxidation(M)@8	cleaved N-T@C-term	-0.0143888	2353.18	785.4	2353.19	785.405	3	10
					0.0560111	99	TDILAAFR	iTRAQ8plex@N-term	cleaved D-T@N-term	-0.000388767	1209.7	605.858	1209.7	605.858	2	13
					0.048177	99	AIKFEFEPVDTIDK	iTRAQ8plex@N-term; No iTRAQ8plex(K)@3; iTRAQ8plex(K)@14	missed K-F@3	-0.00199604	2259.26	754.094	2259.26	754.094	3	17
					0.0352691	99	YYTPEYETKDTDILAAFR	iTRAQ8plex@N-term; iTRAQ8plex(K)@9	cleaved T-Y@N-term; missed K-D@9	0.0201308	2803.47	561.702	2803.45	561.698	5	10
					0.033389	99	ELGVPIVMHDYLTG	iTRAQ8plex@N-term	cleaved G-G@C-term	-0.00221947	1846.98	616.667	1846.98	616.667	3	10
					0.015923	99	EMTLGFVDLLRDD	iTRAQ8plex@N-term	cleaved D-F@C-term; missed R-D@11	0.0128275	1826.95	609.991	1826.94	609.987	3	11
					0.0145735	99	SVLQFGGGTLGHPWGNAPGAAANR	iTRAQ8plex@N-term	cleaved D-S@N-term	-0.000473318	2638.37	880.463	2638.37	880.463	3	17
					0.00921732	99	ELGVPIVMHD	iTRAQ8plex@N-term	cleaved D-Y@C-term	-0.00600509	1412.76	707.386	1412.76	707.389	2	10
					0.0048037	99	TFQGPPHGIQVERD	iTRAQ8plex@N-term	cleaved D-K@C-term; missed R-D@13	0.000401646	1883.98	629.001	1883.98	629	3	17
					0.00348834	99	GGLDFTKDDENVNSQPFMR	No iTRAQ8plex@N-term; No iTRAQ8plex(K)@7	missed K-D@7	0.00827381	2168.99	724.003	2168.98	724	3	16
					0.00305076	99	ELGVPIVMHDYLTGG	iTRAQ8plex@N-term	cleaved G-F@C-term	0.0161866	1904.02	635.68	1904	635.675	3	9
					0.00217692	99	FQGPPHGIQVER	No iTRAQ8plex@N-term	cleaved T-F@N-term	0.00075183	1363.7	682.857	1363.7	682.857	2	12
					0.00174067	98.2	TFQGPPHGIQVERDK	iTRAQ8plex@N-term; No iTRAQ8plex(K)@15	missed R-D@13	-0.00372499	2012.07	504.025	2012.07	504.026	4	14
					0.000869447	97.6	PQTETKAGVGFK	Carbamyl@N-term; iTRAQ8plex(K)@6; iTRAQ8plex(K)@12	cleaved S-P@N-term; missed K-A@6	-0.0188941	1913.06	638.695	1913.08	638.702	3	11
					0.000434506	97.13	LRLEDLR	No iTRAQ8plex@N-term	cleaved A-L@N-term; missed R-L@2	0.000164013	913.535	457.775	913.534	457.775	2	8
2	68.07	sp|P20858|ATPB_WHEAT	ATP synthase subunit beta, chloroplastic OS=Triticum aestivum OX=4565 GN=atpB PE=3 SV=1	31	2	99	AHGGVSVFGGVGER	iTRAQ8plex@N-term		-0.00486254	1631.86	408.973	1631.87	408.974	4	12
					2	99	AITLEEENK	iTRAQ8plex@N-term; iTRAQ8plex(K)@9		-0.00192	1653.94	552.32	1653.94	552.321	3	11
					2	99	AITLEEENKSQK	iTRAQ8plex@N-term; iTRAQ8plex(K)@9; iTRAQ8plex(K)@12	missed K-S@9	-0.0116457	2301.32	576.337	2301.33	576.34	4	9
					2	99	AVAMSATDGLMR	iTRAQ8plex@N-term		0.00326731	1525.79	509.605	1525.79	509.604	3	16
					2	99	AVAMSATDGLMRGMEVIDTGAPLSVPVGGATLGR	iTRAQ8plex@N-term; Oxidation(M)@14	missed R-G@12	-0.0282896	3619.84	905.967	3619.87	905.974	4	14
					2	99	ESGVINEK	iTRAQ8plex@N-term; iTRAQ8plex(K)@8		-0.0123952	1482.84	742.426	1482.85	742.432	2	12
					2	99	FVQAGSEVSALLGR	No iTRAQ8plex@N-term		0.0217391	1432.79	717.402	1432.77	717.391	2	14
					2	99	GIYPAVDPLDSTSTMLQPR	iTRAQ8plex@N-term; Oxidation(M)@15		0.00476899	2380.23	794.417	2380.23	794.416	3	11
					2	99	GLASKGIYPAVDPLDSTSTMLQPR	iTRAQ8plex@N-term; iTRAQ8plex(K)@5	missed K-G@5	-0.0114365	3124.69	782.181	3124.71	782.184	4	19
					2	99	GMEVIDTGAPLSVPVGGATLGR	iTRAQ8plex@N-term; Oxidation(M)@2		0.00641838	2416.3	1209.16	2416.29	1209.15	2	18
					2	99	GMEVIDTGAPLSVPVGGATLGRIFNVLGEPVDNLGPVDSSATFPIHR	iTRAQ8plex@N-term; Oxidation(M)@2	missed R-I@22	-0.0166788	5091.65	1019.34	5091.66	1019.34	5	22
					2	99	GSITSIQAVYVPADDLTDPAPATTFAHLDATTVLSR	iTRAQ8plex@N-term		-0.00624577	4018.08	1005.53	4018.08	1005.53	4	15
					2	99	IDQIIGPVLDVTFPPGKLPYIYNALVVQSR	iTRAQ8plex@N-term; iTRAQ8plex(K)@17	missed K-L@17	-0.0185662	3933.24	984.317	3933.26	984.322	4	22
					2	99	IFNVLGEPVDNLGPVDSSATFPIHR	iTRAQ8plex@N-term		-0.00255696	2997.58	750.403	2997.59	750.404	4	19
					2	99	IGLFGGAGVGK	iTRAQ8plex@N-term; iTRAQ8plex(K)@11		0.00594821	1582.97	528.664	1582.97	528.662	3	12
					2	99	IVGNEHYETAQR	iTRAQ8plex@N-term		0.0126712	1719.9	860.956	1719.88	860.95	2	15
					2	99	KGSITSIQAVYVPADDLTDPAPATTFAHLDATTVLSR	iTRAQ8plex@N-term; iTRAQ8plex(K)@1	missed K-G@1	0.0046251	4450.39	891.085	4450.38	891.084	5	12
					2	99	LPYIYNALVVQSR	iTRAQ8plex@N-term		-0.0129551	1839.04	614.022	1839.06	614.026	3	15
					2	99	MPSAVGYQPTLSTEMGSLQER	iTRAQ8plex@N-term; Oxidation(M)@1		-0.00700549	2601.26	868.096	2601.27	868.098	3	19
					2	99	SAPAFIELDTK	iTRAQ8plex@N-term; iTRAQ8plex(K)@11		0.000576646	1799.03	450.765	1799.03	450.765	4	9
					2	99	STGRIDQIIGPVLDVTFPPGKLPYIYNALVVQSR	iTRAQ8plex@N-term; iTRAQ8plex(K)@21	missed R-I@4; missed K-L@21	-0.0175421	4334.44	723.415	4334.46	723.418	6	18
					2	99	TNPTTSPPGASTIEEK	iTRAQ8plex@N-term; iTRAQ8plex(K)@16		-0.00222295	2237.2	560.307	2237.2	560.307	4	13
					2	99	TVLIMELINNIAK	iTRAQ8plex@N-term; iTRAQ8plex(K)@13		-0.00308758	2079.26	694.092	2079.26	694.094	3	14
					2	99	VALVYGQMNEPPGAR	iTRAQ8plex@N-term		-0.00312367	1905.01	636.009	1905.01	636.01	3	14
					2	99	VVDLLAPYRR	iTRAQ8plex@N-term	missed R-R@9	0.00192723	1504.91	502.642	1504.9	502.642	3	12
					1.92082	99	LSIFETGIK	iTRAQ8plex@N-term; iTRAQ8plex(K)@9		-0.0244103	1614.96	539.326	1614.98	539.334	3	8
					1.69897	99	NIEESKVALVYGQMNEPPGAR	iTRAQ8plex@N-term; iTRAQ8plex(K)@6; Oxidation(M)@14	missed K-V@6	0.00806462	2925.56	732.396	2925.55	732.394	4	13
					1.58503	97.75	SAPAFIELDTKLSIFETGIK	iTRAQ8plex@N-term; iTRAQ8plex(K)@11; iTRAQ8plex(K)@20	missed K-L@11	-0.0188159	3091.77	773.951	3091.79	773.956	4	10
					1.58503	99	VGLTALTMAEYFR	iTRAQ8plex@N-term; Oxidation(M)@8		-0.00476831	1790.95	597.99	1790.95	597.992	3	9
					0.034328	95.33	GIYPAVD	iTRAQ8plex@N-term	cleaved D-P@C-term	0.00170233	1037.57	519.793	1037.57	519.792	2	7
					0.00921732	99	IFNVLGEPVDNLGPVD	iTRAQ8plex@N-term	cleaved D-S@C-term	0.00824925	2001.08	1001.55	2001.07	1001.54	2	12
3	62.5	tr|A0A3B6JJ08|A0A3B6JJ08_WHEAT	ATPase_AAA_core domain-containing protein OS=Triticum aestivum OX=4565 PE=3 SV=1	34	2	99	DGPVTFEQPKMTVEK	iTRAQ8plex@N-term; iTRAQ8plex(K)@10; Oxidation(M)@11; iTRAQ8plex(K)@15	missed K-M@10	-0.0183068	2633.43	659.365	2633.45	659.37	4	12
					2	99	EENPRVPIVVTGNDFSTLYAPLIR	iTRAQ8plex@N-term	missed R-V@5	0.00911543	3003.64	751.918	3003.63	751.916	4	19
					2	99	FYWAPTR	iTRAQ8plex@N-term		-0.00089483	1243.66	415.562	1243.67	415.562	3	9
					2	99	GIFQTDNVSDESVVK	iTRAQ8plex@N-term; iTRAQ8plex(K)@15		-0.000674837	2245.2	749.409	2245.21	749.409	3	15
					2	99	GIFQTDNVSDESVVKIVDTFPGQSIDFFGALR	iTRAQ8plex@N-term; iTRAQ8plex(K)@15	missed K-I@15	-0.0190384	4109.14	1028.29	4109.16	1028.3	4	22
					2	99	GIVDSLFQAPTGDGTHEAVLSSYEYVSQGLK	iTRAQ8plex@N-term; iTRAQ8plex(K)@31		0.0272341	3876.03	970.015	3876	970.008	4	11
					2	99	GLAYDISDDQQDITR	iTRAQ8plex@N-term; Deamidated(Q)@10		-0.00673971	2013.97	672.332	2013.98	672.334	3	13
					2	99	IVDTFPGQSIDFFGALR	iTRAQ8plex@N-term		0.00638438	2186.17	729.732	2186.17	729.73	3	15
					2	99	IVDTFPGQSIDFFGALRAR	iTRAQ8plex@N-term	missed R-A@17	0.00108531	2413.31	805.443	2413.31	805.443	3	25
					2	99	LLEYGHMLVQEQDNVKR	iTRAQ8plex@N-term; iTRAQ8plex(K)@16	missed K-R@16	0.000372028	2679.46	670.873	2679.46	670.873	4	13
					2	99	MCCLFINDLDAGAGR	iTRAQ8plex@N-term; Methylthio(C)@2; Methylthio(C)@3		-0.00794233	1993.88	665.633	1993.89	665.636	3	17
					2	99	SFQCELVFAK	iTRAQ8plex@N-term; Methylthio(C)@4; iTRAQ8plex(K)@10		-0.00228127	1824.97	609.331	1824.97	609.332	3	9
					2	99	VPIVVTGNDFSTLYAPLIR	iTRAQ8plex@N-term		-0.00117243	2378.35	595.595	2378.35	595.595	4	14
					2	99	VPIVVTGNDFSTLYAPLIRDGR	iTRAQ8plex@N-term	missed R-D@19	0.00893515	2706.51	903.177	2706.5	903.174	3	13
					2	99	VQLADTYMSQAALGDANQDAMK	iTRAQ8plex@N-term; iTRAQ8plex(K)@22		0.0131754	2948.5	738.131	2948.48	738.128	4	13
					2	99	VYDDEVR	iTRAQ8plex@N-term		0.00219351	1198.62	600.315	1198.61	600.314	2	11
					2	99	VYDDEVRK	iTRAQ8plex@N-term; iTRAQ8plex(K)@8	missed R-K@7	0.00485865	1630.92	816.467	1630.91	816.464	2	10
					1.95861	99	EAADMIK	iTRAQ8plex@N-term; iTRAQ8plex(K)@7		0.00087001	1384.79	462.602	1384.78	462.602	3	9
					1.85387	99	NFMTLPNIKIPLILGIWGGK	iTRAQ8plex@N-term; Oxidation(M)@3; iTRAQ8plex(K)@9; iTRAQ8plex(K)@20	missed K-I@9	-0.00416595	3152.89	789.229	3152.89	789.23	4	13
					1.82391	98.96	WVTSTGIENIGK	iTRAQ8plex@N-term; iTRAQ8plex(K)@12		0.00181503	1912.09	479.03	1912.09	479.029	4	9
					1.63827	98.25	GLAYDISDDQQDITRGK	iTRAQ8plex@N-term; iTRAQ8plex(K)@17	missed R-G@15	-0.0104892	2502.31	626.584	2502.32	626.587	4	9
					1.63827	99	MGINPIMMSAGELESGNAGEPAK	iTRAQ8plex@N-term; Oxidation(M)@1; iTRAQ8plex(K)@23		-0.010522	2927.45	732.871	2927.47	732.874	4	11
					1.49485	97.58	LVVHLSK	iTRAQ8plex@N-term; iTRAQ8plex(K)@7		-0.00142941	1402.91	468.644	1402.91	468.645	3	8
					1.49485	98.74	NFMTLPNIK	iTRAQ8plex@N-term; iTRAQ8plex(K)@9		-0.0234637	1684.96	562.659	1684.98	562.667	3	9
					1.48149	98.94	IPLILGIWGGKGQGK	iTRAQ8plex@N-term; iTRAQ8plex(K)@11; iTRAQ8plex(K)@15	missed K-G@11	-0.037378	2448.5	613.132	2448.53	613.141	4	8
					1.48149	99	MGINPIMMSAGELESGNAGEPAKLIR	iTRAQ8plex@N-term; Oxidation(M)@1; iTRAQ8plex(K)@23	missed K-L@23	0.00202562	3309.74	828.441	3309.73	828.441	4	9
					1.30103	99	LLEYGHMLVQEQDNVK	iTRAQ8plex@N-term; Oxidation(M)@7; iTRAQ8plex(K)@16		-0.0241941	2539.33	635.84	2539.36	635.846	4	10
					1.29243	95.65	FYWAPTRDDR	iTRAQ8plex@N-term	missed R-D@7	0.00437837	1629.83	544.282	1629.82	544.281	3	11
					0.91364	99	FQAPTGDGTHEAVLSSYEYVSQGLK	iTRAQ8plex@N-term; iTRAQ8plex(K)@25	cleaved L-F@N-term	-0.0249751	3291.66	823.923	3291.69	823.929	4	17
					0.0589857	98.6	AENIDEKR	iTRAQ8plex@N-term; iTRAQ8plex(K)@7	cleaved A-A@N-term; missed K-R@7	-0.00131045	1581.89	528.305	1581.89	528.305	3	12
					0.0414361	99	VPIVVTGNDFSTLYAPLIRD	iTRAQ8plex@N-term	cleaved D-G@C-term; missed R-D@19	0.00126614	2493.38	832.134	2493.38	832.133	3	15
					0.0114411	99	VQLADTYMSQAALGDANQDA	iTRAQ8plex@N-term; Oxidation(M)@8	cleaved A-M@C-term	-0.0029719	2401.13	801.385	2401.14	801.386	3	10
					0.0043648	99	YDISDDQQDITR	iTRAQ8plex@N-term	cleaved A-Y@N-term	-0.00203812	1771.85	591.624	1771.85	591.625	3	12
					0.00217692	98.89	DGPVTFEQPK	iTRAQ8plex@N-term; No iTRAQ8plex(K)@10		0.012848	1420.76	711.389	1420.75	711.383	2	12
4	64.18	tr|W5ETU1|W5ETU1_WHEAT; tr|W5DTC2|W5DTC2_WHEAT	Fructose-bisphosphate aldolase OS=Triticum aestivum OX=4565 GN=FBA6 PE=3 SV=1; Fructose-bisphosphate aldolase OS=Triticum aestivum OX=4565 GN=FBA4 PE=3 SV=1	28	2	99	ALQNTCLKTWGGRPENVAAAQEALLLR	iTRAQ8plex@N-term; Methylthio(C)@6; iTRAQ8plex(K)@8	missed K-T@8	0.0116323	3576.96	716.399	3576.95	716.397	5	14
					2	99	ANSLAQLGK	iTRAQ8plex@N-term; iTRAQ8plex(K)@9		-0.00235547	1508.91	503.978	1508.91	503.978	3	11
					2	99	ASAYADELVK	iTRAQ8plex@N-term; iTRAQ8plex(K)@10		-0.00356946	1673.94	558.988	1673.94	558.989	3	13
					2	99	ATPEEVASYTLK	iTRAQ8plex@N-term; iTRAQ8plex(K)@12		-0.00301038	1916.07	639.697	1916.07	639.698	3	15
					2	99	ATPEEVASYTLKLLQR	iTRAQ8plex@N-term; iTRAQ8plex(K)@12	missed K-L@12	-0.00384665	2426.4	607.606	2426.4	607.607	4	17
					2	99	ATPEEVASYTLKLLQRR	iTRAQ8plex@N-term; iTRAQ8plex(K)@12	missed K-L@12; missed R-R@16	-0.00488671	2582.5	646.631	2582.5	646.632	4	10
					2	99	EAAWGLAR	iTRAQ8plex@N-term		0.00245753	1176.66	589.336	1176.66	589.335	2	13
					2	99	EAAYYQQGAR	iTRAQ8plex@N-term		0.0120607	1459.75	487.59	1459.74	487.586	3	13
					2	99	GILAMDESNATCGK	iTRAQ8plex@N-term; Methylthio(C)@12; iTRAQ8plex(K)@14		-0.0150165	2063.02	688.679	2063.03	688.684	3	10
					2	99	GLVPLVGSNDESWCQGLDGLASR	iTRAQ8plex@N-term; Methylthio(C)@14		-0.000638036	2722.34	681.591	2722.34	681.591	4	12
					2	99	IVDILVEQGIVPGIK	iTRAQ8plex@N-term; iTRAQ8plex(K)@15		-0.00272398	2200.36	551.098	2200.37	551.099	4	17
					2	99	IVDILVEQGIVPGIKVDK	iTRAQ8plex@N-term; iTRAQ8plex(K)@15; iTRAQ8plex(K)@18	missed K-V@15	-0.00680497	2846.75	949.925	2846.76	949.928	3	11
					2	99	LASIGLENTEANR	iTRAQ8plex@N-term		0.000944086	1690.92	564.646	1690.92	564.646	3	18
					2	99	RLASIGLENTEANR	iTRAQ8plex@N-term	missed R-L@1	-0.00257364	1847.01	616.679	1847.02	616.68	3	20
					2	99	TLLVTPPGLGNYISGAILFEETLYQSTVDGK	iTRAQ8plex@N-term; iTRAQ8plex(K)@31		-0.0110175	3904.12	977.038	3904.13	977.041	4	16
					2	99	TLLVTPPGLGNYISGAILFEETLYQSTVDGKK	iTRAQ8plex@N-term; iTRAQ8plex(K)@31; iTRAQ8plex(K)@32	missed K-K@31	-0.00786273	4336.43	868.293	4336.43	868.294	5	16
					2	99	TVVSIPNGPSELAVK	iTRAQ8plex@N-term; iTRAQ8plex(K)@15		-0.00776807	2118.24	1060.13	2118.25	1060.13	2	12
					2	99	TVVSIPNGPSELAVKEAAWGLAR	iTRAQ8plex@N-term; iTRAQ8plex(K)@15	missed K-E@15	0.000687664	2972.69	991.904	2972.69	991.904	3	14
					2	99	TWGGRPENVAAAQEALLLR	iTRAQ8plex@N-term		0.000223421	2355.3	786.106	2355.3	786.106	3	26
					2	99	YAAISQDNGLVPIVEPEIMLDGEHGIER	iTRAQ8plex@N-term		-0.00420029	3368.72	843.187	3368.72	843.188	4	20
					2	99	YTSDGEAAEASENMFVK	iTRAQ8plex@N-term; Oxidation(M)@14; iTRAQ8plex(K)@17		-0.00125129	2472.19	825.072	2472.19	825.072	3	13
					1.48149	99	AAQEALLLR	iTRAQ8plex@N-term	cleaved A-A@N-term	0.000918462	1287.78	644.899	1287.78	644.898	2	14
					1.40894	99	ANSLAQLGKYTSDGEAAEASENMFVK	iTRAQ8plex@N-term; iTRAQ8plex(K)@9; Oxidation(M)@23; iTRAQ8plex(K)@26	missed K-Y@9	0.0139862	3658.91	732.788	3658.89	732.786	5	10
					1.36653	96.43	ALQNTCLK	iTRAQ8plex@N-term; Methylthio(C)@6; iTRAQ8plex(K)@8		-0.0107884	1543.86	515.626	1543.87	515.63	3	8
					1.35655	95.92	LASIGLENTEANRQAYR	iTRAQ8plex@N-term	missed R-Q@13	-0.00233759	2209.17	737.398	2209.18	737.399	3	9
					0.88941	99	YTSDGEAAEASEN	iTRAQ8plex@N-term	cleaved N-M@C-term	-0.0021439	1646.72	824.367	1646.72	824.368	2	10
					0.355561	99	SAYADELVK	iTRAQ8plex@N-term; iTRAQ8plex(K)@9	cleaved A-S@N-term	-0.00589396	1602.9	535.308	1602.91	535.31	3	13
					0.091515	99	SAYADELVKTAK	iTRAQ8plex@N-term; iTRAQ8plex(K)@9; iTRAQ8plex(K)@12	cleaved A-S@N-term; missed K-T@9	-0.0147922	2207.28	552.827	2207.29	552.831	4	12
5	39.26	tr|A0A3B5Z298|A0A3B5Z298_WHEAT	Phosphoglycerate kinase OS=Triticum aestivum OX=4565 PE=3 SV=1	25	2	99	ADLNVPLDDNQNITDDTR	iTRAQ8plex@N-term		0.00585652	2332.15	778.391	2332.15	778.389	3	16
					2	99	ADLNVPLDDNQNITDDTRIR	iTRAQ8plex@N-term	missed R-I@18	-0.00409197	2601.33	868.116	2601.33	868.117	3	11
					2	99	AHASTEGVTK	iTRAQ8plex@N-term; iTRAQ8plex(K)@10		-0.0176806	1607.89	536.971	1607.91	536.977	3	16
					2	99	ELPGVVALDEGVMTR	iTRAQ8plex@N-term; Oxidation(M)@13		0.013897	1905.03	636.018	1905.02	636.013	3	14
					2	99	FLKPSVAGFLLQKELDYLDGAVSNPK	iTRAQ8plex@N-term; iTRAQ8plex(K)@3; iTRAQ8plex(K)@13; iTRAQ8plex(K)@26	missed K-E@13	-0.00815146	4065.35	814.077	4065.36	814.079	5	13
					2	99	FSLAPLVPR	iTRAQ8plex@N-term		-0.000219988	1302.8	435.273	1302.8	435.273	3	10
					2	99	FSLAPLVPRLSELLGIAVK	iTRAQ8plex@N-term; iTRAQ8plex(K)@19	missed R-L@9	-0.0116288	2630.62	658.663	2630.63	658.666	4	14
					2	99	GVSLLLPSDVIIADK	iTRAQ8plex@N-term; iTRAQ8plex(K)@15		-0.00576344	2147.3	716.773	2147.3	716.775	3	13
					2	99	GVSLLLPSDVIIADKFAPDANSQTVPASAIPDGWMGLDIGPDSVK	iTRAQ8plex@N-term; iTRAQ8plex(K)@15; Oxidation(M)@35; iTRAQ8plex(K)@45	missed K-F@15	-0.0121163	5504.94	1101.99	5504.95	1102	5	17
					2	99	GVTPKFSLAPLVPR	iTRAQ8plex@N-term; iTRAQ8plex(K)@5	missed K-F@5	0.00164428	2089.29	523.33	2089.29	523.329	4	9
					2	99	GVTTIIGGGDSVAAVEK	iTRAQ8plex@N-term; iTRAQ8plex(K)@17		-0.00150372	2181.25	728.089	2181.25	728.089	3	20
					2	99	KLASLADLFVNDAFGTAHR	iTRAQ8plex@N-term; iTRAQ8plex(K)@1	missed K-L@1	0.00157052	2653.48	664.378	2653.48	664.377	4	18
					2	99	LASLADLFVNDAFGTAHR	iTRAQ8plex@N-term		0.003955	2221.18	741.402	2221.18	741.401	3	23
					2	99	LSELLGIAVK	iTRAQ8plex@N-term; iTRAQ8plex(K)@10		0.00143672	1650.06	551.026	1650.05	551.025	3	11
					2	99	LSELLGIAVKK	iTRAQ8plex@N-term; iTRAQ8plex(K)@10; iTRAQ8plex(K)@11	missed K-K@10	-0.00303826	2082.35	521.595	2082.35	521.596	4	7
					2	99	SVGDLTAADLEGKR	iTRAQ8plex@N-term; iTRAQ8plex(K)@13	missed K-R@13	-0.00106755	2039.15	510.794	2039.15	510.794	4	17
					2	99	SVGDLTAADLEGKRVLVR	iTRAQ8plex@N-term; iTRAQ8plex(K)@13	missed K-R@13; missed R-V@14	-0.0108828	2506.46	627.622	2506.47	627.625	4	11
					2	99	VILTSHLGR	iTRAQ8plex@N-term	cleaved R-P@C-term	0.000126522	1298.8	433.94	1298.8	433.94	3	11
					1.74473	98.69	YLLSNGAK	iTRAQ8plex@N-term; iTRAQ8plex(K)@8		-0.0152087	1472.87	491.963	1472.88	491.968	3	11
					1.72125	98.62	RPFAAIVGGSK	iTRAQ8plex@N-term; iTRAQ8plex(K)@11		-0.00662424	1710.03	428.516	1710.04	428.517	4	9
					1.50864	97.71	SVGDLTAADLEGK	iTRAQ8plex@N-term; iTRAQ8plex(K)@13		-0.00378062	1883.04	628.688	1883.05	628.689	3	10
					1.35655	97.44	ELDYLDGAVSNPK	iTRAQ8plex@N-term; iTRAQ8plex(K)@13		0.0167174	2028.12	508.036	2028.1	508.032	4	9
					0.739929	99	FVNDAFGTAHR	iTRAQ8plex@N-term	cleaved L-F@N-term	0.00237938	1537.8	513.606	1537.79	513.605	3	12
					0.0644927	99	GVTTIIGGGDSVAAVE	iTRAQ8plex@N-term	cleaved E-K@C-term	0.00672938	1748.95	875.484	1748.95	875.48	2	12
					0.0438316	99	ELPGVVALDE	iTRAQ8plex@N-term	cleaved E-G@C-term	0.00290673	1344.75	673.381	1344.74	673.379	2	10
6	30.53	tr|A0A3B6B7P9|A0A3B6B7P9_WHEAT	Lipoxygenase OS=Triticum aestivum OX=4565 PE=3 SV=1	24	2	99	ADPAVPHVGGIPNSIAV	iTRAQ8plex@N-term		0.000801649	1917.06	959.539	1917.06	959.539	2	9
					2	99	ALLEFNAK	iTRAQ8plex@N-term; iTRAQ8plex(K)@8		-0.00601548	1512.91	505.309	1512.91	505.311	3	10
					2	99	ALLEFNAKLDAVAEAVK	iTRAQ8plex@N-term; iTRAQ8plex(K)@8; iTRAQ8plex(K)@17	missed K-L@8	-0.00548019	2713.61	679.409	2713.61	679.411	4	14
					2	99	AVAGSNVQTTSAATSAR	iTRAQ8plex@N-term; Deamidated(N)@6		-0.00362616	1895.98	633.001	1895.99	633.002	3	16
					2	99	AYASFNFTELAFPNELIK	iTRAQ8plex@N-term; iTRAQ8plex(K)@18		-0.00414999	2682.45	895.157	2682.45	895.158	3	16
					2	99	HIVIGSGDER	iTRAQ8plex@N-term		-0.00441413	1385.75	693.884	1385.76	693.886	2	10
					2	99	LDAVAEAVK	iTRAQ8plex@N-term; iTRAQ8plex(K)@9		-0.00793429	1522.91	508.644	1522.92	508.647	3	10
					2	99	LFFTNDAYVK	iTRAQ8plex@N-term; iTRAQ8plex(K)@10		0.0160163	1825.04	457.267	1825.02	457.263	4	8
					2	99	LLLQSSDSPSSPLR	iTRAQ8plex@N-term		0.00122733	1803.01	902.51	1803	902.51	2	16
					2	99	LSLQLVSATVAGR	iTRAQ8plex@N-term		0.0164367	1617.99	540.337	1617.97	540.331	3	9
					2	99	NGPVEVPYTLLAPR	iTRAQ8plex@N-term		-0.00614976	1829.03	610.684	1829.04	610.686	3	17
					2	99	NTLDTNSTAR	iTRAQ8plex@N-term		-0.0060086	1395.72	698.867	1395.73	698.87	2	13
					2	99	QTLAGTNPLSIELVTGLPLTSK	iTRAQ8plex@N-term; iTRAQ8plex(K)@22		-0.00272672	2860.67	716.175	2860.67	716.176	4	13
					2	99	QTLAGTNPLSIELVTGLPLTSKLDR	iTRAQ8plex@N-term; iTRAQ8plex(K)@22	missed K-L@22	-0.00662397	3244.88	812.227	3244.89	812.229	4	16
					2	99	THATMEPVVIAANR	iTRAQ8plex@N-term; Oxidation(M)@5		0.00246747	1828.98	610.667	1828.98	610.666	3	11
					2	99	TSRPPSKADPASETR	iTRAQ8plex@N-term; iTRAQ8plex(K)@7	missed K-A@7	-0.0181718	2207.19	552.806	2207.21	552.81	4	13
					2	99	VQGKLLLQSSDSPSSPLR	iTRAQ8plex@N-term; iTRAQ8plex(K)@4	missed K-L@4	0.00915004	2519.46	630.873	2519.45	630.871	4	11
					2	99	VYDYALYNDLGNPDLR	iTRAQ8plex@N-term; Deamidated(N)@8		-0.00515941	2205.08	736.035	2205.09	736.037	3	10
					2	99	VYDYALYNDLGNPDLREDLARPVLGGSEEYPYPR	iTRAQ8plex@N-term	missed R-E@16	0.00653165	4233.1	1059.28	4233.1	1059.28	4	12
					1.65758	98.23	ADPASETR	iTRAQ8plex@N-term		-0.00467323	1149.59	575.802	1149.59	575.804	2	12
					1.60206	97.93	LEGHFGSLADVHGLFDTNAKPIAFPVPQVISANR	iTRAQ8plex@N-term; iTRAQ8plex(K)@20		-0.0187655	4225.27	846.062	4225.29	846.065	5	9
					0.206908	99	DLARPVLGGSEEYPYPR	No iTRAQ8plex@N-term	cleaved E-D@N-term	-0.002232	1917.96	640.326	1917.96	640.327	3	16
					0.0362122	99	INELPGDEEKGEISER	iTRAQ8plex@N-term; No iTRAQ8plex(K)@10	missed K-G@10	0.0222352	2118.1	707.04	2118.07	707.032	3	14
					0.00877392	99	AYASFNFTELAFPNELIKR	iTRAQ8plex@N-term; No iTRAQ8plex(K)@18	missed K-R@18	-0.0128639	2534.33	634.591	2534.35	634.594	4	13
7	67.77	tr|W5AQE7|W5AQE7_WHEAT	Genome assembly, chromosome: II OS=Triticum aestivum OX=4565 GN=CAMPLR22A2D_LOCUS2439 PE=3 SV=1	27	2	99	AEGIQKNEPPAFQK	iTRAQ8plex@N-term; iTRAQ8plex(K)@6; iTRAQ8plex(K)@14	missed K-N@6	-0.00309768	2468.41	618.11	2468.42	618.111	4	12
					2	99	AEGIQKNEPPAFQKTK	iTRAQ8plex@N-term; iTRAQ8plex(K)@6; iTRAQ8plex(K)@14; iTRAQ8plex(K)@16	missed K-N@6; missed K-T@14	-0.0202418	3001.74	601.356	3001.76	601.36	5	9
					2	99	FCLEPTSFTVK	iTRAQ8plex@N-term; Methylthio(C)@2; iTRAQ8plex(K)@11		-0.00422919	1925.02	482.262	1925.03	482.264	4	10
					2	99	GGSTGYDNAVALPAGGR	iTRAQ8plex@N-term		0.0025224	1865.96	622.993	1865.95	622.992	3	13
					2	99	GRGGSTGYDNAVALPAGGR	iTRAQ8plex@N-term	missed R-G@2	0.00961517	2079.09	694.036	2079.08	694.033	3	12
					2	99	GSSFLDPKGR	iTRAQ8plex@N-term; iTRAQ8plex(K)@8	missed K-G@8	0.000425967	1670.96	557.993	1670.96	557.993	3	13
					2	99	GTGTANQCPTIDGGVDSFPFK	iTRAQ8plex@N-term; Methylthio(C)@8; iTRAQ8plex(K)@21		0.00258289	2765.36	922.795	2765.36	922.794	3	15
					2	99	IQGVWYAQLESN	iTRAQ8plex@N-term		-0.00230054	1710.89	856.45	1710.89	856.451	2	10
					2	99	LTYTLDEMEGPLEVGADGTLK	iTRAQ8plex@N-term; iTRAQ8plex(K)@21		0.000282225	2859.5	954.175	2859.5	954.175	3	20
					2	99	NEPPAFQK	iTRAQ8plex@N-term; iTRAQ8plex(K)@8		-0.00913789	1537.86	769.938	1537.87	769.943	2	9
					2	99	QLVATGKPESFSGPFLVPSYR	Gln->pyro-Glu@N-term; iTRAQ8plex(K)@7		0.00710073	2566.38	856.468	2566.37	856.465	3	15
					2	99	RLTFDEIQSK	iTRAQ8plex@N-term; iTRAQ8plex(K)@10	missed R-L@1	-0.00802573	1844.05	923.034	1844.06	923.038	2	13
					2	99	SKPETGEVIGVFESVQPSDTDLGAK	No iTRAQ8plex@N-term; iTRAQ8plex(K)@2; iTRAQ8plex(K)@25		-0.00874489	3197.68	800.428	3197.69	800.43	4	16
					2	99	VPFLFTVK	iTRAQ8plex@N-term; iTRAQ8plex(K)@8		0.000750608	1557.97	520.332	1557.97	520.332	3	8
					2	99	VPFLFTVKQLVATGKPESFSGPFLVPSYR	iTRAQ8plex@N-term; iTRAQ8plex(K)@8; iTRAQ8plex(K)@15	missed K-Q@8	-0.00573663	4123.36	825.679	4123.36	825.68	5	18
					1.85387	99	GDEEELAK	iTRAQ8plex@N-term; iTRAQ8plex(K)@8		-0.00481868	1497.81	500.277	1497.81	500.278	3	9
					1.85387	99	GGSTGYDNAVALPAGGRGDEEELAK	iTRAQ8plex@N-term; iTRAQ8plex(K)@25	missed R-G@17	0.0239682	3041.58	761.401	3041.55	761.395	4	10
					1.79588	98.81	TYMEVK	iTRAQ8plex@N-term; iTRAQ8plex(K)@6		-0.00167153	1377.78	689.896	1377.78	689.897	2	9
					1.76955	99	NASSSTGNITLSVTK	No iTRAQ8plex@N-term; iTRAQ8plex(K)@15		0.00482621	1782.97	595.33	1782.96	595.328	3	16
					1.69897	98.38	GSSFLDPK	iTRAQ8plex@N-term; iTRAQ8plex(K)@8		0.00655199	1457.84	486.954	1457.83	486.952	3	10
					1.45593	98.23	SKPETGEVIGVFESVQPSDTDLGAKAPK	iTRAQ8plex@N-term; iTRAQ8plex(K)@2; iTRAQ8plex(K)@25; iTRAQ8plex(K)@28	missed K-A@25	-0.0412426	4102.25	684.715	4102.29	684.722	6	13
					1.31876	97.59	DGIDYAAVTVQLPGGERVPFLFTVK	iTRAQ8plex@N-term; iTRAQ8plex(K)@25	missed R-V@17	-0.0251533	3299.81	825.96	3299.84	825.967	4	9
					0.0231917	99	GGSTGYDNAVALPAGGRGDEEELAKENVK	iTRAQ8plex@N-term; No iTRAQ8plex(K)@25; iTRAQ8plex(K)@29	missed R-G@17; missed K-E@25	-0.0217697	3511.78	703.363	3511.8	703.367	5	15
					0.0168249	99	GGSTGYDNAVALPAGGRGDEEELAKENVKNASSSTGNITLSVTK	iTRAQ8plex@N-term; iTRAQ8plex(K)@25; No iTRAQ8plex(K)@29; iTRAQ8plex(K)@44	missed R-G@17; missed K-E@25; missed K-N@29	-0.0419218	5276.71	1056.35	5276.75	1056.36	5	18
					0.0132283	99	GGSTGYDNAVALPA	iTRAQ8plex@N-term	cleaved A-G@C-term	-0.0200625	1595.79	798.902	1595.81	798.912	2	11
					0.00217692	99	LTYTLDEMEGPLEVGAD	iTRAQ8plex@N-term; Oxidation(M)@8	cleaved D-G@C-term	0.00138888	2172.05	1087.03	2172.05	1087.03	2	13
					0.00130485	97.98	LTFDEIQSK	iTRAQ8plex@N-term; No iTRAQ8plex(K)@9		0.00222011	1383.76	692.886	1383.76	692.885	2	11
8	43.25	sp|P12112|ATPA_WHEAT	ATP synthase subunit alpha, chloroplastic OS=Triticum aestivum OX=4565 GN=atpA PE=3 SV=2	22	2	99	EAYPGDVFYLHSR	iTRAQ8plex@N-term		0.0043876	1856.94	619.987	1856.94	619.986	3	15
					2	99	GEIIASESR	iTRAQ8plex@N-term		0.000303875	1264.69	633.354	1264.69	633.354	2	10
					2	99	IAQIPVSEAYLGR	iTRAQ8plex@N-term		0.00232745	1719.98	574.336	1719.98	574.335	3	13
					2	99	IIGLGEIMSGELVEFAEGTR	iTRAQ8plex@N-term; Oxidation(M)@8		0.00467787	2440.29	814.436	2440.28	814.435	3	20
					2	99	LIESPAPSIISR	iTRAQ8plex@N-term		-0.00351776	1585.93	529.651	1585.93	529.652	3	14
					2	99	LIESPAPSIISRR	iTRAQ8plex@N-term	missed R-R@12	-0.00358196	1742.03	581.685	1742.04	581.686	3	17
					2	99	QSQANPLPVEEQIATIYTGTR	iTRAQ8plex@N-term		0.00975343	2619.39	874.138	2619.38	874.134	3	10
					2	99	RSVYEPLQTGLIAIDSMIPIGR	iTRAQ8plex@N-term	missed R-S@1	-0.000552016	2732.52	684.137	2732.52	684.137	4	17
					2	99	SVYEPLQTGLIAIDSMIPIGR	iTRAQ8plex@N-term; Oxidation(M)@16		0.00352536	2592.42	649.112	2592.41	649.111	4	20
					2	99	SVYEPLQTGLIAIDSMIPIGRGQR	iTRAQ8plex@N-term	missed R-G@21	0.0148488	2917.62	730.411	2917.6	730.407	4	16
					2	99	TAVATDTILNQK	iTRAQ8plex@N-term; iTRAQ8plex(K)@12		0.000479129	1882.1	628.374	1882.1	628.373	3	13
					2	99	TFTEQAEILLKEAIQEQLER	iTRAQ8plex@N-term; iTRAQ8plex(K)@11	missed K-E@11	-0.0152576	2996.65	600.337	2996.66	600.34	5	18
					2	99	TFTEQAEILLKEAIQEQLERFSLQ	iTRAQ8plex@N-term; iTRAQ8plex(K)@11	missed K-E@11; missed R-F@20	-0.0254738	3471.88	868.978	3471.91	868.984	4	20
					2	99	VGIENIGR	iTRAQ8plex@N-term		0.0037229	1160.69	581.35	1160.68	581.348	2	12
					2	99	VGSAAQIK	iTRAQ8plex@N-term; iTRAQ8plex(K)@8		-0.00861247	1380.85	461.289	1380.85	461.292	3	8
					2	99	VVNALAKPIDGKGEIIASESR	iTRAQ8plex@N-term; iTRAQ8plex(K)@7; iTRAQ8plex(K)@12	missed K-G@12	-0.0153196	3078.8	1027.27	3078.82	1027.28	3	13
					2	99	VVQVGDGIAR	iTRAQ8plex@N-term		0.00217536	1316.77	439.932	1316.77	439.931	3	12
					1.48149	97.46	ELIIGDRQTGK	iTRAQ8plex@N-term; iTRAQ8plex(K)@11	missed R-Q@7	-0.00420795	1837.08	460.278	1837.09	460.279	4	11
					1.45593	97	ELIIGDR	iTRAQ8plex@N-term		-0.00104419	1118.66	560.337	1118.66	560.337	2	12
					1.40894	96.87	VVNALAKPIDGK	iTRAQ8plex@N-term; iTRAQ8plex(K)@7; iTRAQ8plex(K)@12		-0.00456059	2136.34	535.091	2136.34	535.092	4	8
					1.26761	96.6	EAIQEQLER	iTRAQ8plex@N-term		-0.00855926	1418.76	710.387	1418.77	710.391	2	9
					0.74958	99	NVGIVLMGDGLMIQEGSFVK	iTRAQ8plex@N-term; Oxidation(M)@7; Oxidation(M)@12; iTRAQ8plex(K)@20		-0.00440988	2746.48	687.628	2746.49	687.629	4	12
9	37.99	tr|A0A3B6TID0|A0A3B6TID0_WHEAT	Transketolase OS=Triticum aestivum OX=4565 PE=3 SV=1	22	2	99	ANLGWPYEPFFVPEDVK	iTRAQ8plex@N-term; iTRAQ8plex(K)@17		-0.0163476	2615.37	654.85	2615.39	654.854	4	12
					2	99	ANLGWPYEPFFVPEDVKSHWSR	iTRAQ8plex@N-term; iTRAQ8plex(K)@17	missed K-S@17	0.014658	3268.71	818.184	3268.69	818.18	4	14
					2	99	ANSYAVHGAALGTSEVEATR	iTRAQ8plex@N-term; Deamidated(N)@2		-0.0187322	2308.14	770.388	2308.16	770.394	3	15
					2	99	FAQYEQKYPEDAATLK	iTRAQ8plex@N-term; iTRAQ8plex(K)@7; iTRAQ8plex(K)@16	missed K-Y@7	-0.0129497	2813.52	704.388	2813.54	704.391	4	13
					2	99	FLAIDAVEK	iTRAQ8plex@N-term; iTRAQ8plex(K)@9		-0.0110181	1612.95	807.484	1612.96	807.49	2	12
					2	99	ISIEAGSTLGWQK	iTRAQ8plex@N-term; iTRAQ8plex(K)@13		0.00394881	1997.14	666.722	1997.14	666.721	3	15
					2	99	ISIEAGSTLGWQKYVGSK	iTRAQ8plex@N-term; iTRAQ8plex(K)@13; iTRAQ8plex(K)@18	missed K-Y@13	-0.000747102	2835.63	709.914	2835.63	709.914	4	10
					2	99	IYKEYGITAENVIAAAK	iTRAQ8plex@N-term; iTRAQ8plex(K)@3; iTRAQ8plex(K)@17	missed K-E@3	-0.00795558	2765.6	554.128	2765.61	554.129	5	12
					2	99	IYKEYGITAENVIAAAKSL	iTRAQ8plex@N-term; iTRAQ8plex(K)@3; iTRAQ8plex(K)@17	missed K-E@3; missed K-S@17	-0.0124875	2965.71	742.436	2965.73	742.439	4	12
					2	99	KRPSILALSR	iTRAQ8plex@N-term; iTRAQ8plex(K)@1	missed K-R@1	-0.00453337	1748.12	438.037	1748.12	438.038	4	11
					2	99	NLSQQCLNALAK	iTRAQ8plex@N-term; Methylthio(C)@6; iTRAQ8plex(K)@12		-0.00940974	1956.07	490.024	1956.07	490.026	4	7
					2	99	QWGSSTPGHPENFETPGVEVTTGPLGQGIANAVGLALAEK	iTRAQ8plex@N-term; iTRAQ8plex(K)@40		0.00103929	4624.4	925.888	4624.4	925.888	5	14
					2	99	RPSILALSR	iTRAQ8plex@N-term		-0.00115757	1315.82	439.615	1315.82	439.615	3	15
					2	99	SIITGELPAGWADALPQYTTESPADATR	iTRAQ8plex@N-term		0.00935952	3234.64	1079.22	3234.64	1079.22	3	19
					2	99	VVPGLIGGSADLASSNMTLLK	iTRAQ8plex@N-term; iTRAQ8plex(K)@21		1.09458e-05	2650.52	663.637	2650.52	663.637	4	19
					1.95861	99	VTTTIGFGSPNK	iTRAQ8plex@N-term; iTRAQ8plex(K)@12		-0.00273354	1829.05	610.69	1829.05	610.691	3	14
					1.92082	99	TIGIDKFGASAPAPK	iTRAQ8plex@N-term; iTRAQ8plex(K)@6; iTRAQ8plex(K)@15	missed K-F@6	-0.0196063	2384.4	597.107	2384.42	597.112	4	10
					1.22915	95.3	VTTTIGFGSPNKANSYAVHGAALGTSEVEATR	iTRAQ8plex@N-term; iTRAQ8plex(K)@12	missed K-A@12	-0.00914502	3814	763.808	3814.01	763.81	5	9
					1.12494	95.69	ETAGAYK	iTRAQ8plex@N-term; iTRAQ8plex(K)@7		-0.000347101	1346.77	449.929	1346.77	449.929	3	9
					0.777284	97.05	SVTDKPTMIK	iTRAQ8plex@N-term; iTRAQ8plex(K)@5; Oxidation(M)@8; iTRAQ8plex(K)@10		-0.0123043	2047.2	512.807	2047.21	512.81	4	10
					0.563837	99	SAAVETVEAAATGELLDKSVNAIR	iTRAQ8plex@N-term; iTRAQ8plex(K)@18	cleaved A-S@N-term; missed K-S@18	-0.00925526	3022.67	756.674	3022.68	756.676	4	16
					0.00305076	96.59	AAVETVEAAATGELLDKSVNAIR	iTRAQ8plex@N-term; iTRAQ8plex(K)@17	cleaved S-A@N-term; missed K-S@17	-0.0178777	2935.63	979.549	2935.64	979.555	3	10
10	17.62	tr|A0A2X0S1W6|A0A2X0S1W6_WHEAT	Genome assembly, chromosome: II OS=Triticum aestivum OX=4565 GN=CAMPLR22A2D_LOCUS1173 PE=3 SV=1	20	2	99	ANADVIQISGHDGGTGASPISSIK	iTRAQ8plex@N-term; iTRAQ8plex(K)@24		-0.0152422	2902.55	726.644	2902.56	726.648	4	12
					2	99	ASDSANLDSAAELLLR	iTRAQ8plex@N-term		-0.000847974	1949.04	975.525	1949.04	975.526	2	16
					2	99	EATIQSPVWR	iTRAQ8plex@N-term		0.000111996	1489.82	745.917	1489.82	745.917	2	14
					2	99	ETHEAIAIAMNR	iTRAQ8plex@N-term; Oxidation(M)@10		0.00657908	1674.87	559.298	1674.87	559.296	3	14
					2	99	ETMPNILQIFVR	iTRAQ8plex@N-term		0.00856251	1764	589.007	1763.99	589.004	3	14
					2	99	FSTNTSPR	iTRAQ8plex@N-term		0.00310145	1212.64	607.329	1212.64	607.328	2	11
					2	99	GLQNGDTATSAIK	iTRAQ8plex@N-term; iTRAQ8plex(K)@13		-0.0092843	1883.05	628.69	1883.06	628.693	3	11
					2	99	LLGHNGEINTIQGNLNWMR	iTRAQ8plex@N-term		0.000742668	2483.3	828.774	2483.3	828.774	3	13
					2	99	LVAEAGIGTVASGVSK	iTRAQ8plex@N-term; iTRAQ8plex(K)@16		-0.00792491	2066.21	517.56	2066.22	517.562	4	12
					2	99	LVGEANDYVGK	iTRAQ8plex@N-term; iTRAQ8plex(K)@11		-0.00690458	1771.99	591.669	1771.99	591.672	3	12
					2	99	NVASAKPYGTWLQESTR	iTRAQ8plex@N-term; iTRAQ8plex(K)@6		-0.0119073	2515.35	629.845	2515.36	629.848	4	15
					2	99	SIKPVNFQSSPVMDNETILR	iTRAQ8plex@N-term; iTRAQ8plex(K)@3		-0.0101049	2882.57	721.649	2882.58	721.652	4	14
					2	99	SPFAIYHR	iTRAQ8plex@N-term		-0.000858838	1293.71	432.245	1293.71	432.245	3	9
					2	99	VFTDEGLEVLGWRPVPFNLSVVGR	iTRAQ8plex@N-term		0.00285882	2989.64	748.416	2989.63	748.416	4	20
					2	99	WPLAQPMR	iTRAQ8plex@N-term		0.00613798	1301.73	434.917	1301.72	434.915	3	9
					1.88606	98.96	VEPATSIVER	iTRAQ8plex@N-term		-0.00224871	1403.79	702.903	1403.79	702.904	2	10
					1.85387	98.87	AFSEDTAK	iTRAQ8plex@N-term; iTRAQ8plex(K)@8		0.00195084	1475.81	492.944	1475.81	492.943	3	9
					1.76955	98.52	GRENELRPFGDPKASDSANLDSAAELLLR	iTRAQ8plex@N-term; iTRAQ8plex(K)@13	missed R-E@2; missed K-A@13	0.0039251	3749	750.807	3749	750.806	5	9
					1.76955	98.81	TQHIDLAYLLMNAGLPK	iTRAQ8plex@N-term; iTRAQ8plex(K)@17		-0.0264608	2505.4	627.357	2505.42	627.363	4	8
					1.61979	98.1	FGVTPTFLVNAEQIEIK	iTRAQ8plex@N-term; iTRAQ8plex(K)@17		-0.00877818	2513.43	629.364	2513.44	629.366	4	7
11	32.73	tr|A0A3B6MJZ2|A0A3B6MJZ2_WHEAT; tr|A0A3B6K9Q1|A0A3B6K9Q1_WHEAT	5-methyltetrahydropteroyltriglutamate--homocysteine S-methyltransferase OS=Triticum aestivum OX=4565 PE=3 SV=1; 5-methyltetrahydropteroyltriglutamate--homocysteine S-methyltransferase OS=Triticum aestivum OX=4565 PE=3 SV=1	20	2	99	ALAGQKDEAYFAANAAALASR	iTRAQ8plex@N-term; iTRAQ8plex(K)@6	missed K-D@6	-0.00996158	2716.47	680.124	2716.48	680.126	4	17
					2	99	ALGVDTVPVLVGPVSYLLLSK	iTRAQ8plex@N-term; iTRAQ8plex(K)@21		0.00114654	2747.67	916.896	2747.67	916.896	3	23
					2	99	EGVVYGAGIGPGVYDIHSPR	iTRAQ8plex@N-term		0.0137478	2346.24	587.568	2346.23	587.564	4	15
					2	99	GMLTGPVTILNWSFVR	iTRAQ8plex@N-term; Oxidation(M)@2		-0.00204744	2110.15	704.392	2110.16	704.392	3	20
					2	99	KLNLPVLPTTTIGSFPQTVELR	iTRAQ8plex@N-term; iTRAQ8plex(K)@1	missed K-L@1	0.00104873	3031.79	758.955	3031.79	758.955	4	15
					2	99	KLNLPVLPTTTIGSFPQTVELRR	iTRAQ8plex@N-term; iTRAQ8plex(K)@1	missed K-L@1; missed R-R@22	-0.00661977	3187.88	638.584	3187.89	638.585	5	11
					2	99	LNLPVLPTTTIGSFPQTVELRR	iTRAQ8plex@N-term	missed R-R@21	-0.00615324	2755.58	552.124	2755.59	552.125	5	9
					2	99	SDEKLLSVFR	iTRAQ8plex@N-term; iTRAQ8plex(K)@4	missed K-L@4	0.00373292	1801.06	451.272	1801.06	451.271	4	10
					2	99	SGFPAGKYLFAGVVDGR	iTRAQ8plex@N-term; iTRAQ8plex(K)@7	missed K-Y@7	-0.0145344	2348.3	588.081	2348.31	588.085	4	10
					2	99	VVEVNALAK	iTRAQ8plex@N-term; iTRAQ8plex(K)@9		-0.00504163	1549.96	517.661	1549.97	517.662	3	12
					2	99	WFDTNYHFIVPELAPSTK	iTRAQ8plex@N-term; iTRAQ8plex(K)@18		0.00329836	2772.48	694.126	2772.47	694.126	4	13
					2	99	YLFAGVVDGR	iTRAQ8plex@N-term		-0.00057784	1399.78	467.599	1399.78	467.599	3	13
					1.74473	98.73	FALESFWDGK	iTRAQ8plex@N-term; iTRAQ8plex(K)@10		0.0196692	1807	603.339	1806.98	603.333	3	8
					1.74473	98.62	TLTSLSSVTAYGFDLER	iTRAQ8plex@N-term		0.00521382	2163.14	722.055	2163.14	722.053	3	9
					1.65758	99	MLAVLDTNILWVNPDCGLK	iTRAQ8plex@N-term; Oxidation(M)@1; Methylthio(C)@16; iTRAQ8plex(K)@19		-0.0347475	2784.45	697.12	2784.48	697.128	4	13
					1.61979	98.86	AAGASWIQFDEPTLVK	iTRAQ8plex@N-term; iTRAQ8plex(K)@16		0.0342714	2340.33	586.089	2340.29	586.081	4	7
					1.52288	99	QMADAGIK	iTRAQ8plex@N-term; Oxidation(M)@2; iTRAQ8plex(K)@8		0.0120974	1456.83	486.617	1456.82	486.613	3	11
					0.772113	96.85	EVIAELK	iTRAQ8plex@N-term; iTRAQ8plex(K)@7		-0.0273545	1408.85	470.623	1408.88	470.632	3	9
					0.630784	99	GNATVPAMEMTK	iTRAQ8plex@N-term; Oxidation(M)@8; Oxidation(M)@10; iTRAQ8plex(K)@12		-0.007994	1888.98	630.666	1888.98	630.669	3	10
					0.00174067	98.08	VTNEEVQK	iTRAQ8plex@N-term; No iTRAQ8plex(K)@8		-0.00962593	1249.67	625.843	1249.68	625.848	2	12
12	37.75	tr|A0A3B6ELF1|A0A3B6ELF1_WHEAT	NAD(P)-bd_dom domain-containing protein OS=Triticum aestivum OX=4565 PE=4 SV=1	16	2	99	AADAEEPTTK	iTRAQ8plex@N-term; iTRAQ8plex(K)@10		-0.00472771	1639.88	547.635	1639.89	547.637	3	10
					2	99	AGVPDLASAQELAR	iTRAQ8plex@N-term		0.00750616	1700.94	567.989	1700.94	567.986	3	14
					2	99	AQEEALASQR	iTRAQ8plex@N-term		-0.000706472	1405.75	469.589	1405.75	469.59	3	13
					2	99	ASLTEDYDPESSYGLVLAK	iTRAQ8plex@N-term; iTRAQ8plex(K)@19		0.00467049	2665.4	667.357	2665.39	667.356	4	14
					2	99	DQQTVFVAGATGQTGVR	iTRAQ8plex@N-term		-0.00177707	2038.07	680.365	2038.08	680.366	3	14
					2	99	EYQEAAANAR	iTRAQ8plex@N-term		0.00641753	1425.72	476.248	1425.72	476.246	3	10
					2	99	GLEGGPVTTEDALR	iTRAQ8plex@N-term		0.00181447	1717.92	573.646	1717.92	573.646	3	15
					2	99	LNAVESDFDDTEAIAK	iTRAQ8plex@N-term; iTRAQ8plex(K)@16		-0.00769516	2345.21	782.745	2345.22	782.748	3	14
					2	99	SLIPAFPSPGTGSLFAGGR	iTRAQ8plex@N-term		0.00631958	2135.17	534.801	2135.17	534.799	4	12
					2	99	VQTLPLSEFLAK	iTRAQ8plex@N-term; iTRAQ8plex(K)@12		-0.016609	1953.16	652.06	1953.18	652.066	3	11
					2	99	VVITVGPVEK	iTRAQ8plex@N-term; iTRAQ8plex(K)@10		-0.00532049	1648.03	825.024	1648.04	825.026	2	11
					2	99	VVITVGPVEKGLEGGPVTTEDALR	iTRAQ8plex@N-term; iTRAQ8plex(K)@10	missed K-G@10	0.00107111	3043.74	761.942	3043.74	761.942	4	13
					1.88606	98.91	IAQTLLR	iTRAQ8plex@N-term		-0.00192158	1117.71	559.863	1117.71	559.864	2	11
					1.67778	98.15	LISPAEAR	iTRAQ8plex@N-term		0.00201913	1159.69	580.852	1159.69	580.851	2	11
					1.50864	97.33	AGVPDLASAQELARLAAAYRLISPAEAR	iTRAQ8plex@N-term	missed R-L@14; missed R-L@20	-0.00260288	3183.76	796.948	3183.77	796.949	4	10
					1.23657	99	SKPTVEALTAIPEDIR	iTRAQ8plex@N-term; iTRAQ8plex(K)@2	cleaved T-S@N-term	0.00153902	2347.36	587.847	2347.36	587.847	4	12
13	45.74	tr|A0A3B6QHG3|A0A3B6QHG3_WHEAT; tr|A0A3B6PNI9|A0A3B6PNI9_WHEAT; tr|A0A3B6NQK6|A0A3B6NQK6_WHEAT	Elongation factor Tu OS=Triticum aestivum OX=4565 PE=3 SV=1; Elongation factor Tu OS=Triticum aestivum OX=4565 PE=3 SV=1; Elongation factor Tu OS=Triticum aestivum OX=4565 PE=3 SV=1	18	2	99	ALEALMATPGLK	iTRAQ8plex@N-term; Oxidation(M)@6; iTRAQ8plex(K)@12		0.00134911	1838.08	613.701	1838.08	613.701	3	12
					2	99	ELLTAYEYDGDNVPIVSGSALR	iTRAQ8plex@N-term		0.00743648	2685.39	896.136	2685.38	896.134	3	16
					2	99	GDNEWVDGIFSLIDSVDTHIPVPQR	iTRAQ8plex@N-term		0.0324609	3112.61	779.16	3112.58	779.152	4	20
					2	99	MVVELIQPVACEQGMR	iTRAQ8plex@N-term; Methylthio(C)@11		-0.000623045	2152.08	718.368	2152.08	718.368	3	10
					2	99	NATVTGVEMFQK	iTRAQ8plex@N-term; Oxidation(M)@9; iTRAQ8plex(K)@12		-0.00265441	1948.05	650.358	1948.05	650.359	3	15
					2	99	NATVTGVEMFQKTMDDAIAGDNVGLLLR	iTRAQ8plex@N-term; Oxidation(M)@9; iTRAQ8plex(K)@12	missed K-T@12	-0.0153915	3602.87	901.726	3602.89	901.73	4	16
					2	99	QTDLPFLLAVEDVFSITGR	iTRAQ8plex@N-term		-0.00906609	2424.31	809.111	2424.32	809.114	3	23
					2	99	QTDLPFLLAVEDVFSITGRGTVATGR	iTRAQ8plex@N-term	missed R-G@19	-0.0104763	3066.66	767.671	3066.67	767.674	4	21
					2	99	QVGVPSIVVFLNK	iTRAQ8plex@N-term; iTRAQ8plex(K)@13		-0.00131223	2007.23	670.085	2007.23	670.085	3	10
					2	99	TMDDAIAGDNVGLLLR	iTRAQ8plex@N-term; Oxidation(M)@2		-0.00318437	1993.04	665.355	1993.05	665.356	3	15
					2	99	TTLTAALTMVLASVGGSAPK	iTRAQ8plex@N-term; Oxidation(M)@9; iTRAQ8plex(K)@20		-0.0158111	2512.42	629.113	2512.44	629.117	4	16
					2	99	TVGAGVINNIIQ	iTRAQ8plex@N-term; Deamidated(N)@8		0.00676483	1502.87	752.441	1502.86	752.438	2	11
					2	99	VGDPVDLVGIR	iTRAQ8plex@N-term		0.00283683	1442.84	722.429	1442.84	722.427	2	14
					2	99	VGDPVDLVGIRETR	iTRAQ8plex@N-term	missed R-E@11	0.00441116	1829.04	610.686	1829.03	610.684	3	16
					1.63827	98.02	GITINTATVEYETETR	iTRAQ8plex@N-term		-0.000508927	2101.08	701.369	2101.08	701.369	3	10
					1.29243	95.84	GTVKVGDPVDLVGIR	iTRAQ8plex@N-term; iTRAQ8plex(K)@4	missed K-V@4	-0.016945	2132.26	534.072	2132.28	534.077	4	10
					1.20066	96.53	EHILLAK	iTRAQ8plex@N-term; iTRAQ8plex(K)@7		-0.00305429	1430.9	477.975	1430.91	477.976	3	8
					0.00348834	98.8	AIAGDNVGLLLR	iTRAQ8plex@N-term	cleaved D-A@N-term	-0.0255236	1514.88	505.968	1514.91	505.977	3	9
14	47.13	tr|A0A3B6B1C5|A0A3B6B1C5_WHEAT	Glyceraldehyde-3-phosphate dehydrogenase OS=Triticum aestivum OX=4565 PE=3 SV=1	17	2	99	AAALNIVPTSTGAAK	iTRAQ8plex@N-term; iTRAQ8plex(K)@15		0.00226572	1992.19	665.069	1992.18	665.068	3	17
					2	99	AVALVLPNLK	iTRAQ8plex@N-term; iTRAQ8plex(K)@10		0.00103811	1645.08	549.366	1645.08	549.366	3	10
					2	99	GDSSPLEVIAINDTGGVK	iTRAQ8plex@N-term; iTRAQ8plex(K)@18		-0.0104253	2379.3	794.107	2379.31	794.111	3	14
					2	99	GILDVCDEPLVSVDFR	iTRAQ8plex@N-term; Methylthio(C)@6		0.00621843	2126.08	709.699	2126.07	709.697	3	15
					2	99	GTMTTTHSYTGDQR	iTRAQ8plex@N-term; Oxidation(M)@3		-0.0103633	1874.86	625.962	1874.87	625.965	3	16
					2	99	LLDASHR	iTRAQ8plex@N-term		-0.000422705	1114.64	558.327	1114.64	558.327	2	10
					2	99	TLAEEVNQAFR	iTRAQ8plex@N-term		0.00656407	1580.85	791.434	1580.85	791.431	2	12
					2	99	VIAWYDNEWGYSQR	iTRAQ8plex@N-term		0.00732198	2090.02	697.682	2090.02	697.679	3	12
					2	99	VLDQKFGIIK	iTRAQ8plex@N-term; iTRAQ8plex(K)@5; iTRAQ8plex(K)@10	missed K-F@5	0.00200042	2072.31	519.086	2072.31	519.085	4	9
					2	99	VLITAPGK	iTRAQ8plex@N-term; iTRAQ8plex(K)@8		-0.00162832	1405.91	469.644	1405.91	469.645	3	10
					2	99	VPTPNVSVVDLVVQVSK	iTRAQ8plex@N-term; iTRAQ8plex(K)@17		0.00784807	2387.43	597.865	2387.42	597.864	4	10
					2	99	VVDLADIVADQWK	iTRAQ8plex@N-term; iTRAQ8plex(K)@13		0.00164286	2079.18	694.069	2079.18	694.068	3	19
					1.79588	99	VAINGFGR	iTRAQ8plex@N-term; Deamidated(N)@4		0.0030192	1137.65	569.831	1137.64	569.83	2	11
					1.49485	97.76	AVALVLPNLKGK	iTRAQ8plex@N-term; iTRAQ8plex(K)@10; iTRAQ8plex(K)@12	missed K-G@10	-0.0112099	2134.39	534.604	2134.4	534.607	4	7
					1.22185	95.33	VPTPNVSVVDLVVQVSKK	iTRAQ8plex@N-term; iTRAQ8plex(K)@17; iTRAQ8plex(K)@18	missed K-K@17	-0.000471346	2819.72	564.952	2819.73	564.952	5	8
					0.015923	99	YDSTLGIFDADVKPVGDNAISVDGK	iTRAQ8plex@N-term; No iTRAQ8plex(K)@13; iTRAQ8plex(K)@25		-0.0228212	3203.66	801.922	3203.68	801.928	4	14
					0.000869447	97.04	AAALNIVPT	iTRAQ8plex@N-term	cleaved T-S@C-term	-0.0236468	1172.68	587.349	1172.71	587.361	2	8
15	22.99	tr|A0A3B6EL51|A0A3B6EL51_WHEAT; tr|A0A077S2R7|A0A077S2R7_WHEAT	Glycine cleavage system P protein OS=Triticum aestivum OX=4565 PE=3 SV=1; Glycine cleavage system P protein OS=Triticum aestivum OX=4565 GN=TRAES_3BF092100100CFD_c1 PE=3 SV=1	18	2	99	ATAGIEPEDVAKR	iTRAQ8plex@N-term; iTRAQ8plex(K)@12	missed K-R@12	0.00419926	1964.12	492.037	1964.12	492.036	4	11
					2	99	EYAAFPAAWLR	iTRAQ8plex@N-term		0.00436603	1597.86	533.627	1597.86	533.626	3	8
					2	99	GNINIEELR	iTRAQ8plex@N-term		0.00577638	1360.77	681.391	1360.76	681.388	2	11
					2	99	GNINIEELRK	iTRAQ8plex@N-term; iTRAQ8plex(K)@10	missed R-K@9	-0.0148519	1793.05	449.269	1793.06	449.273	4	11
					2	99	GVNGTVAHEFIIDLR	iTRAQ8plex@N-term; Deamidated(N)@3		-0.00316242	1945.05	487.271	1945.06	487.272	4	10
					2	99	HLAPFLPSHPVIPTGGFPLPEK	iTRAQ8plex@N-term; iTRAQ8plex(K)@22		0.00194546	2958.7	592.747	2958.69	592.746	5	12
					2	99	IIGVSVDSSGKPALR	iTRAQ8plex@N-term; iTRAQ8plex(K)@11		-0.0103432	2106.25	703.091	2106.26	703.095	3	15
					2	99	IVAVGTDAK	iTRAQ8plex@N-term; iTRAQ8plex(K)@9		-0.00412951	1480.9	741.459	1480.91	741.461	2	13
					2	99	IVAVGTDAKGNINIEELR	iTRAQ8plex@N-term; iTRAQ8plex(K)@9	missed K-G@9	-0.0101565	2519.44	630.868	2519.45	630.871	4	11
					2	99	LGTVTVQELPYFDTVK	iTRAQ8plex@N-term; iTRAQ8plex(K)@16		-0.0138509	2417.35	806.792	2417.37	806.796	3	9
					2	99	SFIGMGYYNTHIPAVILR	iTRAQ8plex@N-term; Oxidation(M)@5		-0.000791383	2371.27	593.824	2371.27	593.824	4	13
					2	99	VFSGGKPVDFTAESIAPEVSSSIPPSLVR	iTRAQ8plex@N-term; iTRAQ8plex(K)@6		-0.0194819	3580.94	896.242	3580.96	896.247	4	10
					2	99	VVMATDLLALTTLRPPGEIGADIAVGSAQR	iTRAQ8plex@N-term		-0.0111711	3338.84	835.718	3338.85	835.721	4	23
					1.74473	98.69	GAPHPPQLLMGDAWTKPYSR	iTRAQ8plex@N-term; iTRAQ8plex(K)@16		0.00340264	2829.52	566.912	2829.52	566.911	5	10
					1.42022	97.41	ATAGIEPEDVAK	iTRAQ8plex@N-term; iTRAQ8plex(K)@12		0.00249263	1808.02	603.679	1808.01	603.679	3	9
					1.21467	99	ATGFDINVVVSAAK	iTRAQ8plex@N-term; iTRAQ8plex(K)@14		0.0591487	1999.22	667.412	1999.16	667.393	3	9
					0.404504	99	VSVSALQPSDTFPR	iTRAQ8plex@N-term	cleaved P-V@N-term	-0.00113429	1806.98	603.333	1806.98	603.333	3	14
					0.0127808	99	VSVSALQPSDTFPRR	iTRAQ8plex@N-term	cleaved P-V@N-term; missed R-R@14	-0.0107923	1963.07	655.364	1963.08	655.367	3	12
16	67.76	tr|A0A2X0TX35|A0A2X0TX35_WHEAT	Histone H2B OS=Triticum aestivum OX=4565 GN=CAMPLR22A2D_LOCUS3124 PE=3 SV=1	20	2	99	AMSIMNSFINDIFEK	iTRAQ8plex@N-term; iTRAQ8plex(K)@15		-0.000189375	2367.24	790.088	2367.24	790.088	3	17
					2	99	AMSIMNSFINDIFEKLAGEAAK	iTRAQ8plex@N-term; Oxidation(M)@2; iTRAQ8plex(K)@15; iTRAQ8plex(K)@22	missed K-L@15	-0.0149011	3327.78	832.953	3327.8	832.957	4	15
					2	99	IYIFKVLK	iTRAQ8plex@N-term; iTRAQ8plex(K)@5; iTRAQ8plex(K)@8	missed K-V@5	-0.0126854	1935.26	484.821	1935.27	484.824	4	8
					2	99	KPAEEEPAAEK	iTRAQ8plex@N-term; iTRAQ8plex(K)@1; iTRAQ8plex(K)@11		-0.00665444	2110.2	704.406	2110.2	704.409	3	11
					2	99	LVLPGELAK	iTRAQ8plex@N-term; iTRAQ8plex(K)@9		0.00126263	1546.99	516.671	1546.99	516.671	3	11
					2	99	LVLPGELAKHAVSEGTK	iTRAQ8plex@N-term; iTRAQ8plex(K)@9; iTRAQ8plex(K)@17	missed K-H@9	-0.0142037	2660.59	666.154	2660.6	666.157	4	17
					2	99	LVLPGELAKHAVSEGTKAVTKFTSS	iTRAQ8plex@N-term; iTRAQ8plex(K)@9; iTRAQ8plex(K)@17; iTRAQ8plex(K)@21	missed K-H@9; missed K-A@17; missed K-F@21	-0.0136082	3786.22	632.044	3786.23	632.046	6	10
					2	99	QVHPDIGISSK	Gln->pyro-Glu@N-term; iTRAQ8plex(K)@11		0.00384105	1466.81	734.411	1466.8	734.409	2	13
					2	99	SVETYKIYIFK	iTRAQ8plex@N-term; iTRAQ8plex(K)@6; iTRAQ8plex(K)@11	missed K-I@6	-0.00247809	2302.37	768.463	2302.37	768.464	3	13
					2	99	VLKQVHPDIGISSK	iTRAQ8plex@N-term; iTRAQ8plex(K)@3; iTRAQ8plex(K)@14	missed K-Q@3	-0.000943724	2432.49	609.129	2432.49	609.129	4	11
					1.85387	99	AMSIMNSFINDIFEKLAGEAAKLAR	iTRAQ8plex@N-term; Oxidation(M)@2; Oxidation(M)@5; iTRAQ8plex(K)@15; iTRAQ8plex(K)@22	missed K-L@15; missed K-L@22	-0.00659239	3684.01	737.809	3684.01	737.81	5	16
					1.60206	98.29	LAGEAAK	iTRAQ8plex@N-term; iTRAQ8plex(K)@7		-0.00229597	1266.77	423.265	1266.78	423.266	3	11
					1.5376	99	HAVSEGTK	No iTRAQ8plex@N-term; iTRAQ8plex(K)@8		-0.00424893	1131.61	566.815	1131.62	566.817	2	11
					1.45593	97.57	SVETYK	iTRAQ8plex@N-term; iTRAQ8plex(K)@6		-0.00621795	1333.76	667.889	1333.77	667.892	2	10
					1.29243	99	EIQTSVR	iTRAQ8plex@N-term		0.048718	1135.7	568.857	1135.65	568.832	2	12
					1.20761	95.01	YNKKPTITSR	iTRAQ8plex@N-term; iTRAQ8plex(K)@3; iTRAQ8plex(K)@4	missed K-K@3	-0.00194151	2119.29	707.436	2119.29	707.437	3	9
					0.359519	96.3	HAVSEGTKAVTK	No iTRAQ8plex@N-term; iTRAQ8plex(K)@8; iTRAQ8plex(K)@12	missed K-A@8	-0.0212808	1835.05	459.77	1835.07	459.775	4	11
					0.330683	99	SFINDIFEK	iTRAQ8plex@N-term; iTRAQ8plex(K)@9	cleaved N-S@N-term	-0.0123746	1719.95	574.325	1719.97	574.329	3	8
					0.0614803	99	PGELAK	No iTRAQ8plex@N-term; iTRAQ8plex(K)@6	cleaved L-P@N-term	0.000668421	917.549	459.782	917.549	459.782	2	9
					0.0204516	99	EIQTSVRLVLPGELAK	iTRAQ8plex@N-term; No iTRAQ8plex(K)@16	missed R-L@7	-0.00587366	2056.21	686.412	2056.22	686.414	3	14
17	44.8	tr|A0A3B6LUX8|A0A3B6LUX8_WHEAT; tr|A0A3B6KRR4|A0A3B6KRR4_WHEAT; tr|A0A3B5ZXX7|A0A3B5ZXX7_WHEAT; tr|A0A3B5YZJ4|A0A3B5YZJ4_WHEAT	Ribos_L4_asso_C domain-containing protein OS=Triticum aestivum OX=4565 PE=3 SV=1; Ribos_L4_asso_C domain-containing protein OS=Triticum aestivum OX=4565 PE=3 SV=1; Ribos_L4_asso_C domain-containing protein OS=Triticum aestivum OX=4565 PE=3 SV=1; Ribos_L4_asso_C domain-containing protein OS=Triticum aestivum OX=4565 PE=3 SV=1	16	2	99	IESVPEFPLVVSDSAEGIEK	iTRAQ8plex@N-term; iTRAQ8plex(K)@20		0.00241829	2752.5	689.133	2752.5	689.132	4	11
					2	99	LINSDEVQSVVKPINK	iTRAQ8plex@N-term; iTRAQ8plex(K)@12; iTRAQ8plex(K)@16		0.00612175	2694.61	674.66	2694.6	674.658	4	14
					2	99	LNLLDLAPGGHLGR	iTRAQ8plex@N-term		-0.0023304	1749.02	438.262	1749.02	438.262	4	11
					2	99	MAVLAEAAR	iTRAQ8plex@N-term		0.00266101	1234.7	412.575	1234.7	412.574	3	10
					2	99	MTNADLGR	iTRAQ8plex@N-term		-5.13997e-05	1180.62	591.316	1180.62	591.316	2	11
					2	99	NLPGVDVANVERLNLLDLAPGGHLGR	iTRAQ8plex@N-term	missed R-L@12	0.00330888	3012.68	754.178	3012.68	754.177	4	15
					2	99	QLGAYADAEK	iTRAQ8plex@N-term; iTRAQ8plex(K)@10		0.0103092	1672.93	558.652	1672.92	558.649	3	10
					2	99	RVAVASALAATAVPAIVTAR	iTRAQ8plex@N-term	missed R-V@1	-0.00344007	2211.33	738.119	2211.34	738.12	3	9
					2	99	VAVASALAATAVPAIVTAR	iTRAQ8plex@N-term		0.00371539	2055.24	686.087	2055.24	686.086	3	20
					1.95861	99	FVIWTESAFK	iTRAQ8plex@N-term; iTRAQ8plex(K)@10		0.0130424	1835.06	612.693	1835.04	612.689	3	9
					1.85387	99	ALDGDMATDAAGVPMPHVMK	iTRAQ8plex@N-term; iTRAQ8plex(K)@20		-0.04363	2634.3	659.582	2634.34	659.593	4	11
					1.65758	98.51	GFVLPRPK	iTRAQ8plex@N-term; iTRAQ8plex(K)@8		-0.0047952	1520.96	507.994	1520.97	507.996	3	10
					1.61979	98.19	AGHQTSAESWGTGR	iTRAQ8plex@N-term		-0.000583686	1747.85	583.625	1747.85	583.625	3	8
					1.61979	99	NLPGVDVANVER	No iTRAQ8plex@N-term		0.00416661	1281.67	641.843	1281.67	641.841	2	11
					1.5376	97.82	APIRPDVITFVHR	iTRAQ8plex@N-term		0.0042028	1824.07	457.025	1824.07	457.024	4	14
					0.790485	98.33	NAAAVLK	iTRAQ8plex@N-term; iTRAQ8plex(K)@7		-0.0378397	1293.79	432.269	1293.82	432.282	3	10
18	28.74	tr|A0A3B5ZSZ8|A0A3B5ZSZ8_WHEAT; tr|A0A3B5YUN2|A0A3B5YUN2_WHEAT	Uncharacterized protein OS=Triticum aestivum OX=4565 PE=3 SV=1; Uncharacterized protein OS=Triticum aestivum OX=4565 PE=3 SV=1	16	2	99	AVITVPAYFNDSQR	iTRAQ8plex@N-term		0.00154844	1884.01	629.009	1884	629.009	3	15
					2	99	IAGLDVLR	iTRAQ8plex@N-term		-0.00150433	1159.72	580.868	1159.72	580.869	2	14
					2	99	IINEPTAASLAYGFEK	iTRAQ8plex@N-term; iTRAQ8plex(K)@16		-0.015535	2331.28	778.1	2331.29	778.105	3	14
					2	99	IPAVQDLVK	iTRAQ8plex@N-term; iTRAQ8plex(K)@9		-0.0078229	1589.99	531.004	1590	531.006	3	12
					2	99	IVDWLAGSFK	iTRAQ8plex@N-term; iTRAQ8plex(K)@10		0.00254673	1743.02	582.014	1743.02	582.013	3	10
					2	99	LSLKEIDEVILVGGSTR	iTRAQ8plex@N-term; iTRAQ8plex(K)@4	missed K-E@4	-0.0026921	2436.44	610.117	2436.44	610.118	4	12
					2	99	MELSSLTQTNISLPFITATADGPK	iTRAQ8plex@N-term; iTRAQ8plex(K)@24		-0.0170835	3142.69	786.679	3142.7	786.683	4	11
					2	99	NTTLPTSK	iTRAQ8plex@N-term; iTRAQ8plex(K)@8		0.0247079	1468.9	735.455	1468.87	735.443	2	11
					2	99	QAVVNPENTFFSVK	iTRAQ8plex@N-term; iTRAQ8plex(K)@14		-0.017875	2187.2	730.073	2187.21	730.079	3	12
					2	99	QFAAEEISAQVLR	iTRAQ8plex@N-term		-0.00397938	1764.96	589.328	1764.97	589.33	3	12
					2	99	TTPSVVAYTK	iTRAQ8plex@N-term; iTRAQ8plex(K)@10		-0.00130663	1673.98	559.001	1673.98	559.001	3	11
					1.74473	98.67	LVGQIAK	iTRAQ8plex@N-term; iTRAQ8plex(K)@7		-0.0075022	1335.86	446.295	1335.87	446.297	3	9
					1.58503	97.8	QAVVNPENTFFSVKR	iTRAQ8plex@N-term; iTRAQ8plex(K)@14	missed K-R@14	-0.00254021	2343.31	586.836	2343.32	586.836	4	9
					1.46852	97.47	HIETTLTR	iTRAQ8plex@N-term		0.00100374	1273.73	425.584	1273.73	425.584	3	10
					1.06048	99	DAGRIAGLDVLR	No iTRAQ8plex@N-term	missed R-I@4	0.00769952	1254.71	419.245	1254.7	419.242	3	11
					0.00348834	99	EKVVGIDLGTTNSAVAAMEGGKPTIVTNAEGAR	iTRAQ8plex@N-term; iTRAQ8plex(K)@2; Oxidation(M)@18; iTRAQ8plex(K)@22	cleaved C-E@N-term; missed K-V@2	-0.00427969	4184.28	837.864	4184.29	837.865	5	19
19	54.44	tr|A0A3B6AYY2|A0A3B6AYY2_WHEAT; tr|A0A2X0TVI7|A0A2X0TVI7_WHEAT; sp|Q00434|PSBP_WHEAT	PsbP domain-containing protein OS=Triticum aestivum OX=4565 PE=4 SV=1; Genome assembly, chromosome: II OS=Triticum aestivum OX=4565 GN=CAMPLR22A2D_LOCUS2512 PE=4 SV=1; Oxygen-evolving enhancer protein 2, chloroplastic OS=Triticum aestivum OX=4565 GN=PSBP PE=2 SV=1	20	2	99	EFPGQVLR	iTRAQ8plex@N-term		0.00135137	1248.71	625.365	1248.71	625.364	2	13
					2	99	EFPGQVLRYEDNFDATSNLSVIINPTTKK	iTRAQ8plex@N-term; iTRAQ8plex(K)@28; iTRAQ8plex(K)@29	missed R-Y@8; missed K-K@28	-0.0167954	4208.27	842.662	4208.29	842.665	5	9
					2	99	EREFPGQVLR	iTRAQ8plex@N-term	missed R-E@2	-0.00093457	1533.86	512.293	1533.86	512.293	3	15
					2	99	FVENAAGSFSVA	iTRAQ8plex@N-term		0.00248334	1501.77	751.894	1501.77	751.893	2	11
					2	99	KTITDYGSPEEFLSQVGFLLGQQSYGGK	iTRAQ8plex@N-term; iTRAQ8plex(K)@1; iTRAQ8plex(K)@28	missed K-T@1	-0.0236607	3961.1	991.282	3961.12	991.288	4	20
					2	99	NTDFVAYSGEGFK	iTRAQ8plex@N-term; iTRAQ8plex(K)@13		-0.000908219	2042.06	511.521	2042.06	511.522	4	13
					2	99	NTDFVAYSGEGFKLMIPAK	iTRAQ8plex@N-term; iTRAQ8plex(K)@13; Oxidation(M)@15; iTRAQ8plex(K)@19	missed K-L@13	-0.016626	3015.63	754.916	3015.65	754.92	4	10
					2	99	QYYSITVLTR	iTRAQ8plex@N-term		0.00104294	1546.87	774.441	1546.87	774.44	2	17
					2	99	TDSEGGFESDAVATANVLESSAPVVDGK	iTRAQ8plex@N-term; iTRAQ8plex(K)@28		-0.0219035	3359.66	840.923	3359.68	840.928	4	22
					2	99	TDSEGGFESDAVATANVLESSAPVVDGKQYYSITVLTR	iTRAQ8plex@N-term; iTRAQ8plex(K)@28	missed K-Q@28	0.000620874	4584.33	1147.09	4584.33	1147.09	4	17
					2	99	TITDYGSPEEFLSQVGFLLGQQSYGGK	iTRAQ8plex@N-term; iTRAQ8plex(K)@27		-0.0155789	3528.81	883.209	3528.82	883.213	4	20
					2	99	YEDNFDATSNLSVIINPTTK	iTRAQ8plex@N-term; iTRAQ8plex(K)@20		-0.00511731	2849.49	713.379	2849.49	713.38	4	17
					2	99	YEDNFDATSNLSVIINPTTKK	iTRAQ8plex@N-term; iTRAQ8plex(K)@20; iTRAQ8plex(K)@21	missed K-K@20	0.00853395	3281.8	1094.94	3281.79	1094.94	3	16
					1.76955	98.95	EFPGQVLRYEDNFDATSNLSVIINPTTK	iTRAQ8plex@N-term; iTRAQ8plex(K)@28	missed R-Y@8	0.00895459	3776	945.007	3775.99	945.004	4	10
					1.35655	97.35	KNTDFVAYSGEGFK	iTRAQ8plex@N-term; iTRAQ8plex(K)@1; iTRAQ8plex(K)@14	missed K-N@1	-0.00648817	2474.35	619.595	2474.36	619.597	4	9
					0.0154727	97.08	AYGEAANVFGKAKK	iTRAQ8plex@N-term; iTRAQ8plex(K)@11; iTRAQ8plex(K)@13; iTRAQ8plex(K)@14	cleaved A-A@N-term; missed K-A@11; missed K-K@13	-0.0307119	2669.56	534.92	2669.59	534.926	5	9
					0.0123337	99	TITDYGSPEEFLSQVGFLLGQQSYGGKTD	iTRAQ8plex@N-term; iTRAQ8plex(K)@27	cleaved D-S@C-term; missed K-T@27	0.0121062	3744.91	937.235	3744.9	937.232	4	17
					0.0048037	99	AYGEAANVFGK	Carbamyl@N-term; iTRAQ8plex(K)@11	cleaved A-A@N-term	-0.000369708	1472.76	737.385	1472.76	737.386	2	13
					0.00305076	99	FVENAAGSFSV	iTRAQ8plex@N-term; Dehydrated(S)@10	cleaved V-A@C-term	0.0182917	1412.74	707.379	1412.72	707.369	2	11
					0.000869447	99	SEGGFESDAVATANVLESSAPVVDGK	iTRAQ8plex@N-term; iTRAQ8plex(K)@26	cleaved D-S@N-term	-0.0135736	3143.59	786.906	3143.61	786.909	4	13
20	50.27	tr|A0A3B6KNX6|A0A3B6KNX6_WHEAT	(S)-2-hydroxy-acid oxidase OS=Triticum aestivum OX=4565 PE=3 SV=1	15	2	99	AIALTVDTPR	iTRAQ8plex@N-term		0.0023104	1359.81	454.276	1359.8	454.275	3	13
					2	99	ALALGASGVFIGRPVVFALAAEGEAGVR	iTRAQ8plex@N-term		0.00690987	3001.71	751.434	3001.7	751.433	4	23
					2	99	FVLPPGLTLK	iTRAQ8plex@N-term; iTRAQ8plex(K)@10		-0.00169379	1692.08	565.033	1692.08	565.034	3	13
					2	99	GVITAEDAR	iTRAQ8plex@N-term		0.00431745	1234.69	618.351	1234.68	618.349	2	15
					2	99	ILIDVSTIDMTTSVLGIK	iTRAQ8plex@N-term; Oxidation(M)@10; iTRAQ8plex(K)@18		0.00463578	2542.48	848.501	2542.48	848.499	3	13
					2	99	IPVYLDGGVR	iTRAQ8plex@N-term		-0.000219718	1391.81	464.943	1391.81	464.943	3	9
					2	99	LAVHSGAAGIIVSNHGAR	iTRAQ8plex@N-term		-0.00596853	2033.14	509.292	2033.14	509.293	4	21
					2	99	MAHPEGEYATAR	iTRAQ8plex@N-term		-0.000169423	1635.8	546.273	1635.8	546.273	3	12
					2	99	QLDYVPATISALEEVVTAAQGR	iTRAQ8plex@N-term		0.0039405	2634.42	659.612	2634.42	659.612	4	20
					2	99	QLDYVPATISALEEVVTAAQGRIPVYLDGGVR	iTRAQ8plex@N-term	missed R-I@22	0.00275931	3704.01	927.01	3704.01	927.01	4	27
					2	99	QLDYVPATISALEEVVTAAQGRIPVYLDGGVRR	iTRAQ8plex@N-term	missed R-I@22; missed R-R@32	-0.0143277	3860.1	966.031	3860.11	966.035	4	11
					1.67778	99	WLQSITTMPILVK	iTRAQ8plex@N-term; Oxidation(M)@8; iTRAQ8plex(K)@13		-0.00991354	2153.26	539.323	2153.27	539.326	4	9
					1.284	99	ISMPIMISPTAFQK	iTRAQ8plex@N-term; Oxidation(M)@3; Oxidation(M)@6; iTRAQ8plex(K)@14		-0.0150914	2203.21	735.409	2203.22	735.414	3	12
					1.23657	95.74	LSDITR	iTRAQ8plex@N-term		0.00521299	1007.6	504.806	1007.59	504.803	2	9
					0.0114411	95.61	AETVTNVSEYQAIAK	Formyl@N-term; iTRAQ8plex(K)@15	cleaved M-A@N-term	0.00183658	1955.02	978.516	1955.02	978.515	2	9
21	21.2	tr|A0A3B6IUS6|A0A3B6IUS6_WHEAT	Uncharacterized protein OS=Triticum aestivum OX=4565 PE=3 SV=1	14	2	99	ATAGDTHLGGEDFDNR	iTRAQ8plex@N-term		0.00471753	1978.93	660.652	1978.93	660.65	3	14
					2	99	EQVFSTYSDNQPGVLIQVYEGER	iTRAQ8plex@N-term		0.00235158	2961.47	988.163	2961.47	988.163	3	19
					2	99	IINEPTAAAIAYGLDK	iTRAQ8plex@N-term; iTRAQ8plex(K)@16		-0.010665	2267.29	756.77	2267.3	756.773	3	12
					2	99	IINEPTAAAIAYGLDKK	iTRAQ8plex@N-term; iTRAQ8plex(K)@16; iTRAQ8plex(K)@17	missed K-K@16	-0.0116602	2699.59	675.904	2699.6	675.907	4	12
					2	99	NAVVTVPAYFNDSQR	iTRAQ8plex@N-term		0.00891557	1984.04	662.354	1984.03	662.351	3	15
					2	99	NQVAMNPINTVFDAK	iTRAQ8plex@N-term; iTRAQ8plex(K)@15		0.0059895	2269.24	757.421	2269.24	757.419	3	10
					2	99	NQVAMNPINTVFDAKR	iTRAQ8plex@N-term; iTRAQ8plex(K)@15	missed K-R@15	-0.0156786	2425.32	607.337	2425.34	607.341	4	13
					2	99	TTPSYVAFTDTER	iTRAQ8plex@N-term		0.0167455	1790.92	896.465	1790.9	896.457	2	12
					2	99	TTPSYVAFTDTERLIGDAAK	iTRAQ8plex@N-term; iTRAQ8plex(K)@20	missed R-L@13	0.0201718	2763.51	691.885	2763.49	691.88	4	10
					2	99	VQQLLQDFFNGK	iTRAQ8plex@N-term; iTRAQ8plex(K)@12		-0.00783117	2044.15	682.39	2044.16	682.393	3	13
					1.79588	99	DISGNPR	iTRAQ8plex@N-term		-0.00278939	1061.57	531.794	1061.58	531.796	2	10
					1.72125	99	DAGVISGLNVMR	iTRAQ8plex@N-term		0.00566817	1534.85	512.624	1534.84	512.622	3	9
					1.67778	99	AVVTVPAYFNDSQR	iTRAQ8plex@N-term	cleaved N-A@N-term	0.00494598	1869.99	624.339	1869.99	624.337	3	13
					1.35655	96.8	LIGDAAK	iTRAQ8plex@N-term; iTRAQ8plex(K)@7		7.07144e-05	1294.81	432.61	1294.81	432.61	3	10
22	20.52	tr|A0A3B6TWP7|A0A3B6TWP7_WHEAT; tr|A0A3B6RQD1|A0A3B6RQD1_WHEAT; tr|A0A3B6LX08|A0A3B6LX08_WHEAT; tr|A0A3B6I318|A0A3B6I318_WHEAT	Tr-type G domain-containing protein OS=Triticum aestivum OX=4565 PE=3 SV=1; Tr-type G domain-containing protein OS=Triticum aestivum OX=4565 PE=3 SV=1; Tr-type G domain-containing protein OS=Triticum aestivum OX=4565 PE=3 SV=1; Tr-type G domain-containing protein OS=Triticum aestivum OX=4565 PE=3 SV=1	13	2	99	ALLEMMIFHLPSPSK	iTRAQ8plex@N-term; iTRAQ8plex(K)@15		-0.0121113	2321.3	581.332	2321.31	581.335	4	14
					2	99	GGGQVIPTAR	iTRAQ8plex@N-term		-0.00111122	1258.73	420.584	1258.73	420.584	3	11
					2	99	GHVFEEMQR	iTRAQ8plex@N-term		0.00283633	1435.72	479.581	1435.72	479.58	3	9
					2	99	LLEPVYLVEIQAPENALGGIYGVLNQK	iTRAQ8plex@N-term; iTRAQ8plex(K)@27		-0.0094055	3548	888.008	3548.01	888.01	4	21
					2	99	LLEPVYLVEIQAPENALGGIYGVLNQKR	iTRAQ8plex@N-term; iTRAQ8plex(K)@27	missed K-R@27	-0.018702	3704.09	741.826	3704.11	741.83	5	21
					2	99	LYMEARPLEEGLAEAIDDGR	iTRAQ8plex@N-term		-0.00605026	2551.28	851.435	2551.29	851.437	3	15
					2	99	STLTDSLVAAAGIIAQEVAGDVR	iTRAQ8plex@N-term		0.00159506	2560.4	854.475	2560.4	854.474	3	27
					2	99	VIYASQLTAKPR	iTRAQ8plex@N-term; iTRAQ8plex(K)@10		-0.00535614	1954.18	652.4	1954.18	652.401	3	14
					2	99	VMQTWLPASR	iTRAQ8plex@N-term		0.000710194	1491.82	498.28	1491.82	498.28	3	11
					2	99	YRVENLYEGPLDDIYANAIR	iTRAQ8plex@N-term	missed R-V@2	-0.00521158	2687.38	896.801	2687.39	896.803	3	11
					1.82391	98.89	FSVSPVVR	iTRAQ8plex@N-term		-0.000991841	1193.71	597.861	1193.71	597.861	2	10
					1.69897	99	QGTPLYNIK	iTRAQ8plex@N-term; iTRAQ8plex(K)@9		-0.0249552	1640.95	547.989	1640.97	547.998	3	10
					1.5376	97.67	VKFTAEELR	iTRAQ8plex@N-term; iTRAQ8plex(K)@2	cleaved M-V@N-term; missed K-F@2	-0.000344176	1700.01	426.009	1700.01	426.009	4	8
23	22.37	tr|W5CXB0|W5CXB0_WHEAT; tr|A0A3B6GZK9|A0A3B6GZK9_WHEAT; tr|A0A3B6EN93|A0A3B6EN93_WHEAT	Uncharacterized protein OS=Triticum aestivum OX=4565 GN=TRAES_3BF023000010CFD_c1 PE=3 SV=1; Uncharacterized protein OS=Triticum aestivum OX=4565 PE=3 SV=1; Uncharacterized protein OS=Triticum aestivum OX=4565 PE=3 SV=1	12	2	99	AVITVPAYFNDAQR	iTRAQ8plex@N-term		0.00484667	1868.01	623.679	1868.01	623.677	3	13
					2	99	EVDEVLLVGGMTR	iTRAQ8plex@N-term		0.0196375	1720.95	574.658	1720.93	574.652	3	10
					2	99	GVNPDEAVAMGAALQGGILR	iTRAQ8plex@N-term; Oxidation(M)@10		-0.00915083	2258.19	753.737	2258.2	753.74	3	14
					2	99	NTADTTIYSIEK	iTRAQ8plex@N-term; iTRAQ8plex(K)@12		-0.0112111	1963.06	655.361	1963.07	655.365	3	11
					2	99	QAITNPQNTFFGTK	iTRAQ8plex@N-term; iTRAQ8plex(K)@14		-0.0110892	2174.18	725.735	2174.19	725.739	3	11
					2	99	SKFESLVNGLIAR	iTRAQ8plex@N-term; iTRAQ8plex(K)@2	missed K-F@2	0.000883013	2041.22	511.311	2041.21	511.311	4	9
					2	99	SQVFSTAADNQTQVGIR	iTRAQ8plex@N-term		0.00711396	2125.11	709.379	2125.11	709.376	3	20
					2	99	TTPSVVAFSQK	iTRAQ8plex@N-term; iTRAQ8plex(K)@11		-0.00242877	1772.03	591.683	1772.03	591.684	3	11
					2	99	VIENSEGTR	iTRAQ8plex@N-term		0.00250078	1307.7	654.858	1307.7	654.857	2	12
					1.95861	99	EQQITIR	iTRAQ8plex@N-term		0.0185955	1190.71	596.363	1190.69	596.354	2	10
					1.88606	99	VQEVVSEIFGKAPSK	iTRAQ8plex@N-term; iTRAQ8plex(K)@11; iTRAQ8plex(K)@15	missed K-A@11	-0.0202469	2529.47	633.375	2529.49	633.381	4	8
					1.76955	98.67	LVGTPAKR	iTRAQ8plex@N-term; iTRAQ8plex(K)@7	missed K-R@7	-0.0165742	1448.91	483.978	1448.93	483.984	3	10
24	40.81	tr|A0A3B6MJW6|A0A3B6MJW6_WHEAT; tr|A0A3B6KAJ3|A0A3B6KAJ3_WHEAT	Phosphopyruvate hydratase OS=Triticum aestivum OX=4565 PE=3 SV=1; Phosphopyruvate hydratase OS=Triticum aestivum OX=4565 PE=3 SV=1	13	2	99	AAVPSGASTGVYEALELR	iTRAQ8plex@N-term		0.0166114	2094.14	699.055	2094.13	699.049	3	11
					2	99	AVDNVNSIIAPALIGK	iTRAQ8plex@N-term; iTRAQ8plex(K)@16		-0.00593702	2202.31	735.112	2202.32	735.114	3	11
					2	99	IEEELGAAAVYAGLK	iTRAQ8plex@N-term; iTRAQ8plex(K)@15		-0.00759785	2141.21	714.745	2141.22	714.747	3	11
					2	99	QLVLPVPAFNVINGGSHAGNK	iTRAQ8plex@N-term; iTRAQ8plex(K)@21		-0.000564922	2739.56	685.898	2739.56	685.898	4	9
					2	99	SFVSEYPIVSIEDPFDQDDWVHYAK	iTRAQ8plex@N-term; iTRAQ8plex(K)@25		0.00121139	3593.78	899.453	3593.78	899.453	4	13
					2	99	SGETEDTFIADLAVGLSTGQIK	iTRAQ8plex@N-term; iTRAQ8plex(K)@22		-0.00179312	2859.53	954.184	2859.53	954.185	3	15
					2	99	VNQIGSVTESIEAVK	iTRAQ8plex@N-term; iTRAQ8plex(K)@15		-0.0124362	2181.23	728.085	2181.25	728.089	3	11
					2	99	YNQLLRIEEELGAAAVYAGLK	iTRAQ8plex@N-term; iTRAQ8plex(K)@21	missed R-I@6	-0.0131619	2928.64	733.167	2928.65	733.171	4	15
					1.72125	98.78	ISGDSLKNVYK	iTRAQ8plex@N-term; iTRAQ8plex(K)@7; iTRAQ8plex(K)@11	missed K-N@7	-0.0172373	2135.25	534.821	2135.27	534.825	4	9
					1.56864	98.08	AAVPSGASTGVYEALELRDGGSDYLGK	iTRAQ8plex@N-term; iTRAQ8plex(K)@27	missed R-D@18	-0.00325697	3290.72	823.688	3290.72	823.688	4	9
					1.52288	97.87	AAVPSGASTGVYEALELRDGGSDYLGKGVSK	iTRAQ8plex@N-term; iTRAQ8plex(K)@27; iTRAQ8plex(K)@31	missed R-D@18; missed K-G@27	0.0240736	3966.17	662.036	3966.15	662.032	6	10
					1.49485	97.39	LAKYNQLLR	iTRAQ8plex@N-term; iTRAQ8plex(K)@3	missed K-Y@3	-0.0238079	1726.05	432.519	1726.07	432.525	4	8
					0.4698	99	LAMQEFMILPTGAASFK	iTRAQ8plex@N-term; Oxidation(M)@3; Oxidation(M)@7; iTRAQ8plex(K)@17		-0.0117728	2494.33	832.451	2494.34	832.455	3	11
25	34.61	sp|P46285|S17P_WHEAT	Sedoheptulose-1,7-bisphosphatase, chloroplastic OS=Triticum aestivum OX=4565 PE=2 SV=1	13	2	99	AKLRLLFEVAPLGFLIEK	iTRAQ8plex@N-term; iTRAQ8plex(K)@2; iTRAQ8plex(K)@18	missed K-L@2; missed R-L@4	-0.0342126	2968.83	594.773	2968.86	594.779	5	10
					2	99	GIFTNVTSPTAK	iTRAQ8plex@N-term; iTRAQ8plex(K)@12		0.000935137	1843.07	615.363	1843.07	615.363	3	14
					2	99	LAASATVGATA	iTRAQ8plex@N-term		0.00214472	1235.7	618.86	1235.7	618.859	2	10
					2	99	LRLLFEVAPLGFLIEK	iTRAQ8plex@N-term; iTRAQ8plex(K)@16	missed R-L@2	-0.000566064	2465.52	617.388	2465.52	617.388	4	14
					2	99	LTGVTGGDQVAAAMGIYGPR	iTRAQ8plex@N-term		0.00836093	2237.19	746.736	2237.18	746.733	3	16
					2	99	QSVLDKVISVLDER	iTRAQ8plex@N-term; iTRAQ8plex(K)@6	missed K-V@6	-0.0117918	2208.28	553.078	2208.29	553.081	4	12
					2	99	YTGGMVPDVNQIIVK	iTRAQ8plex@N-term; Oxidation(M)@5; iTRAQ8plex(K)@15		0.00211668	2257.26	753.428	2257.26	753.427	3	16
					2	99	YTGGMVPDVNQIIVKEK	iTRAQ8plex@N-term; iTRAQ8plex(K)@15; iTRAQ8plex(K)@17	missed K-E@15	-0.0216804	2802.59	701.654	2802.61	701.659	4	11
					1.88606	98.93	FEETLYGSSR	iTRAQ8plex@N-term		0.00120924	1491.75	498.258	1491.75	498.258	3	9
					1.88606	99	MFSPGNLR	iTRAQ8plex@N-term		0.00395199	1224.66	613.339	1224.66	613.337	2	11
					1.74473	99	DTTSIGEGK	iTRAQ8plex@N-term; iTRAQ8plex(K)@9		0.0107405	1514.85	505.958	1514.84	505.954	3	10
					1.63827	98.36	NEIIRFEETLYGSSR	iTRAQ8plex@N-term	missed R-F@5	0.00689457	2117.11	706.712	2117.11	706.709	3	9
					0.0746879	99	AIGDSLEEFLTK	iTRAQ8plex@N-term; iTRAQ8plex(K)@12	cleaved C-A@N-term	-0.0021747	1930.09	644.369	1930.09	644.37	3	15
26	29.93	tr|A0A3B6U2Z7|A0A3B6U2Z7_WHEAT; sp|P08823|RUBA_WHEAT	Uncharacterized protein OS=Triticum aestivum OX=4565 PE=3 SV=1; RuBisCO large subunit-binding protein subunit alpha, chloroplastic (Fragment) OS=Triticum aestivum OX=4565 PE=1 SV=1	13	2	99	AALQAGVEK	iTRAQ8plex@N-term; iTRAQ8plex(K)@9		-0.00840179	1493.89	498.972	1493.9	498.975	3	12
					2	99	AALQAGVEKLANAVGVTLGPR	iTRAQ8plex@N-term; iTRAQ8plex(K)@9	missed K-L@9	-0.00412621	2642.57	661.649	2642.57	661.65	4	16
					2	99	AIELANPMENAGAALIR	iTRAQ8plex@N-term		0.0102269	2057.14	686.719	2057.12	686.715	3	18
					2	99	AVLQDIAIVTGAEYLAK	iTRAQ8plex@N-term; iTRAQ8plex(K)@17		-0.0205454	2382.38	596.602	2382.4	596.607	4	16
					2	99	DLGLLVENATVDQLGTAR	iTRAQ8plex@N-term		0.0104762	2188.21	730.411	2188.2	730.407	3	18
					2	99	GIINVAAIK	iTRAQ8plex@N-term; iTRAQ8plex(K)@9		-0.00318955	1505.97	502.998	1505.98	502.999	3	10
					2	99	LANAVGVTLGPR	iTRAQ8plex@N-term		-0.00587213	1470.88	491.3	1470.88	491.301	3	15
					2	99	SIVEFENAR	iTRAQ8plex@N-term		0.00215489	1367.74	456.92	1367.74	456.919	3	11
					2	99	VGATTETELEDR	iTRAQ8plex@N-term		0.0186351	1623.84	542.289	1623.83	542.283	3	10
					1.95861	99	VAEPAEGQLSV	iTRAQ8plex@N-term		0.00010741	1402.76	702.388	1402.76	702.388	2	9
					1.50864	99	ALQAPASLIANNAGVEGEVVIEK	iTRAQ8plex@N-term; iTRAQ8plex(K)@23		-0.0474407	2900.6	726.156	2900.64	726.168	4	12
					1.25181	95.97	GIDKTVQGLIEELER	iTRAQ8plex@N-term; iTRAQ8plex(K)@4	missed K-T@4	-0.0082394	2307.32	577.837	2307.33	577.839	4	10
					0.101824	99	NVVLDEYGNPKVVNDGVTIAR	iTRAQ8plex@N-term; No iTRAQ8plex(K)@11	missed K-V@11	0.00771193	2575.4	859.474	2575.39	859.471	3	14
27	37.53	tr|A0A3B6U0E4|A0A3B6U0E4_WHEAT	Photosystem II stability/assembly factor OS=Triticum aestivum OX=4565 PE=3 SV=1	13	2	99	AADNIPGNLYSVK	iTRAQ8plex@N-term; iTRAQ8plex(K)@13		-0.00253123	1969.11	657.376	1969.11	657.377	3	12
					2	99	AADNIPGNLYSVKFIGDNQGFVLGNDGVLLR	iTRAQ8plex@N-term; iTRAQ8plex(K)@13	missed K-F@13	-0.0274038	3884.08	972.027	3884.1	972.033	4	15
					2	99	AAVQETVSATLNR	iTRAQ8plex@N-term		-0.000151359	1662.92	832.468	1662.92	832.468	2	14
					2	99	FIGDNQGFVLGNDGVLLR	iTRAQ8plex@N-term		0.00634331	2237.22	746.746	2237.21	746.744	3	16
					2	99	GFGILDVGYR	iTRAQ8plex@N-term		0.00389773	1399.78	467.601	1399.78	467.599	3	11
					2	99	GGGLFLSKGTGIVEDFEEASVQSR	iTRAQ8plex@N-term; iTRAQ8plex(K)@8	missed K-G@8	-0.0208836	3090.62	773.663	3090.64	773.668	4	13
					2	99	GNFFLTWEPGQLYWQPHNR	iTRAQ8plex@N-term; Deamidated(Q)@11		0.0190171	2694.35	899.123	2694.33	899.117	3	14
					2	99	GTGIVEDFEEASVQSR	iTRAQ8plex@N-term		0.00318619	2027.02	1014.51	2027.01	1014.51	2	14
					2	99	SPDGSYVAVSSR	iTRAQ8plex@N-term		-0.00411569	1527.78	510.267	1527.78	510.268	3	12
					2	99	VGLPIDPGVVLLDIAFVPDDPSHGFLLGTR	iTRAQ8plex@N-term		-0.00257197	3432.89	859.231	3432.9	859.231	4	20
					1.82391	98.96	GGGLFLSK	iTRAQ8plex@N-term; iTRAQ8plex(K)@8		-0.0112114	1385.84	462.953	1385.85	462.957	3	9
					1.82391	99	QTILETK	iTRAQ8plex@N-term; iTRAQ8plex(K)@7		-0.00542015	1439.88	480.966	1439.88	480.968	3	10
					0.12436	99	AAVQETVSATL	iTRAQ8plex@N-term	cleaved L-N@C-term	0.0016267	1392.78	697.396	1392.78	697.396	2	9
28	35.76	tr|Q332R4|Q332R4_WHEAT	ATP synthase subunit alpha OS=Triticum aestivum OX=4565 GN=atp1-1 PE=3 SV=1	12	2	99	AAELTTLLESR	iTRAQ8plex@N-term		0.00216699	1506.86	754.436	1506.86	754.435	2	17
					2	99	AILSTINPELQK	iTRAQ8plex@N-term; iTRAQ8plex(K)@12		-0.00490429	1934.16	645.728	1934.17	645.729	3	14
					2	99	AVDSLVPIGR	iTRAQ8plex@N-term		-0.00216842	1329.79	444.271	1329.79	444.271	3	13
					2	99	EAFPGDVFYLHSR	iTRAQ8plex@N-term		-0.0122363	1840.93	614.65	1840.94	614.654	3	12
					2	99	EVAAFAQFGSDLDAATQALLNR	iTRAQ8plex@N-term		0.00700883	2611.36	871.461	2611.35	871.459	3	24
					2	99	TAIAIDTILNQK	iTRAQ8plex@N-term; iTRAQ8plex(K)@12		0.00212172	1908.15	637.058	1908.15	637.057	3	15
					2	99	TGSIVDVPAGK	iTRAQ8plex@N-term; iTRAQ8plex(K)@11		-0.00368038	1650.97	551.332	1650.98	551.333	3	12
					2	99	VVDALGVPIDGKGALSDHER	iTRAQ8plex@N-term; iTRAQ8plex(K)@12	missed K-G@12	-0.0348129	2655.45	532.096	2655.48	532.103	5	12
					2	99	VVSVGDGIAR	iTRAQ8plex@N-term		0.00035446	1275.75	638.88	1275.75	638.88	2	16
					2	99	VYGLNEIQAGEMVEFASGVK	iTRAQ8plex@N-term; Oxidation(M)@12; iTRAQ8plex(K)@20		0.00806917	2764.46	922.495	2764.46	922.493	3	13
					1.72125	98.67	APGIIER	iTRAQ8plex@N-term		0.00227699	1058.64	530.328	1058.64	530.327	2	9
					1.60206	99	MTNFYTNFQVDEIGRVVSVGDGIAR	iTRAQ8plex@N-term; Oxidation(M)@1	missed R-V@15	-0.0166939	3107.55	777.894	3107.57	777.899	4	10
29	25.12	tr|A0A3B6TBW8|A0A3B6TBW8_WHEAT; tr|A0A3B6RB72|A0A3B6RB72_WHEAT; tr|A0A3B6I2A6|A0A3B6I2A6_WHEAT	Uncharacterized protein OS=Triticum aestivum OX=4565 PE=3 SV=1; Uncharacterized protein OS=Triticum aestivum OX=4565 PE=3 SV=1; Uncharacterized protein OS=Triticum aestivum OX=4565 PE=3 SV=1	13	2	99	DLINVLEEAIR	iTRAQ8plex@N-term		-0.00532379	1587.91	530.31	1587.91	530.312	3	13
					2	99	EVELEDPVENIGAK	iTRAQ8plex@N-term; iTRAQ8plex(K)@14		0.00912122	2149.18	717.401	2149.17	717.398	3	13
					2	99	GVVTLEEGR	iTRAQ8plex@N-term		0.00287907	1262.72	632.366	1262.71	632.364	2	14
					2	99	GYISPYFVTDSEK	iTRAQ8plex@N-term; iTRAQ8plex(K)@13		-0.00421653	2113.12	705.379	2113.12	705.38	3	10
					2	99	IVNDGVTVAR	iTRAQ8plex@N-term		-0.00045821	1346.78	449.935	1346.78	449.935	3	15
					2	99	LADLVGVTLGPK	iTRAQ8plex@N-term; iTRAQ8plex(K)@12		-0.00430635	1790.11	597.71	1790.11	597.711	3	11
					2	99	SSENNLYVVEGMQFER	iTRAQ8plex@N-term		0.00751239	2205.08	736.032	2205.07	736.03	3	13
					2	99	TNDLAGDGTTTSVVLAQGLIAEGVK	iTRAQ8plex@N-term; iTRAQ8plex(K)@25		0.0161068	3037.69	760.43	3037.68	760.426	4	12
					1.72125	98.81	VLSNDNFK	iTRAQ8plex@N-term; iTRAQ8plex(K)@8		-0.00474077	1543.88	515.633	1543.88	515.635	3	9
					1.50864	97.78	VIAAGANPVQITR	iTRAQ8plex@N-term		-0.00950949	1612.95	538.656	1612.96	538.66	3	10
					1.30103	97.16	ALVLELK	iTRAQ8plex@N-term; iTRAQ8plex(K)@7		-0.00624885	1392.91	465.311	1392.92	465.313	3	8
					1.19382	98.89	VEDALNATK	iTRAQ8plex@N-term; Deamidated(N)@6; iTRAQ8plex(K)@9		0.000623048	1568.89	523.97	1568.89	523.97	3	8
					1.16749	95.17	ALCYPLKLIAK	iTRAQ8plex@N-term; Methylthio(C)@3; iTRAQ8plex(K)@7; iTRAQ8plex(K)@11	missed K-L@7	-0.0280701	2190.31	548.585	2190.34	548.592	4	6
30	29.95	tr|A0A3B6DJ31|A0A3B6DJ31_WHEAT; tr|A0A3B6B5K3|A0A3B6B5K3_WHEAT	Aminomethyltransferase OS=Triticum aestivum OX=4565 PE=3 SV=1; Aminomethyltransferase OS=Triticum aestivum OX=4565 PE=3 SV=1	11	2	99	AEGGFLGAEVILK	iTRAQ8plex@N-term; iTRAQ8plex(K)@13		-0.0115616	1911.12	638.046	1911.13	638.05	3	14
					2	99	AEGGFLGAEVILKQLK	iTRAQ8plex@N-term; iTRAQ8plex(K)@13; iTRAQ8plex(K)@16	missed K-Q@13	0.0181132	2584.59	647.155	2584.57	647.15	4	10
					2	99	NIAMGYVK	iTRAQ8plex@N-term; iTRAQ8plex(K)@8		-0.00671077	1502.87	501.963	1502.87	501.965	3	10
					2	99	QAIPFLESLVVADVAALK	iTRAQ8plex@N-term; iTRAQ8plex(K)@18		0.000620015	2491.49	623.879	2491.49	623.879	4	17
					2	99	RVGIFSQGPPPR	iTRAQ8plex@N-term	missed R-V@1	-0.00237167	1613.93	538.984	1613.93	538.984	3	15
					2	99	SLLALQGPLAAPTLQLLTK	iTRAQ8plex@N-term; iTRAQ8plex(K)@19		-0.0195731	2555.57	852.863	2555.59	852.87	3	21
					2	99	SLLALQGPLAAPTLQLLTKEDLSK	iTRAQ8plex@N-term; iTRAQ8plex(K)@19; iTRAQ8plex(K)@24	missed K-E@19	-0.0109617	3432.06	687.42	3432.07	687.422	5	14
					2	99	TALYDFHVAHGGK	iTRAQ8plex@N-term; iTRAQ8plex(K)@13		-0.00154887	2023.11	506.784	2023.11	506.785	4	13
					2	99	TGYTGEDGFEISVPSENAVDLAK	iTRAQ8plex@N-term; iTRAQ8plex(K)@23		0.00865119	3006.54	1003.19	3006.53	1003.18	3	17
					2	99	VGIFSQGPPPR	iTRAQ8plex@N-term		-0.0014474	1457.83	486.95	1457.83	486.951	3	14
					1.20066	95.52	GKQYDAVVTK	iTRAQ8plex@N-term; iTRAQ8plex(K)@2; iTRAQ8plex(K)@10	missed K-Q@2	-0.00406751	2020.2	674.409	2020.21	674.41	3	9
31	29.04	cont135; cont134	crahCP1609934,2 keratin 1 (epidermolytic hyperkeratosis) [Homo sapiens (contaminant)]; rfNP_006112,2 keratin 1 [Homo sapiens (contaminant)]		2	99	AQYEDIAQK	iTRAQ8plex@N-term; iTRAQ8plex(K)@9		-0.000493907	1672.92	558.649	1672.92	558.649	3	8
					2	99	FLEQQNQVLQTKWELLQQVDTSTR	iTRAQ8plex@N-term; iTRAQ8plex(K)@12	missed K-W@12	0.00568131	3539.93	885.989	3539.92	885.987	4	15
					2	99	GGGGGGYGSGGSSYGSGGGSYGSGGGGGGGR	iTRAQ8plex@N-term		0.0154333	2687.17	896.729	2687.15	896.724	3	21
					2	99	GSGGGSSGGSIGGR	iTRAQ8plex@N-term		-0.0134493	1395.69	698.851	1395.7	698.858	2	15
					2	99	QISNLQQSISDAEQR	iTRAQ8plex@N-term		0.00211148	2020.05	674.358	2020.05	674.357	3	15
					2	99	SLDLDSIIAEVK	iTRAQ8plex@N-term; iTRAQ8plex(K)@12		0.00263011	1910.12	637.714	1910.12	637.713	3	12
					2	99	SLNNQFASFIDKVR	iTRAQ8plex@N-term; Deamidated(Q)@5; iTRAQ8plex(K)@12	missed K-V@12	0.00924547	2247.26	562.821	2247.25	562.819	4	13
					2	99	SLVNLGGSK	iTRAQ8plex@N-term; iTRAQ8plex(K)@9		-0.000964624	1481.9	494.974	1481.9	494.975	3	11
					2	99	THNLEPYFESFINNLR	iTRAQ8plex@N-term		-0.0170407	2297.16	575.297	2297.17	575.301	4	10
					1.85387	98.93	TLLEGEESR	iTRAQ8plex@N-term		0.00836397	1336.72	669.369	1336.71	669.364	2	14
					1.65758	98.27	FSSCGGGGGSFGAGGGFGSR	iTRAQ8plex@N-term; Methylthio(C)@4		0.0127531	2057.91	686.978	2057.9	686.974	3	10
					1.34679	96.5	SLVNLGGSKSISISVAR	iTRAQ8plex@N-term; iTRAQ8plex(K)@9	missed K-S@9	-0.0205021	2295.35	574.846	2295.37	574.851	4	9
					0.00833099	99	GSGGGSYGSGGGGGGGRGSYGSG	iTRAQ8plex@N-term	cleaved Y-G@N-term; cleaved G-G@C-term; missed R-G@17	-0.00554206	2094.92	699.314	2094.93	699.316	3	13
32	25.39	sp|P24065|PSBB_WHEAT	Photosystem II CP47 reaction center protein OS=Triticum aestivum OX=4565 GN=psbB PE=3 SV=2	12	2	99	AGSMDNGDGIAVGWLGHPVFR	iTRAQ8plex@N-term; Oxidation(M)@4		0.00129107	2475.23	619.814	2475.23	619.814	4	10
					2	99	DVFAGIDPDLDAQVEFGTFQK	iTRAQ8plex@N-term; iTRAQ8plex(K)@21		0.000939719	2919.51	730.885	2919.51	730.885	4	13
					2	99	LAFYDYIGNNPAK	iTRAQ8plex@N-term; iTRAQ8plex(K)@13		-0.00170376	2093.14	698.72	2093.14	698.721	3	10
					2	99	MPTFFETFPVVLVDEEGIVR	iTRAQ8plex@N-term		-0.00696821	2628.37	877.132	2628.38	877.134	3	18
					2	99	RMPTFFETFPVVLVDEEGIVR	iTRAQ8plex@N-term	missed R-M@1	-0.00464887	2784.48	697.127	2784.48	697.128	4	21
					2	99	RMPTFFETFPVVLVDEEGIVRADVPFR	iTRAQ8plex@N-term; Oxidation(M)@2	missed R-M@1; missed R-A@21	-0.00407028	3485.83	698.173	3485.83	698.174	5	12
					2	99	RSQLGEIFELDR	iTRAQ8plex@N-term	missed R-S@1	-0.00157682	1765.96	589.661	1765.96	589.662	3	15
					2	99	SQLGEIFELDR	iTRAQ8plex@N-term		0.00791434	1609.87	537.631	1609.86	537.628	3	14
					2	99	SQLGEIFELDRATLKSDGVFR	iTRAQ8plex@N-term; iTRAQ8plex(K)@15	missed R-A@11; missed K-S@15	-0.0138649	2988.64	748.166	2988.65	748.17	4	10
					2	99	YQWDQGYFQQEIYR	iTRAQ8plex@N-term		-0.00347696	2227.06	743.361	2227.06	743.362	3	12
					1.52288	99	MPTFFETFPVVLVDEEGIVRADVPFR	iTRAQ8plex@N-term; Oxidation(M)@1	missed R-A@20	-0.000689471	3329.73	833.44	3329.73	833.44	4	12
					0.747147	99	QGMFVIPFMTR	iTRAQ8plex@N-term; Oxidation(M)@3; Oxidation(M)@9		0.00947225	1661.87	554.963	1661.86	554.96	3	10
33	37.8	tr|A0A3B6MXK8|A0A3B6MXK8_WHEAT; tr|A0A3B6LSH6|A0A3B6LSH6_WHEAT	Uncharacterized protein OS=Triticum aestivum OX=4565 PE=4 SV=1; Uncharacterized protein OS=Triticum aestivum OX=4565 PE=4 SV=1	13	2	99	GFGFVTMASQPELDDAIAALDGQSLEGR	iTRAQ8plex@N-term		0.000691674	3198.58	800.653	3198.58	800.653	4	25
					2	99	IYVGNLPWQVDDSR	iTRAQ8plex@N-term		0.0108303	1965.04	656.02	1965.03	656.016	3	14
					2	99	IYVGNLPWQVDDSRLVELFSEHGK	iTRAQ8plex@N-term; iTRAQ8plex(K)@24	missed R-L@14	-0.023213	3408.81	682.769	3408.83	682.773	5	10
					2	99	IYVGNLPWQVDDSRLVELFSEHGKVVDAR	iTRAQ8plex@N-term; iTRAQ8plex(K)@24	missed R-L@14; missed K-V@24	-0.00354189	3949.13	790.833	3949.13	790.833	5	11
					2	99	LVELFSEHGK	iTRAQ8plex@N-term; iTRAQ8plex(K)@10		-0.00990063	1766.01	589.677	1766.02	589.68	3	8
					2	99	VNVAEERPPR	iTRAQ8plex@N-term		0.00173342	1469.83	490.95	1469.83	490.949	3	15
					2	99	VVYDRDTGR	iTRAQ8plex@N-term	missed R-D@5	-0.00535962	1383.74	692.875	1383.74	692.878	2	11
					2	99	VYVGNLPYDVDSER	iTRAQ8plex@N-term		0.00544796	1928.98	965.499	1928.98	965.497	2	14
					1.79588	99	DSGSSFR	iTRAQ8plex@N-term		-0.0104365	1058.52	530.267	1058.53	530.272	2	12
					1.45593	97.25	ALRVNVAEERPPR	iTRAQ8plex@N-term	missed R-V@3	-0.00828224	1810.04	453.517	1810.05	453.519	4	11
					1.38722	97.11	LLTVNK	iTRAQ8plex@N-term; iTRAQ8plex(K)@6		0.000673979	1294.84	648.429	1294.84	648.429	2	10
					1.25181	95.62	LVELFSEHGKVVDAR	iTRAQ8plex@N-term; iTRAQ8plex(K)@10	missed K-V@10	0.000885382	2306.32	577.588	2306.32	577.587	4	7
					1.22185	95.27	LLTVNKAAPR	iTRAQ8plex@N-term; iTRAQ8plex(K)@6	missed K-A@6	0.00621657	1690.08	423.527	1690.07	423.525	4	8
34	65.2	tr|A0A3B6N1I7|A0A3B6N1I7_WHEAT; tr|A0A3B6KRY2|A0A3B6KRY2_WHEAT	Photosystem I reaction center subunit II, chloroplastic OS=Triticum aestivum OX=4565 PE=3 SV=1; Photosystem I reaction center subunit II, chloroplastic OS=Triticum aestivum OX=4565 PE=3 SV=1	15	2	99	DGVYPEKVNAGR	iTRAQ8plex@N-term; iTRAQ8plex(K)@7	missed K-V@7	0.0174252	1912.08	638.367	1912.06	638.362	3	12
					2	99	EQVFEMPTGGAAIMR	iTRAQ8plex@N-term		0.00344784	1939.98	647.668	1939.98	647.667	3	15
					2	99	IAYQFYR	iTRAQ8plex@N-term		0.0109579	1263.7	422.241	1263.69	422.238	3	9
					2	99	QGVGQNFR	iTRAQ8plex@N-term		0.00448131	1208.66	605.338	1208.66	605.336	2	10
					1.85387	98.91	KEQCLALGNR	iTRAQ8plex@N-term; iTRAQ8plex(K)@1; Methylthio(C)@4	missed K-E@1	0.00447558	1784.99	447.255	1784.99	447.254	4	9
					1.85387	99	SIGKNVSPIEVK	iTRAQ8plex@N-term; iTRAQ8plex(K)@4; iTRAQ8plex(K)@12	missed K-N@4	-0.00894438	2182.34	546.591	2182.35	546.594	4	11
					1.72125	99	VFPNGEVQYLHPK	iTRAQ8plex@N-term; iTRAQ8plex(K)@13		-0.00530572	2135.19	712.739	2135.2	712.74	3	12
					1.63827	98.56	NVSPIEVK	iTRAQ8plex@N-term; iTRAQ8plex(K)@8		0.001397	1492.91	498.644	1492.91	498.643	3	13
					1.4437	98.45	DGVYPEK	iTRAQ8plex@N-term; iTRAQ8plex(K)@7		-0.000619106	1414.79	472.604	1414.79	472.605	3	8
					1.19382	95.27	EGPNLLKLAR	iTRAQ8plex@N-term; iTRAQ8plex(K)@7	missed K-L@7	0.00540583	1718.07	573.698	1718.07	573.696	3	10
					1.1549	95.05	YKIAYQFYR	iTRAQ8plex@N-term; iTRAQ8plex(K)@2	missed K-I@2	-0.0108342	1859.04	465.768	1859.06	465.771	4	7
					0.759451	99	DTPAPAAPPAEPAPAGFVPPQLDPSTPSPIFGGSTGGLLR	iTRAQ8plex@N-term	cleaved P-D@N-term	-0.0127154	4154.15	1039.55	4154.16	1039.55	4	16
					0.345823	99	AAPDTPAPAAPPAEPAPAGFVPPQLDPSTPSPIFGGSTGGLLR	iTRAQ8plex@N-term	cleaved A-A@N-term	-0.0183362	4393.27	1099.33	4393.29	1099.33	4	12
					0.274088	99	PSTPSPIFGGSTGGLLR	No iTRAQ8plex@N-term	cleaved D-P@N-term	0.0102678	1642.88	822.446	1642.87	822.441	2	15
					0.156767	99	AAAPDTPAPAAPPAEPAPAGFVPPQLDPSTPSPIFGGSTGGLLR	iTRAQ8plex@N-term	cleaved C-A@N-term	0.0136214	4464.34	1117.09	4464.33	1117.09	4	15
35	32.29	tr|A0A3B6JJY9|A0A3B6JJY9_WHEAT; tr|A0A3B6ISI5|A0A3B6ISI5_WHEAT	Uncharacterized protein OS=Triticum aestivum OX=4565 PE=3 SV=1; Uncharacterized protein OS=Triticum aestivum OX=4565 PE=3 SV=1	12	2	99	AMFFSTELDNNVR	iTRAQ8plex@N-term; Oxidation(M)@2		0.00329087	1862.92	621.98	1862.91	621.979	3	13
					2	99	DFVAALQR	iTRAQ8plex@N-term		0.00102619	1222.7	408.574	1222.7	408.573	3	11
					2	99	GTASTLTR	iTRAQ8plex@N-term		-0.00102641	1109.63	555.824	1109.63	555.825	2	11
					2	99	HFFTPAAIDYLNSR	iTRAQ8plex@N-term		0.0170419	1955.04	489.767	1955.02	489.762	4	10
					2	99	KHFFTPAAIDYLNSR	iTRAQ8plex@N-term; iTRAQ8plex(K)@1	missed K-H@1	-0.0157047	2387.31	597.834	2387.32	597.838	4	13
					2	99	LAISTALASAAVANDSFVVQEFDEEFATGPR	iTRAQ8plex@N-term		-0.0074786	3529.78	883.452	3529.79	883.454	4	23
					2	99	TLNLYDILDAR	iTRAQ8plex@N-term		0.00351223	1609.9	537.641	1609.9	537.64	3	14
					2	99	TLNLYDILDARK	iTRAQ8plex@N-term; iTRAQ8plex(K)@12	missed R-K@11	-0.0097159	2042.19	681.737	2042.2	681.74	3	11
					2	99	TLNLYDILDARKHFFTPAAIDYLNSR	iTRAQ8plex@N-term; iTRAQ8plex(K)@12	missed R-K@11; missed K-H@12	-0.00536025	3675	736.007	3675	736.008	5	16
					2	99	TRDFVAALQR	iTRAQ8plex@N-term	missed R-D@2	0.00173223	1479.85	494.29	1479.85	494.289	3	15
					1.25181	95.68	RGTASTLTR	iTRAQ8plex@N-term	missed R-G@1	-0.00249307	1265.73	422.918	1265.74	422.919	3	14
					0.345823	99	EATTLPVINFTGEK	iTRAQ8plex@N-term; iTRAQ8plex(K)@14	cleaved A-E@N-term	-0.00156982	2127.2	532.808	2127.2	532.808	4	11
36	21.39	tr|A0A3B6SRR2|A0A3B6SRR2_WHEAT	V-type proton ATPase catalytic subunit A OS=Triticum aestivum OX=4565 PE=3 SV=1	12	2	99	FQKLYDDLTTGFR	iTRAQ8plex@N-term; iTRAQ8plex(K)@3	missed K-L@3	-0.00262475	2211.21	553.81	2211.21	553.811	4	9
					2	99	LAADTPLLTGQR	iTRAQ8plex@N-term		-0.000376504	1558.9	780.456	1558.9	780.457	2	13
					2	99	LAEMPADSGYPAYLASR	iTRAQ8plex@N-term; Oxidation(M)@4		0.000131493	2131.06	711.359	2131.06	711.359	3	18
					2	99	LYDDLTTGFR	iTRAQ8plex@N-term		0.0135279	1503.8	502.274	1503.79	502.27	3	7
					2	99	NIIHFNTLANQAVER	iTRAQ8plex@N-term		0.00913377	2043.13	682.049	2043.12	682.046	3	12
					2	99	NLEDEAR	iTRAQ8plex@N-term		0.00836435	1149.6	575.808	1149.59	575.804	2	10
					2	99	TTLVANTSNMPVAAR	iTRAQ8plex@N-term; Oxidation(M)@10		0.00660597	1865.01	622.676	1865	622.673	3	12
					2	99	VGHDSLIGEIIR	iTRAQ8plex@N-term		0.0113767	1611.94	538.319	1611.93	538.316	3	9
					1.69897	98.77	TVISQALSK	iTRAQ8plex@N-term; iTRAQ8plex(K)@9		-0.00293677	1553.96	518.993	1553.96	518.994	3	10
					1.63827	98.21	LASFYER	iTRAQ8plex@N-term		0.00310197	1188.65	595.331	1188.64	595.33	2	9
					1.61979	99	VSGPVVVADGMGGAAMYELVR	iTRAQ8plex@N-term; Oxidation(M)@11; Oxidation(M)@16		0.0113418	2413.24	805.421	2413.23	805.417	3	14
					1.4437	97.26	MTTFEEGERESEYGYVR	iTRAQ8plex@N-term	missed R-E@9	-0.00447438	2386.1	796.374	2386.11	796.376	3	9
37	30.53	tr|W5HK74|W5HK74_WHEAT; tr|A0A3B6RM15|A0A3B6RM15_WHEAT	Vacuolar proton pump subunit B OS=Triticum aestivum OX=4565 PE=3 SV=1; Vacuolar proton pump subunit B OS=Triticum aestivum OX=4565 PE=3 SV=1	11	2	99	GYPGYMYTDLATIYER	iTRAQ8plex@N-term; Oxidation(M)@6		0.0113618	2232.08	745.035	2232.07	745.031	3	16
					2	99	IFNGSGKPIDNGPPILPEAYLDISGSSINPSER	iTRAQ8plex@N-term; Deamidated(N)@3; iTRAQ8plex(K)@7		0.0135499	4063.15	1016.79	4063.14	1016.79	4	14
					2	99	QIYPPINVLPSLSR	iTRAQ8plex@N-term		0.00075978	1900.11	634.377	1900.11	634.377	3	18
					2	99	TLDAFYSR	iTRAQ8plex@N-term		-0.00130613	1275.68	426.232	1275.68	426.233	3	11
					2	99	TLDAFYSRDAAH	iTRAQ8plex@N-term	missed R-D@8	0.00531486	1669.84	557.621	1669.84	557.62	3	13
					2	99	TPVSLDMLGR	iTRAQ8plex@N-term		-0.00209395	1391.77	464.932	1391.77	464.932	3	10
					2	99	TVSGVAGPLVILDK	iTRAQ8plex@N-term; iTRAQ8plex(K)@14		-0.0072446	1976.21	659.743	1976.21	659.745	3	12
					2	99	TYPEEMIQTGISTIDVMNSIAR	iTRAQ8plex@N-term		0.0125978	2772.41	925.144	2772.4	925.14	3	22
					2	99	VTLFLNLANDPTIER	iTRAQ8plex@N-term		0.00671734	2019.14	674.053	2019.13	674.051	3	16
					2	99	VTLFLNLANDPTIERIITPR	iTRAQ8plex@N-term	missed R-I@15	-0.00989542	2599.49	650.88	2599.5	650.882	4	11
					1.92082	99	YQEIVNIR	iTRAQ8plex@N-term		0.00123589	1337.76	446.928	1337.76	446.928	3	10
38	53.71	tr|W5F0E6|W5F0E6_WHEAT	Ribulose bisphosphate carboxylase small subunit OS=Triticum aestivum OX=4565 GN=rbcS PE=1 SV=1	20	2	99	EHNASPGYYDGR	iTRAQ8plex@N-term		-0.0108982	1668.77	557.264	1668.78	557.267	3	15
					2	99	EYPDAYVR	iTRAQ8plex@N-term		0.00534202	1315.68	658.846	1315.67	658.843	2	12
					2	99	FETLSYLPPLSTEALLK	iTRAQ8plex@N-term; iTRAQ8plex(K)@17		0.00247039	2529.46	633.372	2529.46	633.371	4	17
					2	99	FETLSYLPPLSTEALLKQVDYLIR	iTRAQ8plex@N-term; iTRAQ8plex(K)@17	missed K-Q@17	-0.00557477	3416.94	855.241	3416.94	855.243	4	21
					2	99	IIGFDNMR	iTRAQ8plex@N-term		-0.000449569	1268.68	635.35	1268.69	635.35	2	11
					2	99	KEYPDAYVR	iTRAQ8plex@N-term; iTRAQ8plex(K)@1	missed K-E@1	-0.00344755	1747.97	583.663	1747.97	583.665	3	10
					2	99	KFETLSYLPPLSTEALLK	iTRAQ8plex@N-term; iTRAQ8plex(K)@1; iTRAQ8plex(K)@18	missed K-F@1	-0.000893089	2961.76	988.259	2961.76	988.259	3	18
					2	99	KFETLSYLPPLSTEALLKQVDYLIR	iTRAQ8plex@N-term; iTRAQ8plex(K)@1; iTRAQ8plex(K)@18	missed K-F@1; missed K-Q@18	-0.00812347	3849.23	642.546	3849.24	642.548	6	19
					2	99	LPMFGCTDATQVINEVEEVK	iTRAQ8plex@N-term; Methylthio(C)@6; iTRAQ8plex(K)@20		0.00446251	2876.46	720.123	2876.46	720.122	4	11
					2	99	WVPCLEFSK	iTRAQ8plex@N-term; Methylthio(C)@4; iTRAQ8plex(K)@9		0.00424663	1761.95	588.322	1761.94	588.321	3	11
					1.10791	99	SYLPPLSTEALLKQVDYLIR	iTRAQ8plex@N-term; iTRAQ8plex(K)@13	cleaved L-S@N-term; missed K-Q@13	0.000513463	2926.7	732.682	2926.7	732.682	4	14
					0.844664	98.43	QVDYLIR	iTRAQ8plex@N-term; Deamidated(Q)@1		-0.00150968	1210.68	404.569	1210.69	404.569	3	9
					0.352617	96.35	SKWVPCLEFSK	No iTRAQ8plex@N-term; iTRAQ8plex(K)@2; Methylthio(C)@6; iTRAQ8plex(K)@11	missed K-W@2	-0.000503138	1977.07	495.274	1977.07	495.274	4	8
					0.283162	99	TLSYLPPLSTEALLKQVDYLIR	iTRAQ8plex@N-term; iTRAQ8plex(K)@15	cleaved E-T@N-term; missed K-Q@15	-0.0115315	3140.82	786.212	3140.83	786.215	4	13
					0.270835	99	YLPPLSTEALLKQVDYLIR	iTRAQ8plex@N-term; iTRAQ8plex(K)@12	cleaved S-Y@N-term; missed K-Q@12	-0.0144223	2839.65	710.92	2839.67	710.924	4	16
					0.169411	99	SYLPPLSTEALLK	iTRAQ8plex@N-term; iTRAQ8plex(K)@13	cleaved L-S@N-term	-0.00264058	2039.21	510.81	2039.21	510.81	4	6
					0.034328	99	ATQVINEVEEVKKEYPDAYVR	iTRAQ8plex@N-term; iTRAQ8plex(K)@12; iTRAQ8plex(K)@13	cleaved D-A@N-term; missed K-K@12; missed K-E@13	-0.0253195	3391.85	679.377	3391.88	679.382	5	10
					0.0319843	99	YLPPLSTEALLK	iTRAQ8plex@N-term; iTRAQ8plex(K)@12	cleaved S-Y@N-term	0.0050774	1952.19	489.054	1952.18	489.052	4	10
					0.00788852	98.5	QVWPIEGIK	iTRAQ8plex@N-term; iTRAQ8plex(K)@9	cleaved M-Q@N-term	-0.00499496	1677	560.008	1677.01	560.01	3	9
					0.00348834	97.9	TLSYLPPLSTEALLK	iTRAQ8plex@N-term; iTRAQ8plex(K)@15	cleaved E-T@N-term	-0.023479	2253.32	564.337	2253.34	564.343	4	8
39	43.4	tr|A0A3B6MZ92|A0A3B6MZ92_WHEAT; sp|P05151|CYF_WHEAT	Cytochrome f OS=Triticum aestivum OX=4565 PE=3 SV=1; Cytochrome f OS=Triticum aestivum OX=4565 GN=petA PE=3 SV=3	13	2	99	GGLNVGAVLILPEGFELAPPDR	iTRAQ8plex@N-term		-0.01216	2537.4	846.809	2537.42	846.813	3	12
					2	99	GGYEISIVDASDGR	iTRAQ8plex@N-term		-0.00300829	1741.88	871.945	1741.88	871.947	2	11
					2	99	GQIYPDGSK	iTRAQ8plex@N-term; iTRAQ8plex(K)@9		-0.0156109	1571.86	786.938	1571.88	786.946	2	8
					2	99	NILVIGPVPGK	iTRAQ8plex@N-term; iTRAQ8plex(K)@11		-0.00113899	1714.1	572.372	1714.1	572.373	3	9
					2	99	QVIDIIPPGPELLVSEGESIK	iTRAQ8plex@N-term; iTRAQ8plex(K)@21		-0.0129632	2840.62	711.163	2840.64	711.166	4	12
					2	99	SNNTVYNATSTGIVR	iTRAQ8plex@N-term		-6.9021e-05	1900	634.339	1900	634.339	3	18
					2	99	YSEIVFPILSPDPATK	iTRAQ8plex@N-term; iTRAQ8plex(K)@16		-0.0176971	2384.33	795.783	2384.35	795.789	3	17
					1.95861	99	YSEIVFPILSPDPATKK	iTRAQ8plex@N-term; iTRAQ8plex(K)@16; iTRAQ8plex(K)@17	missed K-K@16	-0.0138287	2816.63	705.165	2816.65	705.169	4	8
					1.55284	98.08	YPIYVGGNR	iTRAQ8plex@N-term		0.00802462	1341.74	448.255	1341.73	448.252	3	8
					1.4318	98.77	SNNTVYNATSTGIVRK	iTRAQ8plex@N-term; iTRAQ8plex(K)@16	missed R-K@15	-0.0340279	2332.26	584.073	2332.3	584.081	4	11
					1.37675	97.45	KDAHFLKYPIYVGGNR	iTRAQ8plex@N-term; iTRAQ8plex(K)@1; iTRAQ8plex(K)@7	missed K-D@1; missed K-Y@7	0.00853594	2789.62	558.931	2789.61	558.929	5	9
					1.19382	97.07	DAHFLKYPIYVGGNR	iTRAQ8plex@N-term; iTRAQ8plex(K)@6	missed K-Y@6	0.00866189	2357.32	590.337	2357.31	590.335	4	9
					0.0172766	99	YPIFAQQGYENPR	iTRAQ8plex@N-term	cleaved A-Y@N-term	0.0125031	1885.98	629.666	1885.96	629.662	3	16
40	47.48	tr|W5GYX5|W5GYX5_WHEAT; tr|W5GM69|W5GM69_WHEAT	Glyceraldehyde-3-phosphate dehydrogenase OS=Triticum aestivum OX=4565 GN=GAPC8 PE=2 SV=1; Glyceraldehyde-3-phosphate dehydrogenase OS=Triticum aestivum OX=4565 GN=GAPC6 PE=2 SV=1	14	2	99	AASFNIIPSSTGAAK	iTRAQ8plex@N-term; iTRAQ8plex(K)@15		-0.00575111	2042.16	681.726	2042.16	681.728	3	16
					2	99	AGIALNDNFVK	iTRAQ8plex@N-term; iTRAQ8plex(K)@11		0.0113503	1769.04	443.267	1769.03	443.265	4	9
					2	99	APIKIGINGFGR	iTRAQ8plex@N-term; iTRAQ8plex(K)@4	cleaved M-A@N-term; missed K-I@4	-0.0072753	1850.13	463.539	1850.14	463.541	4	10
					2	99	LVSWYDNEWGYSTR	iTRAQ8plex@N-term		0.0067978	2079.01	1040.51	2079	1040.51	2	12
					2	99	TVDGPSSK	iTRAQ8plex@N-term; iTRAQ8plex(K)@8		-0.0144765	1397.78	699.899	1397.8	699.906	2	12
					2	99	VPTVDVSVVDLTVR	iTRAQ8plex@N-term		-0.0023705	1802.04	601.688	1802.05	601.689	3	15
					1.95861	99	LTGMAFRVPTVDVSVVDLTVR	iTRAQ8plex@N-term	missed R-V@7	-0.0228305	2578.42	860.482	2578.45	860.489	3	11
					1.67778	99	VLPELNGK	iTRAQ8plex@N-term; Deamidated(N)@6; iTRAQ8plex(K)@8		-0.0217649	1477.87	493.632	1477.9	493.639	3	9
					1.52288	97.73	VVDLIR	iTRAQ8plex@N-term		-0.00474558	1017.64	509.829	1017.65	509.832	2	10
					1.18709	95.57	TVDGPSSKDWR	iTRAQ8plex@N-term; iTRAQ8plex(K)@8	missed K-D@8	-0.00448613	1855	619.341	1855	619.342	3	10
					1.11351	96.25	TLLFGEK	iTRAQ8plex@N-term; iTRAQ8plex(K)@7		0.000969053	1414.87	472.629	1414.86	472.629	3	7
					1.10237	99	VALQSPDVELVAVNDPFITTDYMTYMFK	iTRAQ8plex@N-term; Oxidation(M)@23; Oxidation(M)@26; iTRAQ8plex(K)@28		-0.00620131	3846.95	962.745	3846.96	962.746	4	12
					0.8041	99	GILGYVDEDLVSTDFQGDNR	iTRAQ8plex@N-term		0.111206	2516.34	630.093	2516.23	630.066	4	15
					0.0043648	99	SSIFDAK	iTRAQ8plex@N-term; No iTRAQ8plex(K)@7		-0.00257942	1070.59	536.302	1070.59	536.303	2	11
41	44.39	tr|W5C4P1|W5C4P1_WHEAT; tr|A0A3B6C475|A0A3B6C475_WHEAT; tr|A0A3B6AVG3|A0A3B6AVG3_WHEAT	Genome assembly, chromosome: II OS=Triticum aestivum OX=4565 GN=CAMPLR22A2D_LOCUS2058 PE=3 SV=1; Uncharacterized protein OS=Triticum aestivum OX=4565 PE=3 SV=1; Uncharacterized protein OS=Triticum aestivum OX=4565 PE=3 SV=1	11	2	99	ESAQDILNLKPLIDK	iTRAQ8plex@N-term; iTRAQ8plex(K)@10; iTRAQ8plex(K)@15		0.00731376	2608.56	653.148	2608.56	653.146	4	13
					2	99	FYLQPLPPAEAAVR	iTRAQ8plex@N-term		0.006333	1875.06	469.773	1875.06	469.771	4	11
					2	99	QWPYVMNDLR	iTRAQ8plex@N-term		-0.00213086	1624.83	542.618	1624.83	542.619	3	9
					2	99	SPTEAEKYYGETK	iTRAQ8plex@N-term; iTRAQ8plex(K)@7; iTRAQ8plex(K)@13	missed K-Y@7	0.00502033	2414.31	604.586	2414.31	604.585	4	11
					2	99	TVLGDVLAK	iTRAQ8plex@N-term; iTRAQ8plex(K)@9		-0.00470753	1522.95	508.657	1522.95	508.659	3	13
					2	99	TVLGDVLAKLG	iTRAQ8plex@N-term; iTRAQ8plex(K)@9	missed K-L@9	0.00325483	1693.06	565.362	1693.06	565.361	3	11
					1.63827	98.64	IKSPTEAEKYYGETK	iTRAQ8plex@N-term; iTRAQ8plex(K)@2; iTRAQ8plex(K)@9; iTRAQ8plex(K)@15	missed K-S@2; missed K-Y@9	0.00207989	2959.7	592.947	2959.69	592.946	5	12
					1.50864	98.33	DFDLPLK	iTRAQ8plex@N-term; iTRAQ8plex(K)@7		-0.00643625	1454.85	485.958	1454.86	485.96	3	7
					1.45593	99	NRFYLQPLPPAEAAVR	No iTRAQ8plex@N-term	missed R-F@2	0.0036806	1841	614.673	1840.99	614.672	3	12
					1.42022	98.45	DLKDLTGKLFATLDGLDHAAK	iTRAQ8plex@N-term; iTRAQ8plex(K)@3; iTRAQ8plex(K)@8; iTRAQ8plex(K)@21	missed K-D@3; missed K-L@8	-0.0201385	3458	577.341	3458.02	577.344	6	9
					1.13668	95.51	LFATLDGLDHAAK	iTRAQ8plex@N-term; iTRAQ8plex(K)@13		-0.00223963	1979.13	660.717	1979.13	660.717	3	8
42	33.45	tr|A0A3B5Y5K9|A0A3B5Y5K9_WHEAT	ATP synthase subunit beta OS=Triticum aestivum OX=4565 PE=3 SV=1	11	2	99	EAPAFVEQATEQQILVTGIK	iTRAQ8plex@N-term; iTRAQ8plex(K)@20		0.00301329	2779.56	695.898	2779.56	695.897	4	15
					2	99	FDEGLPPILTALEVLDNSIR	iTRAQ8plex@N-term		0.00715714	2515.39	839.471	2515.38	839.469	3	23
					2	99	FTQANSEVSALLGR	iTRAQ8plex@N-term		0.00965623	1795.98	599.668	1795.97	599.665	3	9
					2	99	IPSAVGYQPTLATDLGGLQER	iTRAQ8plex@N-term		0.00923677	2489.35	830.791	2489.34	830.788	3	18
					2	99	LVLEVAQHLGENVVR	iTRAQ8plex@N-term		-0.000360789	1979.15	660.723	1979.15	660.723	3	17
					2	99	MLSPHVLGVDHYNTAR	iTRAQ8plex@N-term; Oxidation(M)@1		-0.00082042	2129.1	533.282	2129.1	533.282	4	17
					2	99	QISELGIYPAVDPLDSTSR	iTRAQ8plex@N-term		-0.0150611	2364.23	789.085	2364.25	789.09	3	9
					2	99	TIAMDGTEGLVR	iTRAQ8plex@N-term		0.00643516	1565.85	522.956	1565.84	522.954	3	13
					2	99	TVLIMELINNVAK	iTRAQ8plex@N-term; Oxidation(M)@5; iTRAQ8plex(K)@13		0.00196957	2081.24	694.754	2081.24	694.753	3	12
					2	99	VLNTGSPITVPVGR	iTRAQ8plex@N-term		0.000139596	1713.01	572.01	1713.01	572.01	3	21
					2	99	VVDLLAPYQR	iTRAQ8plex@N-term		0.00563757	1476.87	493.296	1476.86	493.294	3	10
43	33.04	tr|A0A3B6U9K3|A0A3B6U9K3_WHEAT	Glycosyltransferase OS=Triticum aestivum OX=4565 PE=3 SV=1	11	2	99	AIEADDLDTIRQEESLPVFALAPLHK	iTRAQ8plex@N-term; iTRAQ8plex(K)@26	missed R-Q@11	-0.0104027	3498.91	875.734	3498.92	875.737	4	13
					2	99	GYESGQLPDGLDEQIRDHGR	iTRAQ8plex@N-term	missed R-D@16	-0.0265093	2545.22	637.312	2545.25	637.319	4	10
					2	99	LASVLHTR	iTRAQ8plex@N-term		-0.00303927	1199.73	400.916	1199.73	400.917	3	11
					2	99	LEASSLQGFADLLR	iTRAQ8plex@N-term		0.00814431	1823.02	608.68	1823.01	608.677	3	14
					2	99	LEASSLQGFADLLRNTIEAPR	iTRAQ8plex@N-term	missed R-N@14	0.0231713	2604.44	652.118	2604.42	652.112	4	20
					2	99	LTAALAEEGAGVR	iTRAQ8plex@N-term		-0.00246153	1560.88	521.299	1560.88	521.3	3	15
					2	99	NTIEAPR	iTRAQ8plex@N-term		-0.00413766	1103.62	552.817	1103.62	552.819	2	10
					2	99	QSAGLIFNTLR	iTRAQ8plex@N-term		0.00323236	1522.88	508.634	1522.88	508.633	3	16
					2	99	VVVFPFPFHGHATPLLR	iTRAQ8plex@N-term		-0.00455543	2237.27	560.326	2237.28	560.327	4	12
					1.92082	99	GYLPVQEAR	iTRAQ8plex@N-term		0.0043993	1335.75	668.882	1335.75	668.88	2	10
					1.45593	99	ALSVSSALGVPAMGVMTASAANYR	iTRAQ8plex@N-term; Oxidation(M)@13; Oxidation(M)@16		0.00442193	2659.37	887.463	2659.36	887.461	3	12
44	58.96	tr|W5FL09|W5FL09_WHEAT	Fructose-bisphosphate aldolase OS=Triticum aestivum OX=4565 GN=FBA8 PE=3 SV=1	14	2	99	ANSLAQLGKYTSDGEAAEAK	iTRAQ8plex@N-term; iTRAQ8plex(K)@9; iTRAQ8plex(K)@20	missed K-Y@9	-0.0138607	2935.59	734.904	2935.6	734.908	4	12
					2	99	ATPEQVADYTLK	iTRAQ8plex@N-term; iTRAQ8plex(K)@12		-0.00446609	1943.08	972.546	1943.08	972.549	2	12
					2	99	ATPEQVADYTLKLLSR	iTRAQ8plex@N-term; iTRAQ8plex(K)@12	missed K-L@12	-0.0170634	2412.37	604.099	2412.38	604.103	4	19
					2	99	GLVPLTGSNDESWCQGLDGLASR	iTRAQ8plex@N-term; Methylthio(C)@14		0.00299768	2724.32	909.113	2724.32	909.112	3	19
					2	99	RLDSIGLENTEANR	iTRAQ8plex@N-term	missed R-L@1	0.0036213	1891.01	473.76	1891.01	473.759	4	12
					2	99	RLDSIGLENTEANRQAFR	iTRAQ8plex@N-term	missed R-L@1; missed R-Q@14	-0.00610249	2393.27	599.324	2393.27	599.325	4	16
					2	99	TLLVSVPGLGNHISGAILFEETLYQSTVDGK	iTRAQ8plex@N-term; iTRAQ8plex(K)@31		-0.0111224	3866.12	967.537	3866.13	967.54	4	15
					2	99	YAAISQDNGLVPIVEPEILLDGEHGIER	iTRAQ8plex@N-term		-0.00334301	3350.76	838.698	3350.77	838.699	4	16
					2	99	YTSDGEAAEAK	iTRAQ8plex@N-term; iTRAQ8plex(K)@11		0.000681349	1748.9	583.976	1748.9	583.975	3	14
					1.55284	97.96	LDSIGLENTEANR	iTRAQ8plex@N-term		0.00143652	1734.91	868.461	1734.91	868.46	2	9
					0.254145	99	GAYDDELVKTAK	iTRAQ8plex@N-term; iTRAQ8plex(K)@9; iTRAQ8plex(K)@12	cleaved A-G@N-term; missed K-T@9	-0.00220315	2221.27	741.431	2221.27	741.431	3	12
					0.0649968	99	IVDILVEQGVVPGIK	iTRAQ8plex@N-term; No iTRAQ8plex(K)@15		-0.00207671	1882.14	628.388	1882.14	628.389	3	13
					0.0472075	99	GAYDDELVK	iTRAQ8plex@N-term; iTRAQ8plex(K)@9	cleaved A-G@N-term	-0.000441903	1616.89	809.451	1616.89	809.451	2	11
					0.00656376	99	YAAISQDNGLVPIVEPEILLD	iTRAQ8plex@N-term	cleaved D-G@C-term	-0.00195506	2572.39	858.471	2572.39	858.472	3	12
45	23.92	tr|A0A3B6TR29|A0A3B6TR29_WHEAT; tr|A0A3B6SIU4|A0A3B6SIU4_WHEAT; tr|A0A3B6RQM8|A0A3B6RQM8_WHEAT	ATP-dependent zinc metalloprotease OS=Triticum aestivum OX=4565 GN=FtsH2 PE=2 SV=1; AAA domain-containing protein OS=Triticum aestivum OX=4565 PE=3 SV=1; AAA domain-containing protein OS=Triticum aestivum OX=4565 PE=3 SV=1	11	2	99	AAEEIIFGDSEVTTGAAGDLQQITGLAK	iTRAQ8plex@N-term; iTRAQ8plex(K)@28		-0.018714	3412.8	854.207	3412.82	854.212	4	14
					2	99	AILSEFTEIPVENRVPPTPQAAVPV	iTRAQ8plex@N-term	missed R-V@14	-0.0132018	2977.63	993.551	2977.64	993.555	3	10
					2	99	GLTWFIPMDDPTLISR	iTRAQ8plex@N-term; Oxidation(M)@8		0.00256595	2181.15	728.056	2181.14	728.055	3	13
					2	99	GVLLVGPPGTGK	iTRAQ8plex@N-term; iTRAQ8plex(K)@12		0.000568306	1702.06	568.361	1702.06	568.361	3	10
					2	99	KVDLFENGTIAIVEAISPELGNR	iTRAQ8plex@N-term; iTRAQ8plex(K)@1	missed K-V@1	-0.019499	3092.71	774.186	3092.73	774.191	4	14
					2	99	QVSVDVPDVR	iTRAQ8plex@N-term		-0.0085501	1416.78	709.397	1416.79	709.401	2	10
					2	99	TPGFSGADLANLLNEAAILAGR	iTRAQ8plex@N-term		0.00182346	2474.35	825.789	2474.34	825.788	3	25
					2	99	TPGFSGADLANLLNEAAILAGRR	iTRAQ8plex@N-term	missed R-R@22	0.0024955	2630.45	658.619	2630.44	658.618	4	21
					2	99	VQLPGLSQELLQK	iTRAQ8plex@N-term; iTRAQ8plex(K)@13		0.014782	2060.26	516.072	2060.25	516.069	4	10
					1.39794	97.24	VQLPGLSQELLQKLR	iTRAQ8plex@N-term; iTRAQ8plex(K)@13	missed K-L@13	0.00939639	2329.44	583.367	2329.43	583.365	4	8
					0.0245682	96.3	DDQGVSSSR	iTRAQ8plex@N-term	cleaved A-D@N-term	-0.00196289	1253.61	627.814	1253.62	627.815	2	11
46	43.14	tr|A0A3B6MY99|A0A3B6MY99_WHEAT	Malate dehydrogenase OS=Triticum aestivum OX=4565 PE=3 SV=1	12	2	99	AGAGSATLSMAFAAAK	iTRAQ8plex@N-term; Oxidation(M)@10; iTRAQ8plex(K)@16		0.000108556	2048.12	683.713	2048.12	683.714	3	13
					2	99	ANTFVAEVLGVDPR	iTRAQ8plex@N-term; Deamidated(N)@2		-0.00575493	1791.96	598.328	1791.97	598.33	3	11
					2	99	GFIGQQQLEAALTGMDLVIIPAGLPR	iTRAQ8plex@N-term; Oxidation(M)@15		-0.00394551	3027.67	757.925	3027.67	757.926	4	19
					2	99	GGAEEILPLGPLNDFER	iTRAQ8plex@N-term		0.00687995	2130.13	711.052	2130.13	711.049	3	14
					2	99	IQNGGTEVVEAK	iTRAQ8plex@N-term; iTRAQ8plex(K)@12		-0.00534801	1852.05	618.356	1852.05	618.358	3	15
					2	99	LGRGGAEEILPLGPLNDFER	iTRAQ8plex@N-term	missed R-G@3	-0.0128613	2456.32	615.087	2456.33	615.091	4	12
					2	99	LLGVTTLDVAR	iTRAQ8plex@N-term		0.00177774	1460.89	731.452	1460.89	731.451	2	15
					2	99	SCPNAIVNLISNPVNSTVPIAAEVFKR	iTRAQ8plex@N-term; Methylthio(C)@2; iTRAQ8plex(K)@26	missed K-R@26	0.00600854	3506.93	877.739	3506.92	877.737	4	16
					2	99	VAVVGAAGGIGQSLSLLMK	iTRAQ8plex@N-term; Oxidation(M)@18; iTRAQ8plex(K)@19		-0.00458928	2394.41	599.609	2394.41	599.611	4	11
					1.1549	95.37	SICEGVAK	iTRAQ8plex@N-term; Methylthio(C)@3; iTRAQ8plex(K)@8		0.00150114	1459.8	487.607	1459.8	487.607	3	7
					0.872895	99	RLLGVTTLDVAR	No iTRAQ8plex@N-term	missed R-L@1	0.00124334	1312.78	438.602	1312.78	438.602	3	10
					0.10902	98.79	ANTFVAEVLGVD	iTRAQ8plex@N-term	cleaved D-P@C-term	0.00398745	1537.83	769.924	1537.83	769.922	2	10
47	20.6	tr|R9W6A6|R9W6A6_WHEAT; tr|A0A3B6NJT9|A0A3B6NJT9_WHEAT	ER molecular chaperone OS=Triticum aestivum OX=4565 GN=BiP3 PE=2 SV=1; Uncharacterized protein OS=Triticum aestivum OX=4565 PE=3 SV=1	10	2	99	FEELNNDLFR	iTRAQ8plex@N-term		0.00032409	1599.82	534.281	1599.82	534.281	3	7
					2	99	IINEPTAAAIAYGLDKR	iTRAQ8plex@N-term; iTRAQ8plex(K)@16	missed K-R@16	0.000170317	2423.4	606.857	2423.4	606.857	4	14
					2	99	INDAVVTVPAYFNDAQR	iTRAQ8plex@N-term		-0.00401035	2196.14	733.055	2196.15	733.057	3	15
					2	99	ITPSWVGFTDGER	iTRAQ8plex@N-term		0.000325091	1767.91	590.311	1767.91	590.311	3	14
					2	99	LLGKFDLSGIPPAPR	iTRAQ8plex@N-term; iTRAQ8plex(K)@4	missed K-F@4	-0.00303359	2188.32	548.086	2188.32	548.087	4	9
					2	99	NQAAVNPER	iTRAQ8plex@N-term		-0.00686574	1301.69	651.854	1301.7	651.857	2	12
					2	99	VEIESLFDGTDFSEPLTR	iTRAQ8plex@N-term		-0.0120203	2358.18	787.067	2358.19	787.071	3	15
					2	99	VFSPEEISAMILGK	iTRAQ8plex@N-term; iTRAQ8plex(K)@14		0.0583835	2128.26	710.429	2128.21	710.409	3	15
					1.76955	98.74	LSQEEIDR	iTRAQ8plex@N-term		-0.00544564	1292.68	647.348	1292.69	647.351	2	10
					1.72125	98.64	QATKDAGVIAGLNVAR	iTRAQ8plex@N-term; iTRAQ8plex(K)@4	missed K-D@4	-0.00295024	2191.29	548.829	2191.29	548.83	4	9
48	68.93	tr|A0A3B6KIR7|A0A3B6KIR7_WHEAT; tr|A0A3B6CBA0|A0A3B6CBA0_WHEAT; sp|P62786|H42_WHEAT; sp|P62785|H41_WHEAT	Histone H4 OS=Triticum aestivum OX=4565 PE=3 SV=1; Histone H4 OS=Triticum aestivum OX=4565 PE=3 SV=1; Histone H4 variant TH091 OS=Triticum aestivum OX=4565 PE=3 SV=2; Histone H4 variant TH011 OS=Triticum aestivum OX=4565 PE=3 SV=2	10	2	99	DAVTYTEHAR	iTRAQ8plex@N-term		0.0021102	1465.75	489.59	1465.75	489.59	3	12
					2	99	DNIQGITKPAIR	iTRAQ8plex@N-term; iTRAQ8plex(K)@8		0.00319497	1933.16	645.394	1933.16	645.393	3	19
					2	99	IFLENVIRDAVTYTEHAR	iTRAQ8plex@N-term	missed R-D@8	0.00754961	2450.33	613.59	2450.32	613.588	4	22
					2	99	ISGLIYEETR	iTRAQ8plex@N-term		-1.64361e-05	1483.82	495.614	1483.82	495.614	3	11
					2	99	ISGLIYEETRGVLK	iTRAQ8plex@N-term; iTRAQ8plex(K)@14	missed R-G@10	0.00333789	2185.3	547.331	2185.29	547.331	4	9
					2	99	TVTAMDVVYALK	iTRAQ8plex@N-term; Oxidation(M)@5; iTRAQ8plex(K)@12		0.00151283	1934.1	645.708	1934.1	645.708	3	14
					2	99	TVTAMDVVYALKR	iTRAQ8plex@N-term; Oxidation(M)@5; iTRAQ8plex(K)@12	missed K-R@12	0.0024567	2090.2	697.742	2090.2	697.741	3	13
					2	99	TVTAMDVVYALKRQGRTLYGFGG	iTRAQ8plex@N-term; iTRAQ8plex(K)@12	missed K-R@12; missed R-Q@13; missed R-T@16	-0.0106433	3110.71	778.684	3110.72	778.686	4	12
					1.74473	98.95	DNIQGITKPAIRR	iTRAQ8plex@N-term; iTRAQ8plex(K)@8	missed R-R@12	-0.0109431	2089.25	523.319	2089.26	523.322	4	10
					1.72125	99	VLRDNIQGITKPAIR	No iTRAQ8plex@N-term; iTRAQ8plex(K)@11	missed R-D@3	0.000682511	1997.21	500.309	1997.21	500.309	4	16
49	45.52	sp|Q43213|H2A5_WHEAT	Protein H2A,5 OS=Triticum aestivum OX=4565 GN=H2A-2 PE=2 SV=3	13	2	99	AGLQFPVGR	iTRAQ8plex@N-term		0.000625118	1247.73	416.917	1247.73	416.917	3	10
					2	99	HLLLAVRNDQELGR	iTRAQ8plex@N-term	missed R-N@7	-0.00331453	1937.11	485.284	1937.11	485.285	4	12
					2	99	IIPRHLLLAVR	iTRAQ8plex@N-term	missed R-H@4	0.00173163	1604.06	402.022	1604.06	402.021	4	9
					2	99	LLAGVTIAHGGVIPNINSVLLPK	iTRAQ8plex@N-term; iTRAQ8plex(K)@23		0.000476076	2903.78	968.934	2903.78	968.933	3	17
					2	99	NDQELGRLLAGVTIAHGGVIPNINSVLLPK	iTRAQ8plex@N-term; iTRAQ8plex(K)@30	missed R-L@7	-0.000701356	3716.16	930.046	3716.16	930.046	4	17
					2	99	SPAAAEK	iTRAQ8plex@N-term; iTRAQ8plex(K)@7		0.00105571	1280.76	427.926	1280.76	427.926	3	10
					1.92082	99	HLLLAVR	iTRAQ8plex@N-term		0.00159797	1124.74	563.375	1124.73	563.374	2	11
					1.92082	99	HLLLAVRNDQELGRLLAGVTIAHGGVIPNINSVLLPK	iTRAQ8plex@N-term; iTRAQ8plex(K)@37	missed R-N@7; missed R-L@14	0.00013318	4518.67	754.12	4518.67	754.12	6	12
					1.76955	98.78	NDQELGR	iTRAQ8plex@N-term		-0.00561794	1134.59	568.301	1134.59	568.304	2	11
					1.18046	95.26	TAATKE	iTRAQ8plex@N-term; iTRAQ8plex(K)@5	missed K-E@5	-0.0123865	1227.72	614.865	1227.73	614.871	2	9
					0.406714	97.21	SVLLPK	iTRAQ8plex@N-term; iTRAQ8plex(K)@6	cleaved N-S@N-term	-0.00912691	1263.83	422.283	1263.84	422.286	3	7
					0.16813	98.64	LLAGVTIAHGGVIPNIN	iTRAQ8plex@N-term	cleaved N-S@C-term	-0.00330678	1962.15	655.058	1962.16	655.06	3	9
					0.00877392	99	SVKAGLQFPVGR	iTRAQ8plex@N-term; No iTRAQ8plex(K)@3	missed K-A@3	-0.0267043	1561.9	521.64	1561.92	521.649	3	17
50	17.38	tr|A0A3B6JEF6|A0A3B6JEF6_WHEAT; tr|A0A3B6IK29|A0A3B6IK29_WHEAT	Phosphoglucomutase (alpha-D-glucose-1,6-bisphosphate-dependent) OS=Triticum aestivum OX=4565 PE=3 SV=1; Phosphoglucomutase (alpha-D-glucose-1,6-bisphosphate-dependent) OS=Triticum aestivum OX=4565 PE=3 SV=1	10	2	99	ASSDALSPLVDVALK	iTRAQ8plex@N-term; iTRAQ8plex(K)@15		0.0190285	2093.24	698.753	2093.22	698.747	3	10
					2	99	ASSDALSPLVDVALKFSK	iTRAQ8plex@N-term; iTRAQ8plex(K)@15; iTRAQ8plex(K)@18	missed K-F@15	-0.0349491	2759.59	690.904	2759.62	690.912	4	13
					2	99	FFVTPSDSVAIIAANAVQSIPYFASGLK	iTRAQ8plex@N-term; iTRAQ8plex(K)@28		-0.0111544	3520.93	881.24	3520.94	881.243	4	19
					2	99	FFVTPSDSVAIIAANAVQSIPYFASGLKGVAR	iTRAQ8plex@N-term; iTRAQ8plex(K)@28	missed K-G@28	-0.0273989	3904.14	781.836	3904.17	781.841	5	19
					2	99	GATIVVSGDGR	iTRAQ8plex@N-term		0.00197283	1334.75	445.923	1334.75	445.923	3	10
					2	99	MQSSLSDVNK	iTRAQ8plex@N-term; Oxidation(M)@1; iTRAQ8plex(K)@10		-0.00353078	1731.93	578.316	1731.93	578.317	3	12
					2	99	RVWVGQDSLLSTPAVSAIIR	iTRAQ8plex@N-term	missed R-V@1	0.000551524	2471.42	824.813	2471.42	824.813	3	17
					2	99	SMPTSAALDVVAK	iTRAQ8plex@N-term; Oxidation(M)@2; iTRAQ8plex(K)@13		-0.00956664	1913.07	638.696	1913.08	638.699	3	13
					2	99	VWVGQDSLLSTPAVSAIIR	iTRAQ8plex@N-term		-0.00316168	2315.31	772.778	2315.32	772.779	3	17
					1.95861	99	FFEVPTGWK	iTRAQ8plex@N-term; iTRAQ8plex(K)@9		-0.0172997	1717.95	573.657	1717.97	573.662	3	6
51	29.02	tr|A0A3B6NGZ5|A0A3B6NGZ5_WHEAT; tr|A0A341WSR4|A0A341WSR4_WHEAT	Uncharacterized protein OS=Triticum aestivum OX=4565 PE=3 SV=1; Uncharacterized protein OS=Triticum aestivum OX=4565 PE=3 SV=1	10	2	99	AGLYDGWLPHLFVGNLLK	iTRAQ8plex@N-term; iTRAQ8plex(K)@18		-0.0231209	2620.48	656.126	2620.5	656.132	4	9
					2	99	EAVLVNASRGPVIDEVALVEHLR	iTRAQ8plex@N-term	missed R-G@9	-0.00850174	2789.56	698.398	2789.57	698.4	4	13
					2	99	EGMATLAALNVLGK	iTRAQ8plex@N-term; Oxidation(M)@3; iTRAQ8plex(K)@14		-0.00863927	2011.15	671.391	2011.16	671.394	3	13
					2	99	GPVIDEVALVEHLR	iTRAQ8plex@N-term		0.00428594	1850.06	463.523	1850.06	463.521	4	13
					2	99	GQTVGVIGAGR	iTRAQ8plex@N-term		-0.0158205	1317.75	440.258	1317.77	440.263	3	15
					2	99	GYPVWGNPNAVEPFLDEK	iTRAQ8plex@N-term; iTRAQ8plex(K)@18		-0.0272976	2639.36	660.847	2639.38	660.853	4	10
					1.95861	99	EAVLVNASR	iTRAQ8plex@N-term		-0.00134294	1261.73	421.583	1261.73	421.584	3	9
					1.67778	98.53	QLGLPSSKL	iTRAQ8plex@N-term; iTRAQ8plex(K)@8	missed K-L@8	-0.00229504	1549.96	517.662	1549.97	517.662	3	11
					1.52288	99	IVEADQFMR	iTRAQ8plex@N-term; Oxidation(M)@8		0.00514767	1427.74	476.922	1427.74	476.92	3	11
					1.36653	97.53	FVTAYGQFLK	iTRAQ8plex@N-term; iTRAQ8plex(K)@10		0.0019601	1781.04	594.686	1781.03	594.685	3	7
52	34.17	tr|A0A3B6TMY1|A0A3B6TMY1_WHEAT	Fructose-bisphosphate aldolase OS=Triticum aestivum OX=4565 PE=3 SV=1	10	2	99	ALQQSTIK	iTRAQ8plex@N-term; iTRAQ8plex(K)@8		-0.0062249	1495.91	748.963	1495.92	748.966	2	10
					2	99	ENVADAQATFLAR	iTRAQ8plex@N-term		0.0117867	1708.92	570.646	1708.91	570.642	3	14
					2	99	GILAADESTGTIGKR	iTRAQ8plex@N-term; iTRAQ8plex(K)@14	missed K-R@14	-0.00578474	2096.2	699.74	2096.21	699.742	3	16
					2	99	GTVDIAGTVGETTTQGLDSLGAR	iTRAQ8plex@N-term		-0.00435532	2522.31	841.777	2522.31	841.778	3	19
					2	99	IGPGAEPSELAVKQNAEGLAR	iTRAQ8plex@N-term; iTRAQ8plex(K)@13	missed K-Q@13	0.00572432	2714.52	679.638	2714.52	679.637	4	12
					2	99	LASINVENVESNR	iTRAQ8plex@N-term		-0.00367014	1747.93	583.652	1747.94	583.653	3	16
					2	99	QNAEGLAR	iTRAQ8plex@N-term		0.00274409	1161.64	581.829	1161.64	581.828	2	12
					2	99	VLAAVYK	iTRAQ8plex@N-term; iTRAQ8plex(K)@7		-0.0119604	1370.86	457.962	1370.87	457.966	3	9
					1.21467	96.09	YYEAGAR	iTRAQ8plex@N-term		0.00267973	1132.58	567.3	1132.58	567.298	2	8
					1.18046	95.77	VGAEVIAEYTVAALRR	iTRAQ8plex@N-term	missed R-R@15	0.00669333	2021.16	506.298	2021.16	506.297	4	7
53	25.49	tr|A0A0C4BJE5|A0A0C4BJE5_WHEAT	Serine hydroxymethyltransferase OS=Triticum aestivum OX=4565 PE=3 SV=1	12	2	99	AYQEQVMSNSAR	iTRAQ8plex@N-term		0.00691841	1686.84	563.286	1686.83	563.284	3	11
					2	99	FAESLTSK	iTRAQ8plex@N-term; iTRAQ8plex(K)@8		-0.000258819	1489.86	497.627	1489.86	497.627	3	10
					2	99	LIVAGASAYAR	iTRAQ8plex@N-term		-0.0036947	1394.81	465.946	1394.82	465.947	3	15
					2	99	QLNAPLEEVDPEIADIIELEK	iTRAQ8plex@N-term; iTRAQ8plex(K)@21		-0.00531253	2985.63	996.218	2985.64	996.22	3	16
					2	99	QLNAPLEEVDPEIADIIELEKAR	iTRAQ8plex@N-term; iTRAQ8plex(K)@21	missed K-A@21	-0.00614068	3212.77	804.2	3212.78	804.201	4	14
					2	99	VADFFDSAVNLALK	iTRAQ8plex@N-term; iTRAQ8plex(K)@14		0.0145828	2117.21	706.745	2117.2	706.74	3	13
					2	99	YSEGYPGAR	iTRAQ8plex@N-term		0.0119432	1302.66	652.339	1302.65	652.333	2	11
					1.72125	98.79	GFVEEDFAK	iTRAQ8plex@N-term; iTRAQ8plex(K)@9		0.0011111	1648.89	550.638	1648.89	550.638	3	9
					1.5376	99	VLENVHIAANKNTVPGDVSAMVPGGIR	iTRAQ8plex@N-term; iTRAQ8plex(K)@11	missed K-N@11	-0.0452886	3365.83	674.172	3365.87	674.181	5	10
					1.42022	97.59	QATTQEYR	iTRAQ8plex@N-term		-0.00329771	1299.67	650.842	1299.67	650.844	2	11
					0.643974	99	ASLPATEER	iTRAQ8plex@N-term	cleaved M-A@N-term	-0.00396927	1276.69	639.352	1276.69	639.354	2	10
					0.0123337	96.42	SLPATEER	iTRAQ8plex@N-term	cleaved A-S@N-term	0.000844518	1205.66	603.836	1205.66	603.835	2	9
54	47.29	tr|A0A3B6B0I4|A0A3B6B0I4_WHEAT; tr|A0A0C4BJ55|A0A0C4BJ55_WHEAT	Thioredoxin-dependent peroxiredoxin OS=Triticum aestivum OX=4565 PE=4 SV=1; Thioredoxin-dependent peroxiredoxin OS=Triticum aestivum OX=4565 GN=CAMPLR22A2D_LOCUS2968 PE=4 SV=1	10	2	99	AAAEYDLPLVGNK	iTRAQ8plex@N-term; iTRAQ8plex(K)@13		0.00026579	1968.11	657.045	1968.11	657.045	3	13
					2	99	AAAEYDLPLVGNKAPDFAAEAVFDQEFINVK	iTRAQ8plex@N-term; iTRAQ8plex(K)@13; iTRAQ8plex(K)@31	missed K-A@13	-0.0188727	4264.26	853.86	4264.28	853.864	5	10
					2	99	APDFAAEAVFDQEFINVK	iTRAQ8plex@N-term; iTRAQ8plex(K)@18		-0.00701295	2618.38	655.602	2618.38	655.603	4	11
					2	99	GLFIIDKEGVIQHSTINNLGIGR	iTRAQ8plex@N-term; iTRAQ8plex(K)@7	missed K-E@7	-0.0114699	3101.77	621.361	3101.78	621.363	5	15
					2	99	SFGVLIPDQGIALR	iTRAQ8plex@N-term		0.00591579	1789.05	597.356	1789.04	597.354	3	15
					2	99	SGGLGDLKYPLVSDVTK	iTRAQ8plex@N-term; iTRAQ8plex(K)@8; iTRAQ8plex(K)@17	missed K-Y@8	-0.0295603	2660.52	533.112	2660.55	533.118	5	12
					2	99	TLQALQYVQENPDEVCPAGWKPGEK	iTRAQ8plex@N-term; Methylthio(C)@16; iTRAQ8plex(K)@21; iTRAQ8plex(K)@25		-0.007365	3757.95	752.597	3757.96	752.599	5	11
					1.85387	99	SVDETLR	iTRAQ8plex@N-term		-0.000852033	1122.62	562.316	1122.62	562.317	2	12
					1.63827	99	SISKSFGVLIPDQGIALR	No iTRAQ8plex@N-term; iTRAQ8plex(K)@4	missed K-S@4	0.0116501	2204.3	552.081	2204.28	552.078	4	10
					1.42022	97.57	KSGGLGDLKYPLVSDVTK	iTRAQ8plex@N-term; iTRAQ8plex(K)@1; iTRAQ8plex(K)@9; iTRAQ8plex(K)@18	missed K-S@1; missed K-Y@9	-0.00265618	3092.85	619.577	3092.85	619.578	5	11
55	47.04	tr|A0A3B6CEH1|A0A3B6CEH1_WHEAT	Glutamine synthetase OS=Triticum aestivum OX=4565 PE=3 SV=1	13	2	99	DVNWPLGWPVGGYPGPQGPYYCAVGSDK	iTRAQ8plex@N-term; Methylthio(C)@22; iTRAQ8plex(K)@28		0.0181487	3632.79	909.204	3632.77	909.199	4	12
					2	99	HDLHIAAYGEGNER	iTRAQ8plex@N-term		0.0022858	1884.94	629.321	1884.94	629.32	3	11
					2	99	LTGLHETASISDFSWGVANR	iTRAQ8plex@N-term		0.0109762	2464.28	822.433	2464.27	822.429	3	11
					2	99	VTSQVPWFGIEQEYTLMQR	iTRAQ8plex@N-term; Oxidation(M)@17		0.0103563	2631.34	878.121	2631.33	878.118	3	16
					2	99	WNYDGSSTGQAPGEDSEVILYPQAIFKDPFR	iTRAQ8plex@N-term; iTRAQ8plex(K)@27	missed K-D@27	0.00452858	4095.05	1024.77	4095.05	1024.77	4	11
					1.4318	97.67	GYLEDR	iTRAQ8plex@N-term		0.0022706	1055.56	528.786	1055.56	528.785	2	10
					1.42022	97.62	HMAAQIFSDPK	iTRAQ8plex@N-term; iTRAQ8plex(K)@11		-0.00469365	1852.01	464.009	1852.01	464.01	4	8
					1.10791	95.97	DISDAHYK	iTRAQ8plex@N-term; iTRAQ8plex(K)@8		0.0124508	1555.86	519.627	1555.85	519.622	3	9
					0.872895	97.52	GGNNILVICDTYTPQGEPIPTNKR	iTRAQ8plex@N-term; Methylthio(C)@9; Deamidated(N)@22; iTRAQ8plex(K)@23	missed K-R@23	-0.0111294	3254.68	814.677	3254.69	814.68	4	8
					0.549751	99	ALGPETTGVIQR	iTRAQ8plex@N-term	cleaved L-A@N-term	0.0018778	1544.88	773.45	1544.88	773.449	2	15
					0.112383	99	ITEQAGVVLTLD	iTRAQ8plex@N-term	cleaved D-P@C-term	-0.0118504	1561.88	781.945	1561.89	781.951	2	10
					0.000869447	98.93	LGPETTGVIQR	No iTRAQ8plex@N-term	cleaved A-L@N-term	-0.00596478	1169.63	585.824	1169.64	585.828	2	12
					0.000869447	97.71	TISKPVEDPSELPK	iTRAQ8plex@N-term; iTRAQ8plex(K)@4; No iTRAQ8plex(K)@14		-0.00154379	2147.23	537.814	2147.23	537.815	4	13
56	11.85	tr|A0A3B6LIT6|A0A3B6LIT6_WHEAT	Uncharacterized protein OS=Triticum aestivum OX=4565 PE=3 SV=1	10	2	99	LIGSPPGYVGYTEGGQLTEAVR	iTRAQ8plex@N-term		-0.00533772	2567.35	856.79	2567.35	856.792	3	17
					2	99	QLGHNYIGSEHLLLGLLR	iTRAQ8plex@N-term		0.00833725	2336.34	585.091	2336.33	585.089	4	9
					2	99	TAIAEGLAQR	iTRAQ8plex@N-term		-0.00574147	1332.76	445.261	1332.77	445.263	3	11
					2	99	VLELSLEEAR	iTRAQ8plex@N-term		-0.00180724	1461.83	488.285	1461.83	488.285	3	11
					2	99	VLESLGADPSNIR	iTRAQ8plex@N-term		-0.00321752	1673.92	558.981	1673.93	558.982	3	10
					1.95861	99	VVQILGR	iTRAQ8plex@N-term		-0.00383796	1087.7	544.856	1087.7	544.858	2	10
					1.82391	99	VPEPSVDETIEILR	iTRAQ8plex@N-term		-0.00257223	1900.04	634.355	1900.05	634.356	3	8
					1.65758	98.46	VVQILGRR	iTRAQ8plex@N-term	missed R-R@7	-0.00186653	1243.8	415.608	1243.8	415.608	3	9
					1.58503	99	GNGFVAVEIPFTPR	iTRAQ8plex@N-term; Deamidated(N)@2		0.00328485	1807.98	603.668	1807.98	603.666	3	10
					0.137272	99	GFVAVEIPFTPR	iTRAQ8plex@N-term	cleaved N-G@N-term	0.00168092	1635.93	546.318	1635.93	546.317	3	9
57	26.58	tr|Q9SWU2|Q9SWU2_WHEAT	Histone H1 WH1A,2 OS=Triticum aestivum OX=4565 PE=2 SV=1	9	2	99	AHLPANFR	iTRAQ8plex@N-term		-0.00531357	1228.69	410.572	1228.7	410.573	3	12
					2	99	KAPAAATPK	iTRAQ8plex@N-term; iTRAQ8plex(K)@1; iTRAQ8plex(K)@9	missed K-A@1	-0.0120227	1766.11	589.709	1766.12	589.713	3	15
					2	99	SGSSTIAIGK	iTRAQ8plex@N-term; iTRAQ8plex(K)@10		-0.00393303	1527.9	510.309	1527.91	510.31	3	10
					2	99	VTPAHPSYAEMVSEAIAALKER	iTRAQ8plex@N-term; iTRAQ8plex(K)@20	missed K-E@20	-0.00561424	2977.61	596.529	2977.62	596.53	5	18
					1.82391	99	APAAATPK	iTRAQ8plex@N-term; iTRAQ8plex(K)@8		-0.00286961	1333.82	445.612	1333.82	445.613	3	10
					1.40894	99	VTPAHPSYAEMVSEAIAALK	iTRAQ8plex@N-term; Oxidation(M)@11; iTRAQ8plex(K)@20		-0.0120823	2708.45	678.121	2708.47	678.124	4	12
					1.39794	97.73	LVAAGK	iTRAQ8plex@N-term; iTRAQ8plex(K)@6		-0.00219469	1165.76	583.888	1165.76	583.889	2	9
					1.14874	95.91	ILLTQIKKLVAAGK	iTRAQ8plex@N-term; iTRAQ8plex(K)@7; iTRAQ8plex(K)@8; iTRAQ8plex(K)@14	missed K-K@7; missed K-L@8	-0.0151328	2711.79	543.366	2711.81	543.369	5	7
					1.13668	96.29	ILLTQIK	iTRAQ8plex@N-term; iTRAQ8plex(K)@7		-0.0126275	1435.95	479.656	1435.96	479.66	3	9
58	32.95	tr|W5ECL2|W5ECL2_WHEAT	Ribosomal_L2_C domain-containing protein OS=Triticum aestivum OX=4565 PE=3 SV=1	10	2	99	AMIGQVAGGGR	iTRAQ8plex@N-term		0.00613345	1319.73	660.875	1319.73	660.872	2	14
					2	99	ASGDYAIVISHNPDNGTSR	iTRAQ8plex@N-term		-0.003063	2277.13	570.289	2277.13	570.29	4	14
					2	99	ATLSVGNVLPLR	iTRAQ8plex@N-term		0.000959917	1542.94	515.321	1542.94	515.321	3	14
					2	99	GVVTDVIHDPGR	iTRAQ8plex@N-term		-0.0148585	1567.85	784.931	1567.86	784.939	2	11
					2	99	RATLSVGNVLPLR	iTRAQ8plex@N-term	missed R-A@1	-0.0123686	1699.03	567.35	1699.04	567.354	3	16
					1.35655	97.24	GQAAASAAK	iTRAQ8plex@N-term; iTRAQ8plex(K)@9		-0.00749822	1381.81	461.609	1381.81	461.612	3	11
					1.3279	97.05	VGLIAAR	iTRAQ8plex@N-term		0.00392836	1002.65	502.334	1002.65	502.332	2	10
					1.23657	96.36	TEKPMLK	iTRAQ8plex@N-term; iTRAQ8plex(K)@3; iTRAQ8plex(K)@7		-0.0224272	1758.06	440.523	1758.08	440.528	4	8
					0.289037	95.47	LRGQAAASAAK	No iTRAQ8plex@N-term; iTRAQ8plex(K)@11	missed R-G@2	-0.0108123	1346.78	449.935	1346.79	449.939	3	10
					0.258061	95.78	GAPLAK	iTRAQ8plex@N-term; iTRAQ8plex(K)@6		-0.0271377	1163.72	582.868	1163.75	582.882	2	8
59	47.49	tr|A0A3B6EGI5|A0A3B6EGI5_WHEAT	Carbonic anhydrase OS=Triticum aestivum OX=4565 PE=3 SV=1	14	2	99	ALLSLKDGADDSFHFVEDWVR	iTRAQ8plex@N-term; iTRAQ8plex(K)@6	missed K-D@6	-0.0117077	3027.58	757.902	3027.59	757.905	4	18
					2	99	EAVNVSLQNLLTYPFVK	iTRAQ8plex@N-term; iTRAQ8plex(K)@17		0.0105783	2542.47	848.498	2542.46	848.495	3	18
					2	99	LVGGHYDFVSGKFETWEQ	iTRAQ8plex@N-term; iTRAQ8plex(K)@12	missed K-F@12	0.000744602	2706.39	903.138	2706.39	903.137	3	11
					2	99	VCPSVTLGLEPGEAFTIR	iTRAQ8plex@N-term; Methylthio(C)@2		0.00358236	2238.17	747.065	2238.17	747.064	3	22
					2	99	YMVFACADSR	iTRAQ8plex@N-term; Methylthio(C)@6		0.0145493	1511.7	756.859	1511.69	756.851	2	10
					1.22915	96.72	IGFPAK	iTRAQ8plex@N-term; iTRAQ8plex(K)@6		-0.00209584	1239.78	414.267	1239.78	414.267	3	9
					1.03152	98.67	NIANMVPSYCK	iTRAQ8plex@N-term; Oxidation(M)@5; Methylthio(C)@10; iTRAQ8plex(K)@11		-0.0129644	1908.96	637.327	1908.97	637.331	3	9
					0.701147	99	AAPVAPALMDAAVER	iTRAQ8plex@N-term	cleaved Q-A@N-term	0.00590554	1784.98	893.498	1784.98	893.495	2	16
					0.437707	99	APVAPALMDAAVER	iTRAQ8plex@N-term	cleaved A-A@N-term	-0.0253592	1713.91	572.312	1713.94	572.32	3	12
					0.348722	99	VAPALMDAAVER	iTRAQ8plex@N-term	cleaved P-V@N-term	-0.00189553	1545.85	516.29	1545.85	516.29	3	15
					0.338187	99	YMVFACADSRVCPSVTLGLEPGEAFTIR	iTRAQ8plex@N-term; Dethiomethyl(M)@2; Methylthio(C)@6; No Methylthio(C)@12	missed R-V@10	0.00221029	3333.65	834.42	3333.65	834.42	4	16
					0.163676	99	ALMDAAVER	iTRAQ8plex@N-term	cleaved P-A@N-term	0.0141928	1278.71	640.36	1278.69	640.353	2	12
					0.0462403	99	VAPALMDAAVERLK	iTRAQ8plex@N-term; iTRAQ8plex(K)@14	cleaved P-V@N-term; missed R-L@12	-0.0102726	2091.22	523.813	2091.23	523.816	4	10
					0.0101054	95.84	AAPVAPALMDAAVERLKTGFEK	iTRAQ8plex@N-term; iTRAQ8plex(K)@17; iTRAQ8plex(K)@22	cleaved Q-A@N-term; missed R-L@15; missed K-T@17	-0.0118676	3196.83	640.373	3196.84	640.375	5	8
60	29.23	tr|A0A3B6TRW7|A0A3B6TRW7_WHEAT	Peptidylprolyl isomerase OS=Triticum aestivum OX=4565 PE=4 SV=1	10	2	99	ADGFVVQTGDPEGPAEGFIDPSTGK	iTRAQ8plex@N-term; iTRAQ8plex(K)@25		-0.0123477	3098.55	775.646	3098.57	775.649	4	13
					2	99	IVLDGYNAPVTSGNFVDLVER	iTRAQ8plex@N-term		-0.0156651	2581.35	646.346	2581.37	646.35	4	15
					2	99	IVLDGYNAPVTSGNFVDLVERK	iTRAQ8plex@N-term; iTRAQ8plex(K)@22	missed R-K@21	-3.8242e-05	3013.67	754.425	3013.67	754.425	4	13
					2	99	SLILSGLAESK	iTRAQ8plex@N-term; iTRAQ8plex(K)@11		0.00285142	1725.05	576.025	1725.05	576.024	3	16
					2	99	SLILSGLAESKR	iTRAQ8plex@N-term; iTRAQ8plex(K)@11	missed K-R@11	-0.0213259	1881.13	628.051	1881.15	628.058	3	12
					2	99	TLDKLAVGLEELQR	iTRAQ8plex@N-term; iTRAQ8plex(K)@4	missed K-L@4	0.00315872	2192.3	549.083	2192.3	549.082	4	10
					1.31876	96.71	ALDSVER	iTRAQ8plex@N-term		-0.000972372	1092.61	547.311	1092.61	547.311	2	12
					1.16749	95.5	YALPIDNKAIR	iTRAQ8plex@N-term; iTRAQ8plex(K)@8	missed K-A@8	-0.000804228	1881.13	471.289	1881.13	471.29	4	8
					1.1549	95.4	EVQKPLEDITDSLKVSGVR	iTRAQ8plex@N-term; iTRAQ8plex(K)@4; iTRAQ8plex(K)@14	missed K-V@14	-0.00824136	3024.75	605.957	3024.76	605.959	5	9
					0.0414361	99	VLISGPPIKDPGALLR	iTRAQ8plex@N-term; iTRAQ8plex(K)@9	cleaved S-V@N-term; missed K-D@9	-0.00743623	2253.4	564.356	2253.4	564.358	4	17
61	36.03	tr|A0A3B6PIU3|A0A3B6PIU3_WHEAT	PKS_ER domain-containing protein OS=Triticum aestivum OX=4565 PE=3 SV=1	9	2	99	ATDSPLPTVPGYDMAGVVVK	iTRAQ8plex@N-term; Oxidation(M)@14; iTRAQ8plex(K)@20		0.00590485	2640.44	661.116	2640.43	661.115	4	12
					2	99	EGGSVVVLTGAVASPGFR	iTRAQ8plex@N-term		-6.34604e-05	2006.11	669.711	2006.11	669.711	3	10
					2	99	GPFPFSQVVEAFSYLETGR	iTRAQ8plex@N-term		0.00181803	2434.25	812.424	2434.25	812.423	3	22
					2	99	LDEAVSVPAVGEDQVLVR	iTRAQ8plex@N-term		0.00510202	2199.21	734.077	2199.21	734.076	3	11
					2	99	LNPYLESGK	iTRAQ8plex@N-term; iTRAQ8plex(K)@9		0.00337563	1627.94	543.655	1627.94	543.654	3	13
					2	99	SIDFAQAAGLPLAIETAHEGLER	iTRAQ8plex@N-term		0.0059794	2712.45	905.156	2712.44	905.154	3	22
					2	99	VAAAALNPVDSK	iTRAQ8plex@N-term; iTRAQ8plex(K)@12		-0.00294037	1763.04	588.686	1763.04	588.687	3	13
					1.95861	99	FVVTSDGSVLAK	iTRAQ8plex@N-term; iTRAQ8plex(K)@12		-0.00730375	1830.06	611.029	1830.07	611.031	3	12
					1.24413	96.47	AGFSAGK	iTRAQ8plex@N-term; iTRAQ8plex(K)@7		0.00120848	1244.74	415.919	1244.73	415.919	3	9
62	69.12	tr|A0A1D6CGH8|A0A1D6CGH8_WHEAT	Histone H3 OS=Triticum aestivum OX=4565 PE=3 SV=1	13	2	99	RVTIMPKDIQLAR	iTRAQ8plex@N-term; iTRAQ8plex(K)@7	missed R-V@1; missed K-D@7	-0.00408146	2148.3	430.667	2148.3	430.668	5	10
					2	99	SAPATGGVK	iTRAQ8plex@N-term; iTRAQ8plex(K)@9		-0.00338803	1394.83	465.951	1394.83	465.952	3	14
					2	99	STELLIR	iTRAQ8plex@N-term		0.00118758	1134.69	568.354	1134.69	568.353	2	12
					2	99	VTIMPKDIQLAR	iTRAQ8plex@N-term; iTRAQ8plex(K)@6	missed K-D@6	-0.011268	1992.19	499.055	1992.2	499.058	4	13
					1.61979	98.4	FRPGTVALREIR	iTRAQ8plex@N-term	missed R-E@9	-0.00295258	1718.02	430.513	1718.03	430.514	4	15
					1.61979	99	VTIMPK	iTRAQ8plex@N-term; iTRAQ8plex(K)@6		-0.00757024	1295.8	648.908	1295.81	648.912	2	9
					1.55284	98.28	KQLATK	iTRAQ8plex@N-term; iTRAQ8plex(K)@1; iTRAQ8plex(K)@6	missed K-Q@1	-0.00546852	1600.04	801.027	1600.04	801.029	2	9
					1.37675	97.12	VTIMPKDIQLARR	iTRAQ8plex@N-term; iTRAQ8plex(K)@6	missed K-D@6; missed R-R@12	-0.0173649	2148.29	538.079	2148.3	538.083	4	10
					0.243364	99	FRPGTVALR	Carbamyl@N-term		0.0043227	1058.6	530.309	1058.6	530.307	2	12
					0.0282604	99	LVREIAQDFKTDLR	iTRAQ8plex@N-term; No iTRAQ8plex(K)@10	missed R-E@3; missed K-T@10	0.00617257	2007.15	502.794	2007.14	502.793	4	13
					0.0254883	99	EIAQDFKTDLR	iTRAQ8plex@N-term; No iTRAQ8plex(K)@7	missed K-T@7	0.0047806	1638.89	547.305	1638.89	547.303	3	16
					0.00392635	99	FQSSAVSALQEAAEAYLVGMFEDTNLCAIHAK	iTRAQ8plex@N-term; Cation:K(E)@11; No Methylthio(C)@27; iTRAQ8plex(K)@32		0.0810362	4060.07	677.686	4059.99	677.673	6	14
					0.000869447	97.08	EIAQDFK	iTRAQ8plex@N-term; No iTRAQ8plex(K)@7		0.0025581	1153.63	577.823	1153.63	577.822	2	12
63	23.33	tr|A0A3B5ZUB2|A0A3B5ZUB2_WHEAT	PAP_fibrillin domain-containing protein OS=Triticum aestivum OX=4565 PE=4 SV=1	7	2	99	CLVDTVYGSGLGLK	iTRAQ8plex@N-term; Methylthio(C)@1; iTRAQ8plex(K)@14		-0.00806503	2078.13	693.717	2078.14	693.719	3	11
					2	99	FSLGTVKELLEPLQR	iTRAQ8plex@N-term; iTRAQ8plex(K)@7	missed K-E@7	-0.019049	2337.37	585.35	2337.39	585.354	4	13
					2	99	GDGGGVFILAK	iTRAQ8plex@N-term; iTRAQ8plex(K)@11		-0.0203938	1640.95	547.991	1640.97	547.998	3	10
					1.92082	99	AFASIAGSISGQPPLKVPIPGDNK	iTRAQ8plex@N-term; iTRAQ8plex(K)@16; iTRAQ8plex(K)@24	missed K-V@16	-0.0202449	3275.88	656.183	3275.9	656.188	5	9
					1.88606	99	GDGGGVFILAKEGSPLLD	iTRAQ8plex@N-term; iTRAQ8plex(K)@11	missed K-E@11	0.0100245	2352.32	785.116	2352.31	785.112	3	8
					1.88606	99	SWLLTTYLDKDLR	iTRAQ8plex@N-term; iTRAQ8plex(K)@10	missed K-D@10	-0.00173102	2231.28	558.826	2231.28	558.827	4	9
					1.31876	97.54	EGSPLLD	iTRAQ8plex@N-term		-0.000721458	1033.56	517.787	1033.56	517.787	2	8
64	21.34	tr|A0A3B6KQP3|A0A3B6KQP3_WHEAT; tr|A0A3B6JMX0|A0A3B6JMX0_WHEAT; tr|A0A3B6IUU1|A0A3B6IUU1_WHEAT	Catalase OS=Triticum aestivum OX=4565 PE=3 SV=1; Catalase OS=Triticum aestivum OX=4565 PE=3 SV=1; Catalase OS=Triticum aestivum OX=4565 PE=3 SV=1	9	2	99	APGVQTPVIVR	iTRAQ8plex@N-term		0.00265362	1439.88	480.967	1439.88	480.966	3	15
					2	99	EGNWDLVGNNFPVFFIR	iTRAQ8plex@N-term		0.00644341	2327.21	776.743	2327.2	776.741	3	16
					2	99	FSTVIHER	iTRAQ8plex@N-term		0.00278129	1291.72	431.581	1291.72	431.58	3	13
					2	99	GFFEVTHDVSHLTCADFLR	iTRAQ8plex@N-term; Methylthio(C)@14		-0.00314338	2543.22	636.813	2543.22	636.813	4	11
					2	99	GPILLEDYHLVEK	iTRAQ8plex@N-term; iTRAQ8plex(K)@13		-0.00538041	2133.22	534.313	2133.23	534.315	4	11
					2	99	LGPNYLLLPANAPK	iTRAQ8plex@N-term; iTRAQ8plex(K)@14		0.00519896	2088.26	523.072	2088.26	523.071	4	9
					2	99	TWPEDVVPLQPVGR	iTRAQ8plex@N-term		-0.00155834	1896.04	633.02	1896.04	633.021	3	13
					1.4437	97.69	GFAIKFYTR	iTRAQ8plex@N-term; iTRAQ8plex(K)@5	missed K-F@5	-0.0134832	1709.99	428.506	1710.01	428.509	4	8
					0.0772745	96.94	TPVIVR	iTRAQ8plex@N-term	cleaved Q-T@N-term	-0.00595245	987.632	494.824	987.638	494.826	2	8
65	48.21	tr|A0A3B6MRX0|A0A3B6MRX0_WHEAT; tr|A0A3B6LM62|A0A3B6LM62_WHEAT; tr|A0A3B6KG21|A0A3B6KG21_WHEAT	Uncharacterized protein OS=Triticum aestivum OX=4565 PE=3 SV=1; Uncharacterized protein OS=Triticum aestivum OX=4565 PE=3 SV=1; Uncharacterized protein OS=Triticum aestivum OX=4565 PE=3 SV=1	9	2	99	SLGSNIVEISVPVGAK	iTRAQ8plex@N-term; iTRAQ8plex(K)@16		-0.0132216	2177.28	726.766	2177.29	726.77	3	14
					2	99	SLGSNIVEISVPVGAKVIYSK	iTRAQ8plex@N-term; iTRAQ8plex(K)@16; iTRAQ8plex(K)@21	missed K-V@16	0.00927355	3071.85	615.376	3071.84	615.375	5	8
					2	99	SSDVIAVLSS	iTRAQ8plex@N-term		0.00155247	1280.71	641.365	1280.71	641.364	2	12
					2	99	TAGGILLPTTAQSRPQAGEVVAVGEGR	iTRAQ8plex@N-term		0.00199282	2938.62	735.661	2938.61	735.661	4	11
					2	99	TPLSITPGSSVLYSK	iTRAQ8plex@N-term; iTRAQ8plex(K)@15		0.00389789	2157.25	720.092	2157.25	720.091	3	13
					2	99	TTEDKTAGGILLPTTAQSRPQAGEVVAVGEGR	iTRAQ8plex@N-term; iTRAQ8plex(K)@5	missed K-T@5	-0.019105	3817.06	764.419	3817.08	764.423	5	18
					2	99	VAESEEETAGGLLLTQASK	iTRAQ8plex@N-term; iTRAQ8plex(K)@19		-0.0151666	2540.36	847.795	2540.38	847.8	3	16
					2	99	YAGSEFKGSEGEYIVLR	iTRAQ8plex@N-term; iTRAQ8plex(K)@7	missed K-G@7	-0.0135602	2512.33	629.09	2512.34	629.093	4	14
					0.101824	99	ATVVSPK	iTRAQ8plex@N-term; iTRAQ8plex(K)@7	cleaved A-A@N-term	-0.0198151	1308.8	655.409	1308.82	655.419	2	11
66	48.33	tr|W5GFA4|W5GFA4_WHEAT; tr|A0A3B6PLM0|A0A3B6PLM0_WHEAT	Chlorophyll a-b binding protein, chloroplastic OS=Triticum aestivum OX=4565 PE=3 SV=1; Chlorophyll a-b binding protein, chloroplastic OS=Triticum aestivum OX=4565 PE=3 SV=1	13	2	99	QSLTYLDGTLPGDFGFDPLGLSDPEGTGGFIEPR	iTRAQ8plex@N-term		-0.0075201	3871.9	968.983	3871.91	968.985	4	20
					2	99	QYFLGLEK	iTRAQ8plex@N-term; iTRAQ8plex(K)@8		-0.00389651	1604.93	535.986	1604.94	535.987	3	10
					2	99	TAMMGVVGMIAPEALGK	iTRAQ8plex@N-term; iTRAQ8plex(K)@17		-0.0215078	2283.24	762.087	2283.26	762.094	3	13
					2	99	WLAYGEIFNGR	iTRAQ8plex@N-term		0.00244943	1628.86	543.962	1628.86	543.961	3	16
					2	99	YLGGSGDPAYPGGPIFNPLGFGTK	iTRAQ8plex@N-term; iTRAQ8plex(K)@24		0.00148593	2989.58	748.403	2989.58	748.402	4	16
					1.92082	99	QLWFASK	iTRAQ8plex@N-term; iTRAQ8plex(K)@7		-0.00632563	1486.87	496.63	1486.88	496.633	3	9
					1.49485	98.29	QYFLGLEKYLGGSGDPAYPGGPIFNPLGFGTK	iTRAQ8plex@N-term; iTRAQ8plex(K)@8; iTRAQ8plex(K)@32	missed K-Y@8	0.00275633	4272.31	713.058	4272.3	713.058	6	10
					0.995679	99	PLGLSDPEGTGGFIEPR	iTRAQ8plex@N-term	cleaved D-P@N-term	-0.00576237	2045.07	682.697	2045.07	682.698	3	14
					0.712198	99	QSLTYLDGTLPGDFGFDPLGLSD	iTRAQ8plex@N-term	cleaved D-P@C-term	-0.0058851	2731.35	911.457	2731.35	911.458	3	13
					0.677781	99	PEGTGGFIEPR	iTRAQ8plex@N-term	cleaved D-P@N-term	0.0125366	1462.78	488.602	1462.77	488.598	3	12
					0.510041	99	WLAYGEIFNGRTAMMGVVGMIAPEALGK	iTRAQ8plex@N-term; Deamidated(N)@9; Oxidation(M)@14; Oxidation(M)@15; iTRAQ8plex(K)@28	missed R-T@11	-0.00105674	3622.88	906.727	3622.88	906.728	4	13
					0.136677	99	VGLVPPETAIPWFQAGAIPPAGTYQYWAD	iTRAQ8plex@N-term	cleaved D-P@C-term	0.000283616	3418.75	1140.59	3418.75	1140.59	3	11
					0.0291884	99	GTLPGDFGFDPLGLSDPEGTGGFIEPR	iTRAQ8plex@N-term	cleaved D-G@N-term	0.00127165	3051.52	1018.18	3051.51	1018.18	3	18
67	44.7	tr|A0A3B6QDU5|A0A3B6QDU5_WHEAT; tr|A0A3B6NK51|A0A3B6NK51_WHEAT	Uncharacterized protein OS=Triticum aestivum OX=4565 PE=3 SV=1; Uncharacterized protein OS=Triticum aestivum OX=4565 PE=3 SV=1	9	2	99	ALGSIGAGTTPGR	iTRAQ8plex@N-term		0.00157371	1460.83	487.95	1460.83	487.949	3	16
					2	99	EGGNVVTQVK	iTRAQ8plex@N-term; iTRAQ8plex(K)@10		-0.00816933	1637.95	546.99	1637.96	546.993	3	13
					2	99	LVAVDAFDPGQALEFNELFK	iTRAQ8plex@N-term; iTRAQ8plex(K)@20		-0.0132395	2830.52	944.515	2830.54	944.519	3	15
					2	99	LVAVDAFDPGQALEFNELFKEGDLVDVSAK	iTRAQ8plex@N-term; iTRAQ8plex(K)@20; iTRAQ8plex(K)@30	missed K-E@20	-0.00717211	4148.24	1038.07	4148.25	1038.07	4	18
					2	99	TAATDGYDAVQVGYHGVR	iTRAQ8plex@N-term		0.013849	2183.11	728.709	2183.09	728.704	3	16
					1.61979	98.56	ALGSIGAGTTPGRVYK	iTRAQ8plex@N-term; iTRAQ8plex(K)@16	missed R-V@13	-0.0198505	2155.24	539.817	2155.26	539.822	4	10
					1.4318	97.78	GLMTHGSK	iTRAQ8plex@N-term; iTRAQ8plex(K)@8		0.00827344	1437.83	480.284	1437.82	480.281	3	8
					1.04096	99	VGMMTYFDPENGKPVPVTVVGFR	iTRAQ8plex@N-term; Oxidation(M)@3; Oxidation(M)@4; iTRAQ8plex(K)@13		-0.00506609	3179.66	795.921	3179.66	795.922	4	11
					0.338187	99	ASYEAGVGVMATK	iTRAQ8plex@N-term; iTRAQ8plex(K)@13	cleaved A-A@N-term	-0.00657456	1891.03	631.35	1891.03	631.352	3	16
68	46.15	tr|W5FPA7|W5FPA7_WHEAT	30S ribosomal protein S4, chloroplastic OS=Triticum aestivum OX=4565 PE=3 SV=1	9	2	99	IFEGAALLRR	iTRAQ8plex@N-term	missed R-R@9	0.000724103	1448.88	483.966	1448.88	483.966	3	10
					2	99	LDAELKLVGEYGLR	iTRAQ8plex@N-term; iTRAQ8plex(K)@6	missed K-L@6	-0.00811724	2183.27	546.825	2183.28	546.827	4	10
					2	99	LQTLVFK	iTRAQ8plex@N-term; iTRAQ8plex(K)@7		-0.00765839	1455.92	486.314	1455.93	486.316	3	7
					2	99	QIVNVPSFMVR	iTRAQ8plex@N-term		-0.00407064	1592.9	531.973	1592.9	531.974	3	8
					2	99	RIFEGAALLR	iTRAQ8plex@N-term	missed R-I@1	-0.0120715	1448.86	483.962	1448.88	483.966	3	12
					1.85387	99	VESEKHIDFSLTSPFGGGPAGR	iTRAQ8plex@N-term; iTRAQ8plex(K)@5	missed K-H@5	0.00128099	2895.54	724.891	2895.53	724.891	4	10
					1.72125	98.72	HLLTLDEKNPR	iTRAQ8plex@N-term; iTRAQ8plex(K)@8	missed K-N@8	-0.00223417	1943.14	486.792	1943.14	486.793	4	10
					1.56864	98.2	VHVNFYR	iTRAQ8plex@N-term	cleaved M-V@N-term	0.00417247	1237.69	413.571	1237.69	413.57	3	9
					1.18046	95.59	VQYALSR	iTRAQ8plex@N-term		-5.52415e-05	1139.66	570.837	1139.66	570.838	2	9
69	34.01	tr|A0A3B6QPH2|A0A3B6QPH2_WHEAT	50S ribosomal protein L9, chloroplastic OS=Triticum aestivum OX=4565 PE=3 SV=1	8	2	99	LVEVPEIR	iTRAQ8plex@N-term		-0.00231228	1257.76	420.26	1257.76	420.261	3	11
					2	99	QIFGSVTAQDLVDIIK	iTRAQ8plex@N-term; iTRAQ8plex(K)@16		-0.00231687	2354.36	785.795	2354.37	785.796	3	17
					2	99	QIFGSVTAQDLVDIIKSQLNR	iTRAQ8plex@N-term; iTRAQ8plex(K)@16	missed K-S@16	-0.0190663	2952.67	739.174	2952.69	739.179	4	16
					2	99	VFETIGAFK	iTRAQ8plex@N-term; iTRAQ8plex(K)@9		-0.00282304	1618.95	540.658	1618.95	540.659	3	9
					2	99	VFETIGAFKVPR	iTRAQ8plex@N-term; iTRAQ8plex(K)@9	missed K-V@9	-0.00706458	1971.17	493.8	1971.18	493.801	4	11
					1.85387	99	VKEEAQQLAR	iTRAQ8plex@N-term; iTRAQ8plex(K)@2	missed K-E@2	-0.00144809	1779.04	445.769	1779.05	445.769	4	10
					1.63827	98.28	LTVYAK	iTRAQ8plex@N-term; iTRAQ8plex(K)@6		-0.00936609	1301.81	434.943	1301.82	434.946	3	9
					1.4318	97.92	EVGEYVAEIK	iTRAQ8plex@N-term; iTRAQ8plex(K)@10		0.00518898	1743.99	582.338	1743.99	582.336	3	8
70	31.16	tr|A0A3B6TVN9|A0A3B6TVN9_WHEAT; tr|A0A0C4BKH5|A0A0C4BKH5_WHEAT	Uncharacterized protein OS=Triticum aestivum OX=4565 PE=3 SV=1; Eukaryotic initiation factor eIF4A OS=Triticum aestivum OX=4565 PE=2 SV=1	9	2	99	GIYAYGFEKPSAIQQR	iTRAQ8plex@N-term; iTRAQ8plex(K)@9		-0.00674004	2435.34	609.841	2435.34	609.843	4	15
					2	99	GLDVIQQAQSGTGK	iTRAQ8plex@N-term; iTRAQ8plex(K)@14		0.00190738	2009.14	670.72	2009.14	670.719	3	10
					2	99	ILASGVHVVVGTPGR	iTRAQ8plex@N-term		-0.0216847	1765.03	589.351	1765.05	589.358	3	11
					2	99	MFVLDEADEMLSR	iTRAQ8plex@N-term		-0.00918568	1858.9	930.458	1858.91	930.463	2	11
					2	99	VLITTDLLAR	iTRAQ8plex@N-term		0.0021119	1417.88	473.635	1417.88	473.634	3	10
					1.45593	99	IQVGVFSATMPPEALEITR	iTRAQ8plex@N-term; Oxidation(M)@10		0.0107039	2378.29	793.772	2378.28	793.768	3	9
					1.42022	97.49	GIDVQQVSLVINYDLPTQPENYLHR	iTRAQ8plex@N-term		-0.00927312	3214.68	804.678	3214.69	804.68	4	9
					1.37675	97.52	ALGDYLGVK	iTRAQ8plex@N-term; iTRAQ8plex(K)@9		-0.00113799	1542.92	515.315	1542.92	515.315	3	8
					1.11919	95.66	ELAQQIEK	iTRAQ8plex@N-term; iTRAQ8plex(K)@8		4.30846e-05	1565.92	522.982	1565.92	522.982	3	9
71	30.11	tr|A0A3B6TBB9|A0A3B6TBB9_WHEAT	Ferredoxin--NADP reductase, chloroplastic OS=Triticum aestivum OX=4565 PE=3 SV=1	10	2	99	APDNFRVDYAISR	iTRAQ8plex@N-term	missed R-V@6	0.0154896	1826.97	609.999	1826.96	609.993	3	13
					2	99	DPNATIIMLATGTGIAPFR	iTRAQ8plex@N-term		-0.00860407	2262.23	755.083	2262.23	755.086	3	20
					2	99	GIDEIMIPLASK	iTRAQ8plex@N-term; Oxidation(M)@6; iTRAQ8plex(K)@12		-0.000745214	1910.1	478.532	1910.1	478.532	4	12
					2	99	LVYTNDAGEVVK	iTRAQ8plex@N-term; iTRAQ8plex(K)@12		-0.0114286	1915.08	639.366	1915.09	639.37	3	14
					2	99	LYSIASSALGDFGDAK	iTRAQ8plex@N-term; iTRAQ8plex(K)@16		0.00877669	2222.21	741.745	2222.2	741.742	3	17
					1.72125	98.75	SEQWNVEVY	iTRAQ8plex@N-term		0.00668379	1456.72	729.368	1456.71	729.364	2	8
					1.58503	98.51	APDNFR	iTRAQ8plex@N-term		0.0268017	1022.57	512.293	1022.55	512.28	2	8
					1.56864	98.56	QEEGVVTNK	iTRAQ8plex@N-term; iTRAQ8plex(K)@9		0.0111072	1610.92	537.981	1610.91	537.977	3	10
					0.308919	98.51	ITGPVGK	iTRAQ8plex@N-term; iTRAQ8plex(K)@7	cleaved N-I@N-term	-0.0130447	1278.8	427.274	1278.81	427.278	3	8
					0.0181814	98.45	AVSTDAAAAPVK	iTRAQ8plex@N-term; iTRAQ8plex(K)@12	cleaved Q-A@N-term	-0.009874	1707.99	570.337	1708	570.34	3	9
72	43.4	tr|A0A3B6A1V2|A0A3B6A1V2_WHEAT; tr|A0A3B5Z5T0|A0A3B5Z5T0_WHEAT	Malate dehydrogenase OS=Triticum aestivum OX=4565 PE=3 SV=1; Malate dehydrogenase OS=Triticum aestivum OX=4565 PE=3 SV=1	7	2	99	ALVKGFVGDDQLGEALEGADLVIIPAGVPR	iTRAQ8plex@N-term; iTRAQ8plex(K)@4	missed K-G@4	-0.0023862	3627.05	907.769	3627.05	907.77	4	19
					2	99	ANVPVTGVNVPVVGGHAGITILPLFSQATPASNALSHEDLVALTKR	iTRAQ8plex@N-term; iTRAQ8plex(K)@45	missed K-R@45	-0.00555255	5238.93	874.162	5238.93	874.163	6	12
					2	99	GFVGDDQLGEALEGADLVIIPAGVPR	iTRAQ8plex@N-term		-0.00749338	2911.55	728.895	2911.56	728.897	4	22
					2	99	KLFGVTTLDVVR	iTRAQ8plex@N-term; iTRAQ8plex(K)@1	missed K-L@1	-0.00185393	1955.2	489.808	1955.2	489.808	4	14
					2	99	LNPLVSSLSLYDIAATPGVAADVSHINTR	iTRAQ8plex@N-term		-0.000188783	3297.79	825.454	3297.79	825.454	4	23
					2	99	TQDGGTEVVEAK	iTRAQ8plex@N-term; iTRAQ8plex(K)@12		-0.00376432	1841	614.672	1841	614.674	3	13
					2	99	VAILGAAGGIGQPLALLMK	iTRAQ8plex@N-term; iTRAQ8plex(K)@19		0.0101415	2400.49	601.129	2400.48	601.126	4	18
73	26	sp|Q9XPS4|PSBC_WHEAT	Photosystem II CP43 reaction center protein OS=Triticum aestivum OX=4565 GN=psbC PE=3 SV=2	9	2	99	AAAAGFEK	iTRAQ8plex@N-term; iTRAQ8plex(K)@8		-0.00344027	1371.79	458.272	1371.8	458.273	3	10
					2	99	DIQPWQER	iTRAQ8plex@N-term		0.00197677	1374.72	688.368	1374.72	688.367	2	10
					2	99	GIDRDLEPVLYMNPLN	iTRAQ8plex@N-term; Oxidation(M)@12	missed R-D@4	0.00144571	2178.13	1090.07	2178.13	1090.07	2	10
					2	99	LGANVGSAQGPTGLGK	iTRAQ8plex@N-term; iTRAQ8plex(K)@16		-0.00226637	2034.17	509.549	2034.17	509.549	4	15
					2	99	SAEYMTHAPLGSLNSVGGVATEINAVNYVSPR	iTRAQ8plex@N-term; Oxidation(M)@5		-0.0106034	3623.81	906.96	3623.82	906.962	4	13
					1.56864	99	AAAAGFEKGIDRDLEPVLYMNPLN	iTRAQ8plex@N-term; iTRAQ8plex(K)@8; Oxidation(M)@20	missed K-G@8; missed R-D@12	-0.00887785	3227.7	807.933	3227.71	807.935	4	12
					1.52288	98.24	LINLSGK	iTRAQ8plex@N-term; iTRAQ8plex(K)@7		-0.00318308	1351.86	451.628	1351.86	451.629	3	9
					1.46852	99	APWLEPLRGPNGLDLSR	iTRAQ8plex@N-term; Deamidated(N)@11	missed R-G@8	0.00671283	2195.21	732.743	2195.2	732.741	3	9
					1.04096	98.64	SPTGEVIFGGETMRFWDLR	iTRAQ8plex@N-term; Oxidation(M)@13	missed R-F@14	-0.00948126	2517.25	630.321	2517.26	630.323	4	8
74	28.21	tr|A0A3B6UC94|A0A3B6UC94_WHEAT	Uncharacterized protein OS=Triticum aestivum OX=4565 PE=4 SV=1	8	2	99	LGVEAHNVR	iTRAQ8plex@N-term		0.00878675	1297.75	433.591	1297.74	433.588	3	13
					2	99	LLDAGYVIVGNIGDQWSDILGTPEGAR	iTRAQ8plex@N-term		-0.000768543	3132.64	784.167	3132.64	784.167	4	22
					2	99	LLSVGIKPVILTGR	iTRAQ8plex@N-term; iTRAQ8plex(K)@7		-0.00609831	2073.34	519.343	2073.35	519.345	4	9
					2	99	QASAPALPETK	iTRAQ8plex@N-term; iTRAQ8plex(K)@11		-0.00401874	1719.99	574.339	1720	574.34	3	9
					2	99	QKLLDAGYVIVGNIGDQWSDILGTPEGAR	iTRAQ8plex@N-term; iTRAQ8plex(K)@2	missed K-L@2	-0.0107572	3692.99	924.254	3693	924.257	4	19
					2	99	VVIDQAISYVESLK	iTRAQ8plex@N-term; iTRAQ8plex(K)@14		-0.00348428	2171.26	724.761	2171.27	724.763	3	18
					1.82391	99	LLSVGIKPVILTGRR	iTRAQ8plex@N-term; iTRAQ8plex(K)@7	missed R-R@14	0.00126035	2229.45	558.37	2229.45	558.37	4	8
					1.48149	97.85	QASAPALPETKR	iTRAQ8plex@N-term; iTRAQ8plex(K)@11	missed K-R@11	-0.00862313	1876.09	470.03	1876.1	470.032	4	12
75	17.73	tr|A0A3B6CE50|A0A3B6CE50_WHEAT	Adenosylhomocysteinase OS=Triticum aestivum OX=4565 PE=3 SV=1	7	2	99	ATDVMIAGK	iTRAQ8plex@N-term; Oxidation(M)@5; iTRAQ8plex(K)@9		0.00788187	1528.88	510.635	1528.87	510.632	3	10
					2	99	DSAAVFAWK	iTRAQ8plex@N-term; iTRAQ8plex(K)@9		0.0157788	1601.92	534.98	1601.9	534.975	3	11
					2	99	LVGVSEETTTGVK	iTRAQ8plex@N-term; iTRAQ8plex(K)@13		0.00628663	1927.12	643.379	1927.11	643.377	3	13
					2	99	LVGVSEETTTGVKR	iTRAQ8plex@N-term; iTRAQ8plex(K)@13	missed K-R@13	-0.00374877	2083.21	521.809	2083.21	521.81	4	15
					2	99	LYQMQESGTLLFPAINVNDSVTK	iTRAQ8plex@N-term; iTRAQ8plex(K)@23		-0.000939238	3175.7	794.933	3175.7	794.933	4	18
					2	99	SQSDYISIPIEGPYKPAAYRY	iTRAQ8plex@N-term; iTRAQ8plex(K)@15	missed R-Y@20	-0.00729952	3025.59	757.406	3025.6	757.408	4	12
					1.33724	97.3	TGIIVLAEGR	iTRAQ8plex@N-term		-0.00538747	1331.8	444.942	1331.81	444.943	3	7
76	23.76	tr|A0A3B6PNC7|A0A3B6PNC7_WHEAT; tr|A0A3B6NSF0|A0A3B6NSF0_WHEAT; sp|P26302|KPPR_WHEAT	Phosphoribulokinase OS=Triticum aestivum OX=4565 PE=3 SV=1; Phosphoribulokinase OS=Triticum aestivum OX=4565 PE=3 SV=1; Phosphoribulokinase, chloroplastic OS=Triticum aestivum OX=4565 PE=2 SV=1	8	2	99	ANDFDLMYEQVK	iTRAQ8plex@N-term; iTRAQ8plex(K)@12		0.0127838	2080.09	694.37	2080.08	694.366	3	10
					2	99	FYGEVTQQMLK	iTRAQ8plex@N-term; iTRAQ8plex(K)@11		-0.00287635	1951.07	651.363	1951.07	651.364	3	10
					2	99	IFVIEGLHPMYDER	iTRAQ8plex@N-term		0.00302845	2022.06	675.027	2022.06	675.026	3	14
					2	99	IRDLYEQIIAER	iTRAQ8plex@N-term	missed R-D@2	0.00773594	1822.03	608.352	1822.03	608.349	3	16
					2	99	LTSVFGGAAEPPK	iTRAQ8plex@N-term; iTRAQ8plex(K)@13		-0.0238652	1881.06	471.272	1881.08	471.278	4	11
					1.85387	99	GVTALDPK	iTRAQ8plex@N-term; iTRAQ8plex(K)@8		-0.00404952	1407.85	470.291	1407.85	470.292	3	9
					1.63827	98.66	QYADAVIEVLPTQLIPDDNEGKVLR	iTRAQ8plex@N-term; iTRAQ8plex(K)@22	missed K-V@22	0.0175406	3403.9	851.982	3403.88	851.978	4	9
					1.22915	96.55	RLTSVFGGAAEPPK	iTRAQ8plex@N-term; iTRAQ8plex(K)@14	missed R-L@1	-0.00505407	2037.18	510.302	2037.18	510.303	4	9
77	24.49	tr|A0A3B6DM57|A0A3B6DM57_WHEAT	Lipoxygenase OS=Triticum aestivum OX=4565 PE=3 SV=1	7	2	99	ADPAAPHVGGIPNSIAV	iTRAQ8plex@N-term		-0.00545946	1889.03	945.52	1889.03	945.523	2	10
					2	99	AVAGSDVQTTSTATSAR	iTRAQ8plex@N-term		-0.00489077	1925.99	643.004	1926	643.006	3	17
					2	99	AVVTEAEFLGR	iTRAQ8plex@N-term		0.000150502	1494.83	499.286	1494.83	499.286	3	16
					2	99	QTLAGTNPLSIELVTDFPLTSK	iTRAQ8plex@N-term; iTRAQ8plex(K)@22		0.00437703	2952.67	739.174	2952.66	739.173	4	11
					2	99	QTLAGTNPLSIELVTDFPLTSKLDR	iTRAQ8plex@N-term; iTRAQ8plex(K)@22	missed K-L@22	-0.00173692	3336.87	835.226	3336.88	835.226	4	18
					2	99	VYDYALYNDLGNPDLRK	iTRAQ8plex@N-term; iTRAQ8plex(K)@17	missed R-K@16	0.0290731	2636.44	660.116	2636.41	660.109	4	10
					1.85387	99	QLSVLHPIHR	iTRAQ8plex@N-term		-0.0100837	1502.89	501.97	1502.9	501.974	3	11
78	20.24	tr|A0A1D5UH29|A0A1D5UH29_WHEAT	Alanine transaminase OS=Triticum aestivum OX=4565 GN=CAMPLR22A2D_LOCUS2587 PE=3 SV=1	6	2	99	AKHYLSLAPGGLGAYSDSR	iTRAQ8plex@N-term; iTRAQ8plex(K)@2	missed K-H@2	-0.0168764	2570.39	643.605	2570.41	643.609	4	15
					2	99	GIPGVRQEVAEFIQR	iTRAQ8plex@N-term	missed R-Q@6	-0.00206402	2002.12	668.382	2002.13	668.383	3	15
					2	99	IIFTNVGNPHALGQKPLTFPR	iTRAQ8plex@N-term; iTRAQ8plex(K)@15		-0.0143813	2927.68	732.928	2927.7	732.931	4	12
					2	99	QEVAEFIQR	iTRAQ8plex@N-term		-0.0050625	1422.77	712.393	1422.78	712.396	2	11
					2	99	QVVALCQAPFLLDDPNVGLIFPADAIAR	iTRAQ8plex@N-term; Methylthio(C)@6		-0.00646278	3315.76	1106.26	3315.77	1106.26	3	19
					1.92082	99	DGYPSDPELIYLTDGASK	iTRAQ8plex@N-term; iTRAQ8plex(K)@18		0.0255364	2548.34	850.454	2548.32	850.446	3	10
79	31.56	tr|W5FAY5|W5FAY5_WHEAT; tr|A0A3B6MME4|A0A3B6MME4_WHEAT; tr|A0A3B6KDW0|A0A3B6KDW0_WHEAT	Actin OS=Triticum aestivum OX=4565 PE=2 SV=1; Uncharacterized protein OS=Triticum aestivum OX=4565 PE=3 SV=1; Uncharacterized protein OS=Triticum aestivum OX=4565 PE=3 SV=1	8	2	99	AGFAGDDAPR	iTRAQ8plex@N-term		0.00131722	1279.65	427.557	1279.65	427.556	3	11
					2	99	AVFPSIVGRPR	iTRAQ8plex@N-term		-0.0012206	1501.9	501.641	1501.9	501.642	3	15
					2	99	LAYVALDYEQELENAK	iTRAQ8plex@N-term; iTRAQ8plex(K)@16		0.0114912	2476.34	620.093	2476.33	620.09	4	11
					2	99	SYELPDGQVITIGAER	iTRAQ8plex@N-term		0.00623277	2051.09	684.704	2051.08	684.702	3	16
					2	99	TTGIVLDSGDGVSHTVPIYEGYALPHAILR	iTRAQ8plex@N-term		-0.0301499	3454.81	864.71	3454.84	864.717	4	10
					2	99	VAPEEHPVLLTEAPLNPK	iTRAQ8plex@N-term; iTRAQ8plex(K)@18		6.73459e-05	2561.47	641.374	2561.47	641.374	4	11
					1.63827	99	EITALAPSSMK	iTRAQ8plex@N-term; iTRAQ8plex(K)@11		0.0220851	1755.03	586.017	1755.01	586.009	3	11
					1.22915	96.59	VVAPPER	iTRAQ8plex@N-term		-0.00665859	1070.63	536.323	1070.64	536.327	2	8
80	15.86	tr|A0A1D6S518|A0A1D6S518_WHEAT	UTP--glucose-1-phosphate uridylyltransferase OS=Triticum aestivum OX=4565 PE=3 SV=1	7	2	99	ALLDKLVVLK	iTRAQ8plex@N-term; iTRAQ8plex(K)@5; iTRAQ8plex(K)@10	missed K-L@5	-0.0236013	2023.33	506.84	2023.35	506.846	4	7
					2	99	IVTEDFLPLPSK	iTRAQ8plex@N-term; iTRAQ8plex(K)@12		-0.00519441	1966.15	656.392	1966.16	656.394	3	12
					2	99	TLADVKGGTLISYEGR	iTRAQ8plex@N-term; iTRAQ8plex(K)@6	missed K-G@6	-0.0062977	2287.29	572.831	2287.3	572.832	4	14
					2	99	VLQLETAAGAAIR	iTRAQ8plex@N-term		-0.00771519	1615.95	539.657	1615.96	539.659	3	8
					2	99	VLQLETAAGAAIRFFEK	iTRAQ8plex@N-term; iTRAQ8plex(K)@17	missed R-F@13	-0.0303709	2471.41	618.859	2471.44	618.866	4	13
					1.79588	99	VANFLAR	iTRAQ8plex@N-term		-0.000924974	1093.65	547.834	1093.66	547.835	2	12
					1.56864	98.44	YLSGEAEQIEWSK	iTRAQ8plex@N-term; iTRAQ8plex(K)@13		-0.0131306	2147.12	716.715	2147.14	716.719	3	9
81	14.94	tr|A0A3B5ZVF3|A0A3B5ZVF3_WHEAT; tr|A0A3B5YZT7|A0A3B5YZT7_WHEAT	Ribosomal protein OS=Triticum aestivum OX=4565 PE=3 SV=1; Ribosomal protein OS=Triticum aestivum OX=4565 PE=3 SV=1	6	2	99	ATVNLPK	iTRAQ8plex@N-term; iTRAQ8plex(K)@7		-0.00442389	1349.84	675.93	1349.85	675.932	2	11
					2	99	FVESAEAHFR	iTRAQ8plex@N-term		0.00072017	1495.77	499.598	1495.77	499.598	3	15
					2	99	VNFPEEDLIANFMAVVR	iTRAQ8plex@N-term		0.00254684	2267.2	756.739	2267.19	756.738	3	18
					2	99	YNDQQLR	iTRAQ8plex@N-term		0.0006347	1239.65	620.833	1239.65	620.833	2	11
					1.4437	98.14	VASLGK	iTRAQ8plex@N-term; iTRAQ8plex(K)@6		-0.00993064	1181.75	591.882	1181.76	591.887	2	10
					1.07058	95.01	VASLGKILGPR	iTRAQ8plex@N-term; iTRAQ8plex(K)@6	missed K-I@6	-0.0151571	1718.09	430.529	1718.1	430.533	4	6
82	29.43	tr|A0A3B5ZSR0|A0A3B5ZSR0_WHEAT	Malate dehydrogenase OS=Triticum aestivum OX=4565 PE=3 SV=1	8	2	99	ALGQISER	iTRAQ8plex@N-term		-0.000370048	1176.68	589.346	1176.68	589.346	2	13
					2	99	ELVQDDEWLNGEFIATVQQR	iTRAQ8plex@N-term		-0.00114376	2693.36	898.794	2693.36	898.794	3	19
					2	99	MELIDAAFPLLK	iTRAQ8plex@N-term; Oxidation(M)@1; iTRAQ8plex(K)@12		0.00327863	1984.16	662.393	1984.15	662.392	3	12
					2	99	VLVTGAAGQIGYALVPMIAR	iTRAQ8plex@N-term; Oxidation(M)@17		0.0118501	2319.34	774.121	2319.33	774.117	3	18
					2	99	VLVVANPANTNALILK	iTRAQ8plex@N-term; iTRAQ8plex(K)@16		0.00158383	2257.4	753.474	2257.4	753.473	3	16
					1.74473	99	NVSIYK	iTRAQ8plex@N-term; iTRAQ8plex(K)@6		-0.00969211	1330.8	444.606	1330.81	444.61	3	8
					1.67778	98.92	VLVVANPANTNALILKEFAPSIPEK	iTRAQ8plex@N-term; iTRAQ8plex(K)@16; iTRAQ8plex(K)@25	missed K-E@16	0.0279542	3560.14	713.035	3560.11	713.029	5	9
					0.122629	99	AAKEPMRVLVTGAAGQIGYALVPMIAR	Delta:H(2)C(2)@N-term; iTRAQ8plex(K)@3; Oxidation(M)@6	cleaved M-A@N-term; missed K-E@3; missed R-V@7	-0.00591346	3128.74	783.193	3128.75	783.195	4	18
83	35.81	tr|A0A3B6KSW8|A0A3B6KSW8_WHEAT	Glyceraldehyde-3-phosphate dehydrogenase OS=Triticum aestivum OX=4565 PE=3 SV=1	8	2	99	ENSPLEVIVINDSGGVR	iTRAQ8plex@N-term		-0.0106872	2101.12	1051.57	2101.13	1051.57	2	10
					2	99	ILDEEFGIVK	iTRAQ8plex@N-term; iTRAQ8plex(K)@10		-0.00547908	1770.03	591.018	1770.04	591.02	3	12
					2	99	IVDNETISVDGK	iTRAQ8plex@N-term; iTRAQ8plex(K)@12		0.00193804	1897.06	633.362	1897.06	633.361	3	11
					2	99	VIITAPAK	iTRAQ8plex@N-term; iTRAQ8plex(K)@8		-0.00963513	1419.92	474.313	1419.93	474.316	3	10
					2	99	VPTPNVSVVDLVINTVK	iTRAQ8plex@N-term; iTRAQ8plex(K)@17		-0.0199186	2401.42	801.481	2401.44	801.487	3	16
					2	99	VVAWYDNEWGYSQR	iTRAQ8plex@N-term		-0.00641549	2075.99	693.005	2076	693.008	3	13
					2	99	VVDLAHLVAAK	iTRAQ8plex@N-term; iTRAQ8plex(K)@11		-0.000453491	1743.09	436.779	1743.09	436.779	4	13
					0.0109954	99	AVSLVLPQLK	iTRAQ8plex@N-term; No iTRAQ8plex(K)@10		-0.00463724	1370.88	686.445	1370.88	686.447	2	11
84	35.57	tr|A0A3B6FUA0|A0A3B6FUA0_WHEAT; tr|A0A1D5VE13|A0A1D5VE13_WHEAT; tr|A0A1D5WMF1|A0A1D5WMF1_WHEAT	Fructose-bisphosphate aldolase OS=Triticum aestivum OX=4565 PE=3 SV=1; Fructose-bisphosphate aldolase OS=Triticum aestivum OX=4565 GN=FBA10 PE=3 SV=1; Fructose-bisphosphate aldolase OS=Triticum aestivum OX=4565 GN=FBA14 PE=3 SV=1	8	2	99	AVLKIGATEPSQLSIDQNAQGLAR	iTRAQ8plex@N-term; iTRAQ8plex(K)@4	missed K-I@4	0.0238318	3087.77	772.951	3087.75	772.945	4	11
					2	99	IGATEPSQLSIDQNAQGLAR	iTRAQ8plex@N-term		-0.0041487	2372.26	791.759	2372.26	791.761	3	18
					2	99	KPWNLSFSFGR	iTRAQ8plex@N-term; iTRAQ8plex(K)@1		-0.00727698	1946.09	487.53	1946.1	487.532	4	9
					2	99	KVAPEVIAEYTVR	iTRAQ8plex@N-term; iTRAQ8plex(K)@1	missed K-V@1	-0.000788169	2082.23	695.084	2082.23	695.084	3	16
					2	99	TVPAAVPAIVFLSGGQSEEEATLNLNAMNK	iTRAQ8plex@N-term; Oxidation(M)@28; iTRAQ8plex(K)@30		-0.0182853	3694.95	924.745	3694.97	924.75	4	12
					2	99	VAPEVIAEYTVR	iTRAQ8plex@N-term		-0.00275903	1649.93	825.971	1649.93	825.972	2	16
					1.07572	95.14	LQTKKPWNLSFSFGR	iTRAQ8plex@N-term; iTRAQ8plex(K)@4; iTRAQ8plex(K)@5	missed K-K@4	0.0118271	2720.6	545.128	2720.59	545.125	5	9
					0.701147	99	NAAYIGTPGK	No iTRAQ8plex@N-term; iTRAQ8plex(K)@10		0.0104049	1294.73	648.372	1294.72	648.367	2	9
85	20.46	tr|A0A3B6JEJ1|A0A3B6JEJ1_WHEAT	Pyr_redox_2 domain-containing protein OS=Triticum aestivum OX=4565 PE=4 SV=1	7	2	99	AQPPAASPDELKAAGLQFASKI	iTRAQ8plex@N-term; iTRAQ8plex(K)@12; iTRAQ8plex(K)@21	missed K-A@12; missed K-I@21	-0.0182661	3121.77	625.362	3121.79	625.365	5	12
					2	99	EAGSAVEEYDYLPYFYSR	iTRAQ8plex@N-term		0.00552174	2462.16	821.729	2462.16	821.727	3	19
					2	99	EIDDADNLYAAIQAK	iTRAQ8plex@N-term; iTRAQ8plex(K)@15		0.00308499	2257.21	753.41	2257.21	753.409	3	15
					2	99	GKEAGSAVEEYDYLPYFYSR	iTRAQ8plex@N-term; iTRAQ8plex(K)@2	missed K-E@2	-0.0123273	2951.47	738.874	2951.48	738.877	4	13
					2	99	QGVQPGELAIISK	iTRAQ8plex@N-term; iTRAQ8plex(K)@13		-0.0306443	1947.13	650.051	1947.16	650.061	3	14
					1.79588	99	EAVAPYERPALSK	iTRAQ8plex@N-term; iTRAQ8plex(K)@13		-0.00421469	2038.16	510.548	2038.17	510.549	4	11
					1.25964	96.86	IYNDER	iTRAQ8plex@N-term		0.00396834	1112.58	557.298	1112.58	557.296	2	8
86	38.2	tr|A0A3B6PHK3|A0A3B6PHK3_WHEAT	Peroxidase OS=Triticum aestivum OX=4565 PE=3 SV=1	8	2	99	DGVFLLGGPSWAVPLGHR	iTRAQ8plex@N-term		0.00142415	2181.2	546.308	2181.2	546.307	4	18
					2	99	DSTTASLTQANSDLPGPSLNLDQLIAAFAK	iTRAQ8plex@N-term; iTRAQ8plex(K)@30		0.00834406	3666.96	917.749	3666.96	917.746	4	21
					2	99	DSTTASLTQANSDLPGPSLNLDQLIAAFAKK	iTRAQ8plex@N-term; iTRAQ8plex(K)@30; iTRAQ8plex(K)@31	missed K-K@30	0.0167048	4099.27	820.862	4099.26	820.859	5	13
					2	99	GLLNSDQVLFNGGSQDALVR	iTRAQ8plex@N-term		0.0214794	2406.3	602.583	2406.28	602.578	4	14
					2	99	MASLTPPSGTPTQIR	iTRAQ8plex@N-term		0.0133593	1860.02	621.014	1860.01	621.01	3	12
					2	99	QYAANPALFASDLVTAMIK	iTRAQ8plex@N-term; iTRAQ8plex(K)@19		-0.00592444	2631.45	658.87	2631.46	658.871	4	15
					2	99	TAFPNVNSVR	iTRAQ8plex@N-term		-0.00092235	1407.78	704.896	1407.78	704.896	2	10
					0.025028	99	GYEVIDEIKR	iTRAQ8plex@N-term; No iTRAQ8plex(K)@9	missed K-R@9	0.00297484	1524.85	509.29	1524.85	509.289	3	12
87	19.71	tr|A0A3B6LVN2|A0A3B6LVN2_WHEAT	S5 DRBM domain-containing protein OS=Triticum aestivum OX=4565 PE=3 SV=1	6	2	99	GSGIVAAR	iTRAQ8plex@N-term		-0.000666939	1033.62	517.816	1033.62	517.817	2	14
					2	99	KVLQFAGIDDVFTSSR	iTRAQ8plex@N-term; iTRAQ8plex(K)@1	missed K-V@1	0.00249281	2390.34	598.593	2390.34	598.593	4	16
					2	99	VLQFAGIDDVFTSSR	iTRAQ8plex@N-term		0.0079771	1958.05	653.691	1958.04	653.688	3	13
					1.72125	98.93	LSIVPVRR	iTRAQ8plex@N-term	missed R-R@7	-0.00949162	1242.8	415.273	1242.81	415.277	3	9
					1.27572	97.31	TLGNFVK	iTRAQ8plex@N-term; iTRAQ8plex(K)@7		-0.0175657	1385.83	462.951	1385.85	462.957	3	8
					1.20066	96.8	APYQEFTDILAKPTK	iTRAQ8plex@N-term; iTRAQ8plex(K)@12; iTRAQ8plex(K)@15		-0.0206818	2633.5	659.382	2633.52	659.387	4	8
88	47.37	tr|A0A1D5RS51|A0A1D5RS51_WHEAT	Chlorophyll a-b binding protein, chloroplastic OS=Triticum aestivum OX=4565 PE=3 SV=1	11	2	99	AKPVSSGSPWYGSDR	iTRAQ8plex@N-term; iTRAQ8plex(K)@2		0.000926216	2201.17	551.3	2201.17	551.3	4	16
					2	99	GPLENLADHLADPVNNNAWAFATNFVPGK	iTRAQ8plex@N-term; iTRAQ8plex(K)@29		-0.0148073	3699.91	925.985	3699.93	925.989	4	15
					2	99	VAGGPLGEIVDPLYPGGSFDPLGLADDPEAFAELK	iTRAQ8plex@N-term; iTRAQ8plex(K)@35		-0.0124998	4134.15	1034.55	4134.17	1034.55	4	22
					2	99	VLYLGPLSGDPPSYLTGEFPGDYGWDTAGLSADPETFAK	iTRAQ8plex@N-term; iTRAQ8plex(K)@39		-0.00112821	4711.35	1178.84	4711.35	1178.84	4	20
					1.95861	99	FGEAVWFK	iTRAQ8plex@N-term; iTRAQ8plex(K)@8		-0.00219361	1590.9	531.307	1590.9	531.308	3	8
					1.04096	99	VAGGPLGEIVDPLYPGGSFDPLGLADD	iTRAQ8plex@N-term	cleaved D-P@C-term	0.00256544	2944.5	982.509	2944.5	982.508	3	14
					0.946922	99	VAGGPLGEIVDPLYPGGSFD	iTRAQ8plex@N-term	cleaved D-P@C-term	0.00594445	2263.17	755.399	2263.17	755.397	3	14
					0.600326	99	VAGGPLGEIVD	iTRAQ8plex@N-term	cleaved D-P@C-term	0.00411403	1329.75	665.882	1329.74	665.88	2	10
					0.534617	99	PPSYLTGEFPGDYGWDTAGLSADPETFAK	iTRAQ8plex@N-term; iTRAQ8plex(K)@29	cleaved D-P@N-term	-0.0140519	3696.79	925.206	3696.81	925.209	4	15
					0.248721	99	PEAFAELK	iTRAQ8plex@N-term; iTRAQ8plex(K)@8	cleaved D-P@N-term	-0.00609402	1511.87	504.966	1511.88	504.968	3	12
					0.241845	99	PVNNNAWAFATNFVPGK	iTRAQ8plex@N-term; iTRAQ8plex(K)@17	cleaved D-P@N-term	0.00287992	2454.33	819.117	2454.33	819.116	3	11
89	39.07	tr|W5I035|W5I035_WHEAT	Ribosomal_S13_N domain-containing protein OS=Triticum aestivum OX=4565 PE=3 SV=1	7	2	99	AHGLAPEIPEDLYFLIK	iTRAQ8plex@N-term; iTRAQ8plex(K)@17		-0.00108676	2533.44	634.367	2533.44	634.367	4	12
					2	99	TAVADVDELITK	iTRAQ8plex@N-term; iTRAQ8plex(K)@12		-0.00315521	1882.08	628.369	1882.09	628.37	3	12
					2	99	YESTTASTLVA	iTRAQ8plex@N-term		0.00351793	1445.76	723.887	1445.76	723.885	2	10
					1.92082	99	GISSSALPYKR	iTRAQ8plex@N-term; iTRAQ8plex(K)@10	missed K-R@10	-0.0145988	1786.04	596.355	1786.06	596.359	3	12
					1.65758	98.91	AHGLAPEIPEDLYFLIKK	iTRAQ8plex@N-term; iTRAQ8plex(K)@17; iTRAQ8plex(K)@18	missed K-K@17	0.00994347	2965.75	594.158	2965.74	594.155	5	9
					1.19382	95.98	LILVESR	iTRAQ8plex@N-term		-0.000290668	1132.71	567.363	1132.71	567.363	2	10
					1.07572	95.7	GISSSALPYK	iTRAQ8plex@N-term; iTRAQ8plex(K)@10		-0.0168381	1629.94	408.492	1629.96	408.496	4	7
90	26.79	tr|A0A3B6MKP5|A0A3B6MKP5_WHEAT; tr|A0A3B6KD05|A0A3B6KD05_WHEAT	Epimerase domain-containing protein OS=Triticum aestivum OX=4565 PE=4 SV=1; Epimerase domain-containing protein OS=Triticum aestivum OX=4565 PE=4 SV=1	7	2	99	ASKDLGVTPEYDLLDGLTDSYNLDFGR	iTRAQ8plex@N-term; iTRAQ8plex(K)@3	missed K-D@3	-0.0169218	3581.82	896.462	3581.83	896.466	4	14
					2	99	DLATAFIK	iTRAQ8plex@N-term; iTRAQ8plex(K)@8		-0.0117337	1485.89	496.304	1485.9	496.308	3	9
					2	99	DLGVTPEYDLLDGLTDSYNLDFGR	iTRAQ8plex@N-term		0.00474791	2991.47	998.164	2991.47	998.162	3	22
					2	99	GFNVVYDINGR	iTRAQ8plex@N-term		-0.00168472	1556.82	779.419	1556.83	779.42	2	14
					1.76955	99	QVYNISGSKYVTFDGLAR	iTRAQ8plex@N-term; iTRAQ8plex(K)@9	missed K-Y@9	-0.0167907	2625.42	657.362	2625.44	657.367	4	10
					1.61979	98.54	KLVQEGHQVTLFTR	iTRAQ8plex@N-term; iTRAQ8plex(K)@1	missed K-L@1	0.0174414	2263.34	566.843	2263.33	566.839	4	10
					1.08619	95.35	GKAPITQQLPGESDAEYAEFSSK	iTRAQ8plex@N-term; iTRAQ8plex(K)@2; iTRAQ8plex(K)@23	missed K-A@2	-0.0212022	3364.77	673.961	3364.79	673.966	5	10
91	22.26	tr|A0A1D5SLI4|A0A1D5SLI4_WHEAT	40S ribosomal protein S4 OS=Triticum aestivum OX=4565 PE=3 SV=1	7	2	99	GIPYLNTYDGR	iTRAQ8plex@N-term		0.00262851	1571.83	524.95	1571.83	524.949	3	13
					2	99	LGNVFTIGK	iTRAQ8plex@N-term; iTRAQ8plex(K)@9		-0.0102378	1555.94	519.655	1555.95	519.659	3	10
					2	99	TYPAGFMDIISIPK	iTRAQ8plex@N-term; iTRAQ8plex(K)@14		-0.00661348	2160.21	721.076	2160.21	721.078	3	9
					1.60206	98.62	SVQFGQK	iTRAQ8plex@N-term; iTRAQ8plex(K)@7		-0.00905422	1400.81	701.415	1400.82	701.419	2	9
					1.5376	98.38	LTIIEEQR	iTRAQ8plex@N-term		0.000418504	1304.76	653.388	1304.76	653.388	2	9
					1.52288	98.37	DAAAQAAAKA	iTRAQ8plex@N-term; iTRAQ8plex(K)@9	missed K-A@9	-0.000868547	1494.86	499.294	1494.86	499.294	3	10
					1.20761	97.22	DAAAQAAAK	iTRAQ8plex@N-term; iTRAQ8plex(K)@9		-0.0119485	1423.81	475.611	1423.82	475.615	3	9
92	23.5	tr|W5D067|W5D067_WHEAT; tr|A0A3B6GLN8|A0A3B6GLN8_WHEAT; tr|A0A3B6EC38|A0A3B6EC38_WHEAT	Ribosomal_S7 domain-containing protein OS=Triticum aestivum OX=4565 GN=TRAES_3BF058200010CFD_c1 PE=3 SV=1; Ribosomal_S7 domain-containing protein OS=Triticum aestivum OX=4565 PE=3 SV=1; Ribosomal_S7 domain-containing protein OS=Triticum aestivum OX=4565 PE=3 SV=1	6	2	99	GSSNSYAIK	iTRAQ8plex@N-term; iTRAQ8plex(K)@9		-0.0097809	1533.85	512.291	1533.86	512.294	3	11
					2	99	QAVDISPLR	iTRAQ8plex@N-term		0.0126009	1301.77	434.932	1301.76	434.928	3	11
					2	99	RVNQAIYLLTTGAR	iTRAQ8plex@N-term	missed R-V@1	0.0143608	1879.11	627.377	1879.09	627.372	3	16
					2	99	TIAECLADELINAAK	iTRAQ8plex@N-term; Methylthio(C)@5; iTRAQ8plex(K)@15		-0.00971656	2228.19	743.737	2228.2	743.741	3	16
					2	99	VNQAIYLLTTGAR	iTRAQ8plex@N-term		0.00453774	1723	862.506	1722.99	862.504	2	17
					1.74473	98.92	QAVDISPLRR	iTRAQ8plex@N-term	missed R-R@9	-0.000919704	1457.86	486.961	1457.86	486.961	3	11
93	42.92	tr|A0A3B6QDG2|A0A3B6QDG2_WHEAT; tr|A0A3B6PKF7|A0A3B6PKF7_WHEAT	Glutaredoxin-dependent peroxiredoxin OS=Triticum aestivum OX=4565 PE=3 SV=1; Glutaredoxin-dependent peroxiredoxin OS=Triticum aestivum OX=4565 PE=3 SV=1	7	2	99	ALGVEMDLSDKPMGLGVR	iTRAQ8plex@N-term; iTRAQ8plex(K)@11		-0.0249196	2495.34	500.076	2495.37	500.081	5	9
					2	99	ESLGLGEDVQLLSDGNLELTR	iTRAQ8plex@N-term		0.0146893	2561.36	854.795	2561.35	854.79	3	11
					2	99	VLNLEEGGAFTTSSAEEMLKAL	iTRAQ8plex@N-term; iTRAQ8plex(K)@20	missed K-A@20	-0.010092	2917.55	730.394	2917.56	730.396	4	15
					2	99	YALLADDGVVK	iTRAQ8plex@N-term; iTRAQ8plex(K)@11		0.00334734	1771.04	591.353	1771.03	591.352	3	13
					1.95861	99	HLPGFIEK	iTRAQ8plex@N-term; iTRAQ8plex(K)@8		-0.00775749	1547.92	516.981	1547.93	516.983	3	10
					1.95861	99	VLNLEEGGAFTTSSAEEMLK	iTRAQ8plex@N-term; Oxidation(M)@18; iTRAQ8plex(K)@20		-0.00737722	2749.42	917.482	2749.43	917.484	3	10
					1.60206	98.77	VVLFAVPGAFTPTCSQK	iTRAQ8plex@N-term; Methylthio(C)@14; iTRAQ8plex(K)@17		-0.00237389	2418.32	807.115	2418.33	807.116	3	9
94	10.58	tr|A0A3B6MYD3|A0A3B6MYD3_WHEAT; tr|A0A3B6LRZ6|A0A3B6LRZ6_WHEAT	Uncharacterized protein OS=Triticum aestivum OX=4565 PE=4 SV=1; Uncharacterized protein OS=Triticum aestivum OX=4565 PE=4 SV=1	8	2	99	GFVISDWQGIDR	iTRAQ8plex@N-term		0.00885191	1695.9	566.307	1695.89	566.304	3	13
					2	99	IDDAVYRILR	iTRAQ8plex@N-term	missed R-I@7	-0.00539523	1536.89	513.303	1536.89	513.305	3	9
					2	99	IGEATALEVR	iTRAQ8plex@N-term		-0.00362099	1361.78	454.933	1361.78	454.935	3	14
					2	99	RIGEATALEVR	iTRAQ8plex@N-term	missed R-I@1	0.00643597	1517.89	506.971	1517.88	506.968	3	12
					2	99	SASSPLLPLPK	iTRAQ8plex@N-term; iTRAQ8plex(K)@11		-0.00679102	1717.05	859.534	1717.06	859.537	2	10
					1.26761	97.28	SLVLLK	iTRAQ8plex@N-term; iTRAQ8plex(K)@6		-0.00710356	1279.86	427.628	1279.87	427.63	3	7
					1.19382	96.04	IDDAVYR	iTRAQ8plex@N-term		0.00401774	1154.63	578.321	1154.62	578.319	2	11
					0.000434506	99	STVDPSTEVVFSENPD	iTRAQ8plex@N-term	cleaved D-S@C-term	0.000495756	2025.97	1013.99	2025.97	1013.99	2	10
95	31.4	tr|A0A3B6GU98|A0A3B6GU98_WHEAT	Uncharacterized protein OS=Triticum aestivum OX=4565 PE=4 SV=1	8	2	99	AEPEAAAPAEETTTR	iTRAQ8plex@N-term		0.00888467	1846.93	616.651	1846.92	616.648	3	16
					2	99	FLDDLAKIDFPGAK	iTRAQ8plex@N-term; iTRAQ8plex(K)@7; iTRAQ8plex(K)@14	missed K-I@7	-0.0020142	2461.43	616.365	2461.43	616.366	4	10
					2	99	LVETIEASPPEIK	iTRAQ8plex@N-term; iTRAQ8plex(K)@13		0.00550123	2033.19	678.738	2033.19	678.736	3	14
					1.92082	99	AAAAEFLK	iTRAQ8plex@N-term; iTRAQ8plex(K)@8		-0.000970221	1427.86	476.96	1427.86	476.961	3	10
					1.88606	99	FLDDLAK	iTRAQ8plex@N-term; iTRAQ8plex(K)@7		-0.0064967	1428.84	477.286	1428.84	477.289	3	7
					1.36653	97.87	IDFPGAK	iTRAQ8plex@N-term; iTRAQ8plex(K)@7		0.00145695	1354.81	452.61	1354.81	452.61	3	7
					1.3279	97.67	NSVAVTK	iTRAQ8plex@N-term; iTRAQ8plex(K)@7		-0.00362463	1325.81	442.944	1325.81	442.945	3	9
					0.00130485	98.93	LVSDAVAK	iTRAQ8plex@N-term; No iTRAQ8plex(K)@8		-0.00142943	1105.66	553.839	1105.67	553.84	2	12
96	12.59	tr|A0A3B6JNP8|A0A3B6JNP8_WHEAT; tr|A0A3B6JLV1|A0A3B6JLV1_WHEAT; tr|A0A3B6IW79|A0A3B6IW79_WHEAT; tr|A0A3B6IUF1|A0A3B6IUF1_WHEAT; tr|A0A3B6HS31|A0A3B6HS31_WHEAT; tr|A0A3B6HMU5|A0A3B6HMU5_WHEAT	Uncharacterized protein OS=Triticum aestivum OX=4565 PE=4 SV=1; Uncharacterized protein OS=Triticum aestivum OX=4565 PE=4 SV=1; Uncharacterized protein OS=Triticum aestivum OX=4565 PE=4 SV=1; Uncharacterized protein OS=Triticum aestivum OX=4565 PE=4 SV=1; Uncharacterized protein OS=Triticum aestivum OX=4565 PE=4 SV=1; Uncharacterized protein OS=Triticum aestivum OX=4565 PE=4 SV=1	6	2	99	AVANETGAFFFLINGPEIMSK	iTRAQ8plex@N-term; Oxidation(M)@19; iTRAQ8plex(K)@21		-0.00946587	2879.53	720.889	2879.54	720.891	4	13
					2	99	EIDIGVPDEVGRLEVLR	iTRAQ8plex@N-term	missed R-L@12	0.00183702	2212.24	554.067	2212.24	554.067	4	11
					2	99	GILLFGPPGSGK	iTRAQ8plex@N-term; iTRAQ8plex(K)@12		-0.0198688	1750.04	584.354	1750.06	584.361	3	13
					2	99	GSAPCVLFFDELDSIATQR	iTRAQ8plex@N-term; Methylthio(C)@5		0.00398786	2418.19	807.071	2418.19	807.069	3	19
					1.5376	98.4	ETVVEVPNVSWEDIGGLENVKR	iTRAQ8plex@N-term; iTRAQ8plex(K)@21	missed K-R@21	-0.0231504	3076.64	770.168	3076.67	770.174	4	9
					1.49485	98.62	LAEDVELEHISR	iTRAQ8plex@N-term		-0.0135269	1713.91	572.31	1713.92	572.314	3	12
97	9.026	tr|A0A3B6QKY1|A0A3B6QKY1_WHEAT; tr|A0A3B6NVD9|A0A3B6NVD9_WHEAT	Aconitate hydratase OS=Triticum aestivum OX=4565 PE=3 SV=1; Aconitate hydratase OS=Triticum aestivum OX=4565 PE=3 SV=1	6	2	99	SDETVSMIEAYLR	iTRAQ8plex@N-term		-0.00175427	1816.92	606.646	1816.92	606.647	3	10
					2	99	VLLQDFTGVPAVVDLAAMR	iTRAQ8plex@N-term; Oxidation(M)@18		0.0128848	2334.31	779.109	2334.29	779.105	3	17
					2	99	VLLQDFTGVPAVVDLAAMRDALAK	iTRAQ8plex@N-term; iTRAQ8plex(K)@24	missed R-D@19	0.0202775	3120.8	781.208	3120.78	781.203	4	15
					1.95861	99	ANNMFVDYNEPQLER	iTRAQ8plex@N-term; Oxidation(M)@4		-0.01355	2159.01	720.678	2159.03	720.683	3	11
					1.48149	98.81	DFNSYGSR	iTRAQ8plex@N-term		0.0114278	1248.62	625.315	1248.6	625.309	2	9
					0.213249	99	ATIANMSPEYGATMGFFPVDHVTLDYLR	iTRAQ8plex@N-term; Dioxidation(M)@14		-0.0217961	3451.65	863.92	3451.67	863.926	4	11
98	31.68	sp|P40621|HMGL_WHEAT	HMG1/2-like protein OS=Triticum aestivum OX=4565 PE=2 SV=1	7	2	99	AIAAYNK	iTRAQ8plex@N-term; iTRAQ8plex(K)@7		0.0121981	1357.83	679.922	1357.82	679.916	2	10
					2	99	GESAAAAAPK	iTRAQ8plex@N-term; iTRAQ8plex(K)@10		0.00453308	1479.86	494.292	1479.85	494.291	3	10
					2	99	SLSESEKAPYVAK	iTRAQ8plex@N-term; iTRAQ8plex(K)@7; iTRAQ8plex(K)@13	missed K-A@7	-0.00135986	2320.34	774.454	2320.34	774.454	3	13
					2	99	SVAAVGK	iTRAQ8plex@N-term; iTRAQ8plex(K)@7		-0.00469434	1238.78	620.395	1238.78	620.398	2	12
					1.39794	98.03	APYVAK	iTRAQ8plex@N-term; iTRAQ8plex(K)@6		-0.00440555	1255.77	419.598	1255.78	419.599	3	8
					1.02228	97.63	RAPSAFFVFMGEFR	iTRAQ8plex@N-term	missed R-A@1	-0.0247751	1965	656.007	1965.02	656.015	3	8
7					0.00612308	99	AIAAYNKGESAAAAAPK	iTRAQ8plex@N-term; iTRAQ8plex(K)@7; No iTRAQ8plex(K)@17	missed K-G@7	0.00456411	2211.25	553.82	2211.25	553.819	4	13
99	21.66	tr|A0A3B6MRL4|A0A3B6MRL4_WHEAT; tr|A0A3B6LKN6|A0A3B6LKN6_WHEAT; tr|A0A3B6KEK6|A0A3B6KEK6_WHEAT	Uncharacterized protein OS=Triticum aestivum OX=4565 PE=3 SV=1; Uncharacterized protein OS=Triticum aestivum OX=4565 PE=3 SV=1; Uncharacterized protein OS=Triticum aestivum OX=4565 PE=3 SV=1	7	2	99	AALESDTR	iTRAQ8plex@N-term		0.00710203	1165.63	583.823	1165.62	583.82	2	12
					2	99	AALESDTRVLAFEAGR	iTRAQ8plex@N-term	missed R-V@8	-0.00990969	2009.07	670.699	2009.08	670.702	3	11
					2	99	SQGAVQGLPIDLR	iTRAQ8plex@N-term	cleaved M-S@N-term	-0.0043261	1656.94	829.478	1656.95	829.481	2	16
					2	99	TIPGYGGGMSSAK	iTRAQ8plex@N-term; Oxidation(M)@9; iTRAQ8plex(K)@13		0.00416757	1848.99	617.337	1848.99	617.336	3	11
					2	99	VLAFEAGR	iTRAQ8plex@N-term		0.00150309	1165.68	583.846	1165.68	583.845	2	12
					2	99	VNTISAGPLGSR	iTRAQ8plex@N-term		-0.0010441	1474.84	738.427	1474.84	738.428	2	11
					0.735182	97.24	ALAAAGAEILVGTWVPALNIFETSLRR	iTRAQ8plex@N-term; Deamidated(N)@19	missed R-R@26	-0.00184508	3143.76	786.948	3143.76	786.949	4	10
100	14.93	tr|A0A3B6GPC9|A0A3B6GPC9_WHEAT	Uncharacterized protein OS=Triticum aestivum OX=4565 PE=4 SV=1	7	2	99	EIGAIGGSAK	iTRAQ8plex@N-term; iTRAQ8plex(K)@10		0.000663675	1509.9	504.307	1509.9	504.306	3	12
					2	99	ELTSLATPGQVDQAQLDR	iTRAQ8plex@N-term		-0.0130132	2245.17	749.398	2245.19	749.403	3	10
					2	99	LNTDVLEEFLALNYTSPR	iTRAQ8plex@N-term		0.00765737	2398.28	800.433	2398.27	800.43	3	15
					2	99	SSGGFLGWLTGAR	iTRAQ8plex@N-term		0.00436784	1611.87	538.298	1611.87	538.296	3	12
					1.19382	96.48	SVYVGGEYR	iTRAQ8plex@N-term		0.0109178	1332.71	667.362	1332.7	667.356	2	8
					1.19382	96.66	VIDLAAR	iTRAQ8plex@N-term		0.00384535	1060.66	531.337	1060.65	531.335	2	11
					1.16749	95.82	QALAFGER	iTRAQ8plex@N-term		-0.00232472	1194.66	598.339	1194.67	598.34	2	9
101	19.94	tr|A0A3B6IT58|A0A3B6IT58_WHEAT	S5 DRBM domain-containing protein OS=Triticum aestivum OX=4565 PE=3 SV=1	7	2	99	AEANYGAAK	iTRAQ8plex@N-term; iTRAQ8plex(K)@9		0.0032992	1501.84	501.62	1501.83	501.619	3	10
					2	99	EVSEAITK	iTRAQ8plex@N-term; iTRAQ8plex(K)@8		-0.00617811	1483.86	495.629	1483.87	495.631	3	10
					2	99	GLPMEELWK	iTRAQ8plex@N-term; iTRAQ8plex(K)@9		-0.00950602	1709.95	570.992	1709.96	570.995	3	11
					2	99	QFSDVAAER	iTRAQ8plex@N-term		0.0037994	1325.69	663.853	1325.69	663.851	2	10
					2	99	VVLEMAGVENALGK	iTRAQ8plex@N-term; Oxidation(M)@5; iTRAQ8plex(K)@14		-0.0131388	2053.16	685.393	2053.17	685.397	3	14
					1.25964	97.02	NLVTVPLTK	iTRAQ8plex@N-term; iTRAQ8plex(K)@9		-0.0101374	1592	531.675	1592.01	531.678	3	9
					1.11919	95.3	VVQVSR	iTRAQ8plex@N-term		-0.00351681	990.609	496.312	990.613	496.314	2	9
102	25.22	tr|A0A3B6PM63|A0A3B6PM63_WHEAT	Adenosine kinase OS=Triticum aestivum OX=4565 PE=3 SV=1	6	2	99	GNVEYIAGGATQNSIR	iTRAQ8plex@N-term		-0.00304607	1953.02	652.014	1953.02	652.015	3	13
					2	99	GWETENVEEIALKISQLPLASGK	iTRAQ8plex@N-term; iTRAQ8plex(K)@13; iTRAQ8plex(K)@23	missed K-I@13	-0.00519995	3423.93	685.794	3423.94	685.795	5	12
					2	99	LVDTNGAGDAFVGGFLSQLVQGK	iTRAQ8plex@N-term; iTRAQ8plex(K)@23		-0.00832735	2900.58	726.152	2900.59	726.154	4	16
					2	99	VLPYADYIFGNETEAR	iTRAQ8plex@N-term		0.00164029	2161.1	721.375	2161.1	721.374	3	17
					1.95861	99	TFPVILLPK	iTRAQ8plex@N-term; iTRAQ8plex(K)@9		-0.00400528	1635.05	546.025	1635.06	546.027	3	7
					1.85387	99	ISQLPLASGK	iTRAQ8plex@N-term; iTRAQ8plex(K)@10		-0.00767516	1620.99	541.339	1621	541.341	3	10
103	35.95	tr|W5FEU1|W5FEU1_WHEAT; tr|M9MTY6|M9MTY6_WHEAT	Uncharacterized protein OS=Triticum aestivum OX=4565 PE=4 SV=1; Dimeric ubiquitin OS=Triticum aestivum OX=4565 PE=2 SV=1	6	2	99	ESTLHLVLR	iTRAQ8plex@N-term		-0.000123958	1370.82	457.947	1370.82	457.947	3	13
					2	99	IQDKEGIPPDQQR	iTRAQ8plex@N-term; iTRAQ8plex(K)@4	missed K-E@4	-0.0220985	2131.16	533.798	2131.18	533.803	4	11
					2	99	MQIFVKTLTGK	iTRAQ8plex@N-term; iTRAQ8plex(K)@6; iTRAQ8plex(K)@11	missed K-T@6	-0.0155247	2177.32	545.338	2177.34	545.342	4	7
					2	99	TITLEVESSDTIDNVK	iTRAQ8plex@N-term; iTRAQ8plex(K)@16		-0.00935953	2371.29	791.436	2371.29	791.439	3	12
					1.55284	98.52	MQIFVK	iTRAQ8plex@N-term; iTRAQ8plex(K)@6		-0.0099248	1372.83	458.616	1372.84	458.619	3	8
					1.52288	98.41	LIFAGK	iTRAQ8plex@N-term; iTRAQ8plex(K)@6		-0.00436997	1255.81	419.61	1255.81	419.611	3	7
104	34.63	tr|A0A3B6TEQ7|A0A3B6TEQ7_WHEAT; tr|A0A3B6SCW3|A0A3B6SCW3_WHEAT; tr|A0A3B6RIX9|A0A3B6RIX9_WHEAT	Uncharacterized protein OS=Triticum aestivum OX=4565 PE=4 SV=1; Uncharacterized protein OS=Triticum aestivum OX=4565 PE=4 SV=1; Uncharacterized protein OS=Triticum aestivum OX=4565 PE=4 SV=1	6	2	99	AYVGNLPWQAEDSR	iTRAQ8plex@N-term		0.000800231	1908.96	955.49	1908.96	955.489	2	10
					2	99	LAQLFDQAGVVEVAEVIYNR	iTRAQ8plex@N-term		-0.00177554	2537.38	846.8	2537.38	846.8	3	22
					2	99	LAQLFDQAGVVEVAEVIYNRESGQSR	iTRAQ8plex@N-term	missed R-E@20	-0.0111104	3181.66	796.421	3181.67	796.424	4	22
					1.69897	99	GFGFVTMASKEDLDSAISALDGQEMDGRPLR	iTRAQ8plex@N-term; Oxidation(M)@7; iTRAQ8plex(K)@10	missed K-E@10	0.0146975	3937	788.406	3936.98	788.404	5	12
					1.58503	98.45	VERPPRQFASSFR	iTRAQ8plex@N-term	missed R-Q@6	-0.00691689	1880.03	471.014	1880.03	471.015	4	11
					1.29243	96.92	QFASSFR	iTRAQ8plex@N-term		0.00602849	1145.62	573.817	1145.61	573.814	2	9
105	21.51	tr|A0A3B5XTY5|A0A3B5XTY5_WHEAT; tr|A0A3B5ZNE8|A0A3B5ZNE8_WHEAT	Uncharacterized protein OS=Triticum aestivum OX=4565 PE=3 SV=1; Uncharacterized protein OS=Triticum aestivum OX=4565 PE=3 SV=1	6	2	99	IEGGSLFIVPR	iTRAQ8plex@N-term		0.0118531	1490.89	497.97	1490.88	497.966	3	13
					2	99	LVSSQPASGIVK	iTRAQ8plex@N-term; iTRAQ8plex(K)@12		-0.00560185	1793.08	598.701	1793.09	598.703	3	13
					2	99	RLDSEIFFAPN	iTRAQ8plex@N-term	missed R-L@1	0.00614985	1611.86	538.295	1611.86	538.293	3	9
					1.95861	99	VVVLNTANLPLVK	iTRAQ8plex@N-term; iTRAQ8plex(K)@13		-0.00789284	1987.26	497.822	1987.27	497.824	4	11
					1.88606	99	AISPEVLEASFNTTPEMEKLFR	iTRAQ8plex@N-term; iTRAQ8plex(K)@19	missed K-L@19	-0.0111618	3116.66	780.171	3116.67	780.174	4	10
					1.60206	98.81	VAYVLQGK	iTRAQ8plex@N-term; iTRAQ8plex(K)@8		-0.0105418	1484.91	495.976	1484.92	495.98	3	8
106	20.69	tr|L0GED8|L0GED8_WHEAT	14-3-3 protein OS=Triticum aestivum OX=4565 GN=14R2 PE=2 SV=1	5	2	99	NLLSVAYKNVIGAR	iTRAQ8plex@N-term; iTRAQ8plex(K)@8	missed K-N@8	-0.00153058	2125.28	532.328	2125.28	532.328	4	12
					2	99	SAQDIALADLPTTHPIR	iTRAQ8plex@N-term		0.00527375	2122.17	531.551	2122.17	531.549	4	13
					2	99	TADVGELTVEER	iTRAQ8plex@N-term		0.00358795	1621.85	541.624	1621.85	541.623	3	13
					1.85387	99	NLLSVAYK	iTRAQ8plex@N-term; iTRAQ8plex(K)@8		-0.00291746	1514.93	505.982	1514.93	505.983	3	9
					1.76955	99	EAAENTLVAYK	iTRAQ8plex@N-term; iTRAQ8plex(K)@11		-0.00606487	1816.01	606.345	1816.02	606.347	3	10
107	25.71	tr|A0A3B6U5R3|A0A3B6U5R3_WHEAT	Uncharacterized protein OS=Triticum aestivum OX=4565 PE=4 SV=1	6	2	99	AITVANLR	iTRAQ8plex@N-term		0.000442295	1160.72	581.367	1160.72	581.366	2	13
					2	99	KLQDAGYVIVGNIGDQWSDLLGAPEGAR	iTRAQ8plex@N-term; iTRAQ8plex(K)@1	missed K-L@1	0.0133095	3549.92	888.487	3549.9	888.483	4	18
					2	99	LQDAGYVIVGNIGDQWSDLLGAPEGAR	iTRAQ8plex@N-term		0.00885997	3117.61	780.41	3117.6	780.408	4	22
					2	99	SQGISGWMNLTLK	iTRAQ8plex@N-term; iTRAQ8plex(K)@13		-0.0138073	2042.13	681.717	2042.14	681.722	3	10
					2	99	VVIDQAIAYVDSLK	iTRAQ8plex@N-term; iTRAQ8plex(K)@14		-0.00237303	2141.25	714.758	2141.26	714.759	3	16
					0.962573	99	LGVEAYNVR	iTRAQ8plex@N-term		-0.00089723	1323.74	442.255	1323.75	442.256	3	11
108	18.16	tr|A0A3B6GPF7|A0A3B6GPF7_WHEAT; tr|A0A3B6E923|A0A3B6E923_WHEAT	Glutamate decarboxylase OS=Triticum aestivum OX=4565 PE=3 SV=1; Glutamate decarboxylase OS=Triticum aestivum OX=4565 PE=3 SV=1	6	2	99	ADGVPLVAIR	iTRAQ8plex@N-term		-0.00906755	1313.79	657.901	1313.8	657.906	2	12
					2	99	EAAYQIISDELMLDGNPR	iTRAQ8plex@N-term		0.00352747	2338.18	780.401	2338.18	780.4	3	18
					2	99	FGWIVPAYTMPADAEHVAVLR	iTRAQ8plex@N-term; Oxidation(M)@10		-0.0140774	2662.37	888.465	2662.39	888.47	3	13
					2	99	SINVSGHKYGLVYPGVGWVIWR	iTRAQ8plex@N-term; iTRAQ8plex(K)@8	missed K-Y@8	-0.024033	3094.71	774.684	3094.73	774.691	4	15
					1.45593	98.34	LLNDLLVAK	iTRAQ8plex@N-term; iTRAQ8plex(K)@9		-0.00179188	1606.03	536.349	1606.03	536.35	3	8
					1.1549	95.77	IVIREDFNR	iTRAQ8plex@N-term	missed R-E@4	-0.00630865	1464.83	489.284	1464.84	489.286	3	9
109	9.434	tr|A0A3B6MML9|A0A3B6MML9_WHEAT; tr|A0A3B6KBM4|A0A3B6KBM4_WHEAT; tr|A0A3B6LHX9|A0A3B6LHX9_WHEAT	Elongation factor Ts, mitochondrial OS=Triticum aestivum OX=4565 GN=EFTS PE=3 SV=1; Elongation factor Ts, mitochondrial OS=Triticum aestivum OX=4565 GN=EFTS PE=3 SV=1; Elongation factor Ts, mitochondrial OS=Triticum aestivum OX=4565 GN=EFTS PE=3 SV=1	7	2	99	ALAETGGDLQGAQEFLR	iTRAQ8plex@N-term		0.00587605	2079.1	694.039	2079.09	694.037	3	15
					2	99	EAPTAPSGGR	iTRAQ8plex@N-term		-0.0109215	1245.65	623.833	1245.66	623.838	2	10
					2	99	GTNAFELAFRR	iTRAQ8plex@N-term	missed R-R@10	0.000232158	1584.87	529.297	1584.87	529.297	3	14
					2	99	TGSFVTLPDGEEGFLPR	iTRAQ8plex@N-term		0.00598576	2125.11	709.376	2125.1	709.374	3	13
					1.67778	98.78	LTAEGLIGSYIHDNR	iTRAQ8plex@N-term		0.00675249	1962.05	655.025	1962.05	655.023	3	8
					1.18709	96.1	SPTAAAPR	iTRAQ8plex@N-term		-0.0067042	1073.61	537.811	1073.61	537.814	2	12
					1.13668	96.08	ALAESSGDIDKAQEFLR	iTRAQ8plex@N-term; iTRAQ8plex(K)@11	missed K-A@11	-0.0118325	2457.32	615.337	2457.33	615.34	4	8
110	26.99	tr|A0A3B6KJ88|A0A3B6KJ88_WHEAT	Uncharacterized protein OS=Triticum aestivum OX=4565 PE=3 SV=1	6	2	99	GPLGELTLNYPAEVK	iTRAQ8plex@N-term; iTRAQ8plex(K)@15		-0.0146615	2208.25	553.069	2208.26	553.073	4	9
					2	99	LQLVGVGYR	iTRAQ8plex@N-term		0.00482421	1307.79	436.938	1307.79	436.936	3	8
					2	99	RLQLVGVGYR	iTRAQ8plex@N-term	missed R-L@1	-0.00607133	1463.88	488.968	1463.89	488.97	3	10
					2	99	YQDEIVR	iTRAQ8plex@N-term		-0.00219955	1225.66	613.837	1225.66	613.838	2	11
					1.74473	98.94	MAVPEGLQVKVEENTR	iTRAQ8plex@N-term; iTRAQ8plex(K)@10	missed K-V@10	-0.00503101	2407.33	602.84	2407.34	602.841	4	9
					1	99	DLVMNLGFSHPVR	iTRAQ8plex@N-term; Oxidation(M)@4		-0.0103462	1803.95	602.324	1803.96	602.328	3	11
111	20.04	tr|A0A3B6TGW7|A0A3B6TGW7_WHEAT; tr|A0A3B6RGM5|A0A3B6RGM5_WHEAT	Aldedh domain-containing protein OS=Triticum aestivum OX=4565 PE=3 SV=1; Aldedh domain-containing protein OS=Triticum aestivum OX=4565 PE=3 SV=1	7	2	99	ANASQYGLAAGVFTNNLDTANTLTR	iTRAQ8plex@N-term		0.0233311	2886.5	963.174	2886.48	963.167	3	21
					2	99	VAEGDAEDVDRAVVAAR	iTRAQ8plex@N-term	missed R-A@11	-0.00212375	2046.06	683.028	2046.06	683.029	3	13
					2	99	VYDEFVEK	iTRAQ8plex@N-term; iTRAQ8plex(K)@8		0.000587009	1635.9	546.307	1635.9	546.306	3	8
					1.72125	98.9	AVVTALKNPAWL	iTRAQ8plex@N-term; iTRAQ8plex(K)@7	missed K-N@7	-0.000315243	1890.15	631.059	1890.16	631.059	3	7
					1.49485	98.09	TGEVIAR	iTRAQ8plex@N-term		-0.00349323	1048.61	525.315	1048.62	525.316	2	11
					1.13668	96.49	IAQEEIFGPVQSIFK	iTRAQ8plex@N-term; iTRAQ8plex(K)@15		-0.00313686	2313.32	579.336	2313.32	579.337	4	7
					0.628932	99	GTAAAAEEPISPSVQVGETQLLINGK	iTRAQ8plex@N-term; iTRAQ8plex(K)@26	cleaved F-G@N-term	0.00214224	3187.76	797.947	3187.75	797.946	4	12
112	23.51	tr|A0A3B6B862|A0A3B6B862_WHEAT	Peroxidase OS=Triticum aestivum OX=4565 PE=3 SV=1	6	2	99	AMQLIESIR	iTRAQ8plex@N-term; Oxidation(M)@2		-0.00957721	1379.77	460.929	1379.77	460.932	3	9
					2	99	ETALGPNLTIQPR	iTRAQ8plex@N-term		-0.00248352	1712.97	571.997	1712.97	571.998	3	16
					2	99	FAESKDAFFGQFAR	iTRAQ8plex@N-term; iTRAQ8plex(K)@5	missed K-D@5	-0.00146519	2228.18	558.053	2228.18	558.053	4	12
					2	99	GLGDVADLVALSGAHTIGR	iTRAQ8plex@N-term		-0.00310234	2125.18	532.302	2125.18	532.302	4	13
					2	99	LQNLDVITPDLFDNAYYK	iTRAQ8plex@N-term; iTRAQ8plex(K)@18		-0.00199216	2749.48	917.5	2749.48	917.5	3	14
					2	99	TASVATLVESFATR	iTRAQ8plex@N-term		0.00160139	1755.97	586.33	1755.97	586.33	3	19
113	18.84	tr|A0A3B6JJD8|A0A3B6JJD8_WHEAT; tr|A0A3B6IR85|A0A3B6IR85_WHEAT; tr|A0A3B6HQW7|A0A3B6HQW7_WHEAT	Uncharacterized protein OS=Triticum aestivum OX=4565 PE=4 SV=1; Uncharacterized protein OS=Triticum aestivum OX=4565 PE=4 SV=1; Uncharacterized protein OS=Triticum aestivum OX=4565 PE=4 SV=1	6	2	99	LVFEKADEMAQIFR	iTRAQ8plex@N-term; iTRAQ8plex(K)@5	missed K-A@5	-0.0107115	2304.27	577.074	2304.28	577.076	4	11
					2	99	TTAEELLDKELPLK	iTRAQ8plex@N-term; iTRAQ8plex(K)@9; iTRAQ8plex(K)@14	missed K-E@9	0.0124159	2511.51	628.884	2511.49	628.88	4	10
					2	99	VIGGNKGGVVALVEGLK	iTRAQ8plex@N-term; iTRAQ8plex(K)@6; iTRAQ8plex(K)@17	missed K-G@6	-0.0230447	2521.55	631.395	2521.57	631.4	4	8
					1.72125	99	QLQAEDVVITGK	iTRAQ8plex@N-term; iTRAQ8plex(K)@12		-0.0295091	1908.08	637.035	1908.11	637.045	3	12
					1.69897	98.83	IAQAEAMAR	iTRAQ8plex@N-term		-0.0181215	1263.67	422.232	1263.69	422.238	3	9
					1.22185	96.41	TLFDEASER	iTRAQ8plex@N-term		-0.00313209	1370.7	457.906	1370.7	457.907	3	8
114	16.04	tr|A0A3B6HQH0|A0A3B6HQH0_WHEAT	Uncharacterized protein OS=Triticum aestivum OX=4565 PE=3 SV=1	6	2	99	RIPIPELFAR	iTRAQ8plex@N-term	missed R-I@1	0.000851018	1514.92	505.982	1514.92	505.982	3	15
					2	99	SLPDYNWFR	iTRAQ8plex@N-term		0.008494	1500.78	501.266	1500.77	501.263	3	7
					2	99	SLPTDPTTTNMLVAEQPAIFTGSEVR	iTRAQ8plex@N-term; Oxidation(M)@11		-0.00728789	3094.57	1032.53	3094.58	1032.53	3	12
					2	99	VATESSLSSR	iTRAQ8plex@N-term		-0.00634033	1339.72	670.867	1339.72	670.87	2	10
					1.36653	99	YASPVPVHVDHTAILEAPETR	iTRAQ8plex@N-term		-0.0465263	2605.33	652.341	2605.38	652.352	4	12
					1.20761	96.34	VTTLDNGLR	iTRAQ8plex@N-term		-0.00412617	1291.74	646.875	1291.74	646.877	2	8
115	22.8	tr|A0A3B6DA29|A0A3B6DA29_WHEAT	Peptidylprolyl isomerase OS=Triticum aestivum OX=4565 PE=4 SV=1	8	2	99	GYTLPLEVMPAGQFEPLYR	iTRAQ8plex@N-term		0.018797	2484.32	829.115	2484.3	829.108	3	17
					2	99	LVLDGAYDGATLK	iTRAQ8plex@N-term; iTRAQ8plex(K)@13		-0.00370612	1943.11	648.712	1943.12	648.714	3	12
					2	99	LVLPAAASAPAPADPTLAPAES	iTRAQ8plex@N-term		-0.00757013	2333.27	778.764	2333.28	778.767	3	10
					2	99	TIQNSLEDISYLLR	iTRAQ8plex@N-term		0.00674087	1968.09	657.037	1968.08	657.035	3	19
					1.76955	99	SAATIQVVVDGYSAPLTAGNIAK	iTRAQ8plex@N-term; iTRAQ8plex(K)@23		-0.0338596	2853.57	714.4	2853.61	714.409	4	9
					1.16115	96.33	QYLEYPR	iTRAQ8plex@N-term		0.0136088	1271.7	424.906	1271.68	424.901	3	8
					0.20412	99	VLYSPDTNVPR	iTRAQ8plex@N-term	cleaved A-V@N-term	0.00155707	1563.86	782.936	1563.86	782.935	2	14
					0.119186	99	LVLPAAASAPAPAD	iTRAQ8plex@N-term	cleaved D-P@C-term	-0.0187818	1566.87	784.444	1566.89	784.453	2	10
116	19.46	tr|A0A1D5UZW7|A0A1D5UZW7_WHEAT	Elongation factor 1-alpha OS=Triticum aestivum OX=4565 PE=3 SV=1	6	2	99	IGGIGTVPVGR	iTRAQ8plex@N-term		-0.00186098	1328.81	665.41	1328.81	665.411	2	15
					2	99	MIPTKPMVVETFAQYPPLGR	iTRAQ8plex@N-term; Oxidation(M)@1; iTRAQ8plex(K)@5		-0.00575775	2898.59	725.655	2898.6	725.656	4	12
					2	99	QTVAVGVIK	iTRAQ8plex@N-term; iTRAQ8plex(K)@9		-0.00578442	1521.96	508.329	1521.97	508.331	3	11
					2	99	STTTGHLIYK	iTRAQ8plex@N-term; iTRAQ8plex(K)@10		-0.000134418	1728	577.008	1728	577.008	3	10
					2	99	VETGVIKPGMVVTFGPTGLTTEVK	iTRAQ8plex@N-term; iTRAQ8plex(K)@7; Oxidation(M)@10; iTRAQ8plex(K)@24		-0.0198865	3387.93	847.989	3387.95	847.994	4	13
					1.18709	96.94	YEEIVKEVSSYLK	iTRAQ8plex@N-term; iTRAQ8plex(K)@6; iTRAQ8plex(K)@13	missed K-E@6	-0.0109325	2498.43	625.615	2498.44	625.617	4	8
117	11.18	tr|A0A3B6IWZ3|A0A3B6IWZ3_WHEAT; tr|A0A3B6JPH0|A0A3B6JPH0_WHEAT	Purple acid phosphatase OS=Triticum aestivum OX=4565 PE=3 SV=1; Purple acid phosphatase OS=Triticum aestivum OX=4565 PE=3 SV=1	6	2	99	APPTPGQNSLQR	iTRAQ8plex@N-term		-0.00104058	1568.86	523.96	1568.86	523.96	3	12
					2	99	IIVFGDMGK	iTRAQ8plex@N-term; iTRAQ8plex(K)@9		0.00141004	1586.93	529.985	1586.93	529.984	3	9
					2	99	TPAGTLTFNR	iTRAQ8plex@N-term		-0.000906549	1380.77	461.263	1380.77	461.263	3	14
					2	99	TVGWREPGFIHTAFMR	iTRAQ8plex@N-term	missed R-E@5	-0.0075107	2208.15	553.045	2208.16	553.047	4	15
					1.76955	99	ADFSFALFTGGLENPK	iTRAQ8plex@N-term; iTRAQ8plex(K)@16		0.0365064	2321.29	581.329	2321.25	581.32	4	8
					1.14267	96.18	APVFPR	iTRAQ8plex@N-term		0.00324337	989.6	495.807	989.596	495.806	2	9
118	32.47	tr|A0A3B6UBU4|A0A3B6UBU4_WHEAT; tr|A0A3B6MZT7|A0A3B6MZT7_WHEAT; tr|A0A341ZLR3|A0A341ZLR3_WHEAT; tr|A0A077RNZ7|A0A077RNZ7_WHEAT; tr|A0A341QTC7|A0A341QTC7_WHEAT	Ribosomal protein S7 OS=Triticum aestivum OX=4565 PE=3 SV=1; Ribosomal protein S7 OS=Triticum aestivum OX=4565 PE=3 SV=1; Ribosomal protein S7 OS=Triticum aestivum OX=4565 PE=3 SV=1; Ribosomal_S7 domain-containing protein OS=Triticum aestivum OX=4565 GN=TRAES_3BF053100110CFD_c1 PE=3 SV=1; Ribosomal_S7 domain-containing protein OS=Triticum aestivum OX=4565 PE=3 SV=1	6	2	99	LSSELVDAAK	iTRAQ8plex@N-term; iTRAQ8plex(K)@10		0.00298783	1639.96	547.662	1639.96	547.661	3	11
					2	99	SLAYQILYR	iTRAQ8plex@N-term		0.000822688	1429.82	715.919	1429.82	715.919	2	12
					2	99	TETNPLLVLR	iTRAQ8plex@N-term		-0.00084488	1458.87	487.297	1458.87	487.298	3	11
					1.67778	98.79	LVNMVVNR	iTRAQ8plex@N-term		-0.00140971	1247.73	416.918	1247.73	416.918	3	9
					1.4437	98.13	WLLEASQK	iTRAQ8plex@N-term; iTRAQ8plex(K)@8		-0.0114351	1581.92	528.315	1581.93	528.319	3	8
					1.18709	96.16	ALAIR	iTRAQ8plex@N-term		-0.00412768	846.555	424.285	846.559	424.287	2	8
119	12.08	tr|A0A3B6TSM7|A0A3B6TSM7_WHEAT; tr|A0A3B6SLL5|A0A3B6SLL5_WHEAT; tr|A0A3B6RSZ0|A0A3B6RSZ0_WHEAT	AAA domain-containing protein OS=Triticum aestivum OX=4565 PE=3 SV=1; AAA domain-containing protein OS=Triticum aestivum OX=4565 PE=3 SV=1; AAA domain-containing protein OS=Triticum aestivum OX=4565 PE=3 SV=1	6	2	99	ATQIINTHIDILHR	iTRAQ8plex@N-term		-0.00687637	1948.11	488.035	1948.12	488.036	4	9
					2	99	GQAGGLTFFAPSEERLESGLYSR	iTRAQ8plex@N-term	missed R-L@15	-0.00389629	2775.41	694.86	2775.41	694.861	4	12
					2	99	RTPGFTGADLQNLMNEAAILAAR	iTRAQ8plex@N-term	missed R-T@1	0.00958798	2733.46	684.373	2733.45	684.371	4	16
					1.95861	99	SYLENQMAVALGGR	iTRAQ8plex@N-term; Oxidation(M)@7		0.00644085	1827.95	610.325	1827.95	610.322	3	11
					1.5376	98.66	YSEFLAAVK	iTRAQ8plex@N-term; iTRAQ8plex(K)@9		-0.0110547	1634.94	545.987	1634.95	545.99	3	7
					0.939302	98.44	TPGFTGADLQNLMNEAAILAAR	iTRAQ8plex@N-term; Oxidation(M)@13		0.000937834	2593.35	865.457	2593.35	865.456	3	10
120	27.18	tr|Q5I7L1|Q5I7L1_WHEAT	Ribosomal protein L13a OS=Triticum aestivum OX=4565 PE=1 SV=1	6	2	99	AAEEKLGTQLEILAPIKY	iTRAQ8plex@N-term; iTRAQ8plex(K)@5; iTRAQ8plex(K)@17	missed K-L@5; missed K-Y@17	-0.0227033	2898.7	725.682	2898.72	725.687	4	9
					2	99	LASIVAKELLNGQR	iTRAQ8plex@N-term; iTRAQ8plex(K)@7	missed K-E@7	0.00827694	2119.3	530.833	2119.29	530.831	4	9
					2	99	MVIPDALK	iTRAQ8plex@N-term; iTRAQ8plex(K)@8		-0.0191725	1493.89	498.971	1493.91	498.977	3	10
					1.95861	99	YCLLGQLSK	iTRAQ8plex@N-term; Methylthio(C)@2; iTRAQ8plex(K)@9		-0.013015	1677.93	560.317	1677.94	560.321	3	7
					1.55284	98.38	GEAALAR	iTRAQ8plex@N-term		-0.00135641	990.575	496.295	990.576	496.296	2	12
					1.03152	96.12	LASIVAK	iTRAQ8plex@N-term; iTRAQ8plex(K)@7		-0.00273282	1308.86	437.293	1308.86	437.294	3	8
121	24.73	tr|A0A3B6C505|A0A3B6C505_WHEAT	(S)-2-hydroxy-acid oxidase OS=Triticum aestivum OX=4565 PE=3 SV=1	6	2	99	FVLPPNLTLK	iTRAQ8plex@N-term; iTRAQ8plex(K)@10		-0.00488086	1749.1	584.039	1749.1	584.041	3	11
					2	99	GAGGQIPVFLDGGVR	iTRAQ8plex@N-term		0.00253164	1745.98	582.999	1745.97	582.998	3	12
					2	99	GVITAEDSR	iTRAQ8plex@N-term		-0.00118625	1250.68	626.345	1250.68	626.346	2	13
					2	99	LAVENGAAGIIVSNHGAR	iTRAQ8plex@N-term		-0.00262184	2052.14	685.053	2052.14	685.053	3	15
					2	99	QLDYVPATISALEEVVK	iTRAQ8plex@N-term; iTRAQ8plex(K)@17		-0.0178232	2482.4	828.473	2482.41	828.479	3	18
					1.30103	97.39	GAGGQIPVFLDGGVRR	iTRAQ8plex@N-term	missed R-R@15	0.0199826	1902.09	476.531	1902.07	476.526	4	8
122	7.089	tr|A0A3B6HV99|A0A3B6HV99_WHEAT	Sucrose-phosphate synthase OS=Triticum aestivum OX=4565 PE=3 SV=1	6	2	99	ALSHVTNVAR	iTRAQ8plex@N-term		-0.0013862	1370.79	457.938	1370.79	457.939	3	11
					2	99	GVFINPALVEPFGLTIIEAAAYGLPVVATK	iTRAQ8plex@N-term; iTRAQ8plex(K)@30		-0.0344808	3678.09	920.53	3678.13	920.539	4	15
					2	99	TLILPGMVSR	iTRAQ8plex@N-term		-0.00608879	1389.83	464.283	1389.83	464.285	3	8
					1.92082	99	ALGFAPGRR	iTRAQ8plex@N-term	missed R-R@8	-0.00511352	1247.74	416.919	1247.74	416.921	3	10
					1.23657	96.97	YVVELAR	iTRAQ8plex@N-term		-0.0109152	1152.67	577.342	1152.68	577.348	2	8
					0.303644	95.09	QTDVPHIYR	iTRAQ8plex@N-term		0.0591527	1431.84	478.286	1431.78	478.267	3	10
123	12.06	tr|A0A3B6QJ10|A0A3B6QJ10_WHEAT	Uncharacterized protein OS=Triticum aestivum OX=4565 PE=3 SV=1	6	2	99	GVTLPDVPEILEGLR	iTRAQ8plex@N-term		-0.00505392	1911.09	956.554	1911.1	956.556	2	16
					2	99	IVEAADIFVGGR	iTRAQ8plex@N-term		0.00439638	1549.88	517.635	1549.88	517.633	3	15
					2	99	LQAADMFELAR	iTRAQ8plex@N-term		0.00567325	1567.84	523.62	1567.83	523.618	3	13
					1.95861	99	SVGLTSLQSGMDNVR	iTRAQ8plex@N-term		-0.000425944	1866.98	623.333	1866.98	623.333	3	12
					1.30103	97.08	LADEYGSGELR	iTRAQ8plex@N-term		0.0269796	1512.8	757.407	1512.77	757.394	2	8
					1.06048	95.38	YLAGVIEK	iTRAQ8plex@N-term; iTRAQ8plex(K)@8		-0.0193777	1499.9	500.973	1499.92	500.98	3	7
124	15.87	tr|A0A3B6TBU2|A0A3B6TBU2_WHEAT; tr|A0A3B6I6K2|A0A3B6I6K2_WHEAT; tr|A0A3B6H679|A0A3B6H679_WHEAT	6-phosphogluconate dehydrogenase, decarboxylating OS=Triticum aestivum OX=4565 PE=3 SV=1; 6-phosphogluconate dehydrogenase, decarboxylating OS=Triticum aestivum OX=4565 PE=3 SV=1; 6-phosphogluconate dehydrogenase, decarboxylating OS=Triticum aestivum OX=4565 PE=3 SV=1	6	2	99	GLLYLGMGVSGGEEGAR	iTRAQ8plex@N-term		0.00279145	1969.03	657.35	1969.02	657.349	3	12
					2	99	IGLAGLAVMGQNLALNIAEKGFPISVYNR	iTRAQ8plex@N-term; Oxidation(M)@9; iTRAQ8plex(K)@20	missed K-G@20	-0.0175252	3653.04	914.268	3653.06	914.272	4	17
					2	99	WTVQQAAELSVAAPTIEASLDSR	iTRAQ8plex@N-term		-0.00125792	2746.44	916.488	2746.44	916.489	3	12
					1.85387	99	GFPISVYNR	iTRAQ8plex@N-term		0.0151473	1355.77	452.929	1355.75	452.924	3	9
					1.39794	99	VVIMLVK	iTRAQ8plex@N-term; Oxidation(M)@4; iTRAQ8plex(K)@7		-0.00309251	1424.92	475.981	1424.93	475.982	3	9
					1.18046	99	IGLAGLAVMGQNLALNIAEK	iTRAQ8plex@N-term; Oxidation(M)@9; iTRAQ8plex(K)@20		-0.0236951	2619.5	655.882	2619.52	655.888	4	10
125	8.372	tr|A0A3B6NU14|A0A3B6NU14_WHEAT	M16C_associated domain-containing protein OS=Triticum aestivum OX=4565 PE=4 SV=1	6	2	99	AVFSPLIEK	iTRAQ8plex@N-term; iTRAQ8plex(K)@9		-0.0220615	1610.96	537.995	1610.99	538.003	3	10
					2	99	AVFSPLIEKYILNNVHR	iTRAQ8plex@N-term; iTRAQ8plex(K)@9	missed K-Y@9	0.0117388	2620.54	656.143	2620.53	656.14	4	11
					2	99	FLDALPSAPSLGSDPWLSR	iTRAQ8plex@N-term		-0.0171047	2332.22	778.414	2332.24	778.42	3	10
					2	99	ILLESGLGEAIVGGGVEDELLQPQFSIGLK	iTRAQ8plex@N-term; iTRAQ8plex(K)@30		-0.0101412	3689.07	923.274	3689.08	923.276	4	19
					1.69897	99	AVPSLSLQDIPK	iTRAQ8plex@N-term; iTRAQ8plex(K)@12		-0.0114348	1875.12	626.047	1875.13	626.05	3	9
					1.20066	99	SSMTQEDLAELAR	iTRAQ8plex@N-term; Oxidation(M)@3		0.0364653	1769.91	590.979	1769.88	590.966	3	11
126	21.76	tr|A0A3B6JIX7|A0A3B6JIX7_WHEAT	Fructose-bisphosphatase OS=Triticum aestivum OX=4565 PE=3 SV=1	6	2	99	APISNLTGVQGATNVQGEDQK	iTRAQ8plex@N-term; iTRAQ8plex(K)@21		-0.0068107	2734.46	684.623	2734.47	684.625	4	10
					2	99	TMLYGGIYGYPSDQK	iTRAQ8plex@N-term; iTRAQ8plex(K)@15		-0.00639125	2300.19	767.737	2300.2	767.74	3	16
					2	99	VLDIMPTEVHQR	iTRAQ8plex@N-term		-0.00743485	1740.94	436.243	1740.95	436.245	4	11
					2	99	YIGSLVGDFHR	iTRAQ8plex@N-term		0.00364815	1566.85	523.29	1566.85	523.289	3	16
					1.17393	99	AVVDTPSAPAVAPAR	iTRAQ8plex@N-term	cleaved M-A@N-term	-0.00267907	1724.97	863.492	1724.97	863.494	2	14
					0.978811	95.04	KLDVISNEVFSNCLR	iTRAQ8plex@N-term; iTRAQ8plex(K)@1; Methylthio(C)@13	missed K-L@1	0.00599129	2390.3	797.773	2390.29	797.771	3	9
127	8.286	tr|Q0Q0I7|Q0Q0I7_WHEAT	Heat shock protein 90 OS=Triticum aestivum OX=4565 GN=HSP90-2 PE=2 SV=1	5	2	99	GIVDSEDLPLNISR	iTRAQ8plex@N-term		0.00126482	1831	611.341	1831	611.34	3	16
					2	99	HSEFISYPISLWTEK	iTRAQ8plex@N-term; iTRAQ8plex(K)@15		-0.00169297	2444.32	612.087	2444.32	612.087	4	9
					2	99	SDLVNNLGTIAR	iTRAQ8plex@N-term		0.0107026	1575.9	526.307	1575.89	526.304	3	15
					1.74473	99	AVLFVPK	iTRAQ8plex@N-term; iTRAQ8plex(K)@7		-2.10056e-05	1380.9	461.306	1380.9	461.306	3	7
					1.40894	98.21	AVENSPFLEK	iTRAQ8plex@N-term; iTRAQ8plex(K)@10		-0.011173	1740.98	581.333	1740.99	581.336	3	9
128	54.05	tr|A0A3B6N134|A0A3B6N134_WHEAT	Uncharacterized protein OS=Triticum aestivum OX=4565 PE=3 SV=1	6	2	99	AEEEPTAAAPAEPAPAAEEKPEGAVATK	iTRAQ8plex@N-term; iTRAQ8plex(K)@20; iTRAQ8plex(K)@28		-0.0234093	3643.91	729.79	3643.93	729.794	5	13
					2	99	AEEEPTAAAPAEPAPAAEEKPEGAVATKEPAK	iTRAQ8plex@N-term; iTRAQ8plex(K)@20; iTRAQ8plex(K)@28; iTRAQ8plex(K)@32	missed K-E@28	-0.0165962	4373.35	875.678	4373.37	875.681	5	14
					2	99	ESYWYNGTGSVVTVDQDPNTRYPVVVR	iTRAQ8plex@N-term	missed R-Y@21	0.0178204	3404.71	1135.91	3404.69	1135.91	3	15
					2	99	VNYAGVSTNNYALDEIK	iTRAQ8plex@N-term; iTRAQ8plex(K)@17		0.00905604	2478.33	827.117	2478.32	827.114	3	16
					2	99	VNYAGVSTNNYALDEIKEVAA	iTRAQ8plex@N-term; iTRAQ8plex(K)@17	missed K-E@17	-0.00394713	2848.5	950.508	2848.51	950.51	3	17
					0.730487	99	ESYWYNGTGSVVTVDQD	iTRAQ8plex@N-term	cleaved D-P@C-term	0.0145106	2223.04	1112.53	2223.03	1112.52	2	11
129	35.19	tr|W5CY88|W5CY88_WHEAT; tr|A0A3B6ELY8|A0A3B6ELY8_WHEAT	Glutaredoxin-dependent peroxiredoxin OS=Triticum aestivum OX=4565 GN=TRAES_3BF073600030CFD_c1 PE=3 SV=1; Glutaredoxin-dependent peroxiredoxin OS=Triticum aestivum OX=4565 PE=3 SV=1	6	2	99	ALGLELDLTEK	iTRAQ8plex@N-term; iTRAQ8plex(K)@11		-0.00515408	1809.07	604.029	1809.07	604.031	3	10
					2	99	ALGLELDLTEKGLGLR	iTRAQ8plex@N-term; iTRAQ8plex(K)@11	missed K-G@11	-0.00413089	2305.38	577.352	2305.38	577.353	4	12
					2	99	FALLADDLK	iTRAQ8plex@N-term; iTRAQ8plex(K)@9		-0.00516958	1612.96	538.66	1612.96	538.662	3	8
					2	99	FLADGAAAYTK	iTRAQ8plex@N-term; iTRAQ8plex(K)@11		-0.0153169	1734.96	434.748	1734.98	434.751	4	11
					2	99	GVDEILLVSVNDPFVMK	iTRAQ8plex@N-term; Oxidation(M)@16; iTRAQ8plex(K)@17		-0.00423253	2498.39	625.604	2498.39	625.605	4	13
					1.23657	99	GVDEILLVSVNDPFVMKAWAK	iTRAQ8plex@N-term; Oxidation(M)@16; iTRAQ8plex(K)@17; iTRAQ8plex(K)@21	missed K-A@17	-0.0132378	3258.83	652.774	3258.85	652.776	5	10
130	17.89	tr|A0A3B6QJF9|A0A3B6QJF9_WHEAT; tr|A0A3B6NT53|A0A3B6NT53_WHEAT	ADP/ATP translocase OS=Triticum aestivum OX=4565 PE=3 SV=1; ADP/ATP translocase OS=Triticum aestivum OX=4565 PE=3 SV=1	6	2	99	GNTANVIR	iTRAQ8plex@N-term		0.002631	1147.66	574.839	1147.66	574.838	2	13
					2	99	NFAIDFLMGGVSAAVSK	iTRAQ8plex@N-term; Oxidation(M)@8; iTRAQ8plex(K)@17		-0.0055836	2350.28	784.433	2350.28	784.435	3	15
					2	99	TIKDEGFGSLWR	iTRAQ8plex@N-term; iTRAQ8plex(K)@3	missed K-D@3	0.00896563	2016.13	505.041	2016.13	505.039	4	12
					1.82391	99	GAGANILR	iTRAQ8plex@N-term		-0.0112059	1074.63	538.324	1074.65	538.33	2	11
					1.50864	98.57	LLIQNQDEMIK	iTRAQ8plex@N-term; iTRAQ8plex(K)@11		-0.00656149	1952.12	651.713	1952.12	651.715	3	9
					1.36653	98.44	SSLDAFQQILAK	iTRAQ8plex@N-term; iTRAQ8plex(K)@12		0.00311256	1928.12	483.038	1928.12	483.037	4	6
131	14.15	tr|A0A3B6TRX0|A0A3B6TRX0_WHEAT; tr|A0A3B6SJW7|A0A3B6SJW7_WHEAT	Malate dehydrogenase (NADP(+)) OS=Triticum aestivum OX=4565 PE=3 SV=1; Malate dehydrogenase (NADP(+)) OS=Triticum aestivum OX=4565 PE=3 SV=1	6	2	99	AALLDINGQIFAEQGK	iTRAQ8plex@N-term; iTRAQ8plex(K)@16		-0.0100626	2295.29	766.106	2295.3	766.109	3	11
					2	99	ALNAVASR	iTRAQ8plex@N-term		-0.0053382	1104.65	553.332	1104.66	553.335	2	12
					2	99	SSAASTAVSIVDAMR	iTRAQ8plex@N-term		0.00917032	1768.94	590.654	1768.93	590.65	3	12
					1.69897	99	AALLDINGQIFAEQGKALNAVASR	iTRAQ8plex@N-term; iTRAQ8plex(K)@16	missed K-A@16	-0.0325474	3077.71	770.435	3077.74	770.443	4	10
					1.49485	98.55	LASGEVFGQDQPIALK	iTRAQ8plex@N-term; iTRAQ8plex(K)@16		0.00634256	2280.3	571.082	2280.29	571.081	4	8
					1.45593	98.23	LASGEVFGQDQPIALKLLGSER	iTRAQ8plex@N-term; iTRAQ8plex(K)@16	missed K-L@16	-0.0194618	2935.64	734.917	2935.66	734.922	4	10
132	13.97	tr|A0A3B6PHD6|A0A3B6PHD6_WHEAT	Catalase OS=Triticum aestivum OX=4565 PE=3 SV=1	5	2	99	EGNWDLLGNNFPVFFIR	iTRAQ8plex@N-term		0.00885054	2341.23	781.416	2341.22	781.413	3	19
					2	99	ENDFVQPGER	iTRAQ8plex@N-term		0.00617879	1493.75	498.923	1493.74	498.921	3	11
					2	99	GPILLEDYHLLEK	iTRAQ8plex@N-term; iTRAQ8plex(K)@13		-0.0104563	2147.23	537.816	2147.25	537.819	4	9
					2	99	GPILLEDYHLLEKIAHFAR	iTRAQ8plex@N-term; iTRAQ8plex(K)@13	missed K-I@13	0.00809046	2842.64	569.535	2842.63	569.534	5	11
					1.76955	99	VFAYADTQR	iTRAQ8plex@N-term		0.00487675	1373.73	687.872	1373.72	687.87	2	10
133	39.92	tr|A0A3B6EEA7|A0A3B6EEA7_WHEAT	Uncharacterized protein OS=Triticum aestivum OX=4565 PE=3 SV=1	6	2	99	ELAGQPDVDGFLVGGASLKPEFIDIINAATVK	iTRAQ8plex@N-term; iTRAQ8plex(K)@19; iTRAQ8plex(K)@32		-0.0146565	4196.34	840.274	4196.35	840.277	5	16
					2	99	IKDWTNVVVAYEPVWAIGTGK	iTRAQ8plex@N-term; iTRAQ8plex(K)@2; iTRAQ8plex(K)@21	missed K-D@2	-0.0217481	3257.84	815.466	3257.86	815.472	4	13
					2	99	TNVSPEVAESTR	iTRAQ8plex@N-term		0.0114041	1592.84	531.955	1592.83	531.951	3	15
					2	99	VAYALAQGLK	iTRAQ8plex@N-term; iTRAQ8plex(K)@10		-0.00989129	1641	548.006	1641.01	548.01	3	9
					1.65758	98.89	SLMGESSEFVGEKVAYALAQGLK	iTRAQ8plex@N-term; iTRAQ8plex(K)@13; iTRAQ8plex(K)@23	missed K-V@13	-0.0306971	3325.81	832.459	3325.84	832.466	4	10
					1.04096	96.31	IIYGGSVTGASCK	iTRAQ8plex@N-term; Methylthio(C)@12; iTRAQ8plex(K)@13		-0.00961629	1909.02	637.346	1909.03	637.349	3	8
134	22.71	tr|W5E5Z3|W5E5Z3_WHEAT; tr|A0A3B6JPN4|A0A3B6JPN4_WHEAT	Ribulose-phosphate 3-epimerase OS=Triticum aestivum OX=4565 PE=3 SV=1; Ribulose-phosphate 3-epimerase OS=Triticum aestivum OX=4565 PE=3 SV=1	5	2	99	GVNPWIEVDGGVSPK	iTRAQ8plex@N-term; iTRAQ8plex(K)@15		0.00597321	2161.21	721.409	2161.2	721.407	3	12
					2	99	SDIIVSPSILSANFAK	iTRAQ8plex@N-term; iTRAQ8plex(K)@16		0.00562872	2269.32	568.337	2269.31	568.336	4	15
					2	99	VIEAGANALVAGSAVFGAK	iTRAQ8plex@N-term; iTRAQ8plex(K)@19		-0.00863618	2352.35	589.096	2352.36	589.098	4	15
					1.3279	97.61	VDSFSK	iTRAQ8plex@N-term; iTRAQ8plex(K)@6		-0.0110082	1289.73	430.918	1289.74	430.922	3	8
					1.3098	97.51	IPDFIK	iTRAQ8plex@N-term; iTRAQ8plex(K)@6		-0.00781113	1339.82	447.615	1339.83	447.618	3	7
135	20.91	tr|A0A3B6IU74|A0A3B6IU74_WHEAT	40S ribosomal protein S3a OS=Triticum aestivum OX=4565 PE=3 SV=1	5	2	99	APLLFTSR	iTRAQ8plex@N-term		-0.00183326	1207.72	403.581	1207.72	403.582	3	11
					2	99	ATSSIFPLQNVYVR	iTRAQ8plex@N-term		-0.000379065	1898.06	950.035	1898.06	950.036	2	16
					2	99	VFEVSLADLQNDEDQAYR	iTRAQ8plex@N-term		0.0128304	2415.2	806.074	2415.19	806.069	3	12
					1.4318	98.34	IASEGLK	iTRAQ8plex@N-term; iTRAQ8plex(K)@7		-0.00942845	1324.81	442.61	1324.82	442.613	3	10
					1.00877	96.39	FIPEVIGK	iTRAQ8plex@N-term; iTRAQ8plex(K)@8		-0.00839932	1509.93	504.317	1509.94	504.32	3	8
136	22.42	tr|A0A3B5XWG5|A0A3B5XWG5_WHEAT	Peroxidase OS=Triticum aestivum OX=4565 PE=3 SV=1	5	2	99	IVTFNSDWQLLTEK	iTRAQ8plex@N-term; iTRAQ8plex(K)@14		0.000400533	2301.28	768.102	2301.28	768.102	3	12
					2	99	IVTFNSDWQLLTEKEAR	iTRAQ8plex@N-term; iTRAQ8plex(K)@14	missed K-E@14	-0.00158964	2657.46	665.373	2657.46	665.373	4	11
					2	99	LTAPADQILPAYR	iTRAQ8plex@N-term		-0.00858578	1731.97	866.994	1731.98	866.999	2	12
					2	99	TAPINIGLAAFDLLDDIK	iTRAQ8plex@N-term; iTRAQ8plex(K)@18		-0.01009	2507.44	627.866	2507.45	627.869	4	16
					1.85387	99	GPDPIVPNNIRDEDAGAVAAAVPGFLPK	iTRAQ8plex@N-term; iTRAQ8plex(K)@28	missed R-D@11	-0.0104321	3407.86	682.578	3407.87	682.581	5	9
137	24.53	tr|A0A3B6EHB2|A0A3B6EHB2_WHEAT	Uncharacterized protein OS=Triticum aestivum OX=4565 PE=3 SV=1	5	2	99	GIRVTNTPDVLTDDVADLAVGLAIAALR	iTRAQ8plex@N-term	missed R-V@3	-0.0268185	3152.74	789.193	3152.77	789.2	4	17
					2	99	GLLINIGRGPHVDEPELVSALVEGR	iTRAQ8plex@N-term	missed R-G@8	-0.0182407	2943.63	736.914	2943.64	736.919	4	16
					2	99	GPHVDEPELVSALVEGR	iTRAQ8plex@N-term		0.00673464	2107.13	703.383	2107.12	703.381	3	17
					2	99	QAMADLVLGNLEAHVLKKPLLTPVV	iTRAQ8plex@N-term; iTRAQ8plex(K)@17; iTRAQ8plex(K)@18	missed K-K@17	-0.00283944	3581.15	717.237	3581.15	717.237	5	10
					2	99	VTNTPDVLTDDVADLAVGLAIAALR	iTRAQ8plex@N-term		0.00231619	2826.57	943.196	2826.56	943.195	3	25
138	15.32	tr|A0A3B6DA58|A0A3B6DA58_WHEAT; tr|A0A3B6C3E1|A0A3B6C3E1_WHEAT; tr|A0A3B6AVL4|A0A3B6AVL4_WHEAT; sp|Q8LK61|GAPN_WHEAT	Aldedh domain-containing protein OS=Triticum aestivum OX=4565 PE=3 SV=1; Aldedh domain-containing protein OS=Triticum aestivum OX=4565 PE=3 SV=1; Aldedh domain-containing protein OS=Triticum aestivum OX=4565 PE=3 SV=1; NADP-dependent glyceraldehyde-3-phosphate dehydrogenase OS=Triticum aestivum OX=4565 GN=GAPN PE=1 SV=2	5	2	99	LLVSDSFPGNER	iTRAQ8plex@N-term		0.0119208	1636.88	546.635	1636.87	546.632	3	10
					2	99	SGDLVSYTAEEGVR	iTRAQ8plex@N-term		-0.00883603	1785.9	596.306	1785.91	596.309	3	15
					2	99	VPLGVVLAIPPFNYPVNLAVSK	iTRAQ8plex@N-term; iTRAQ8plex(K)@22		-0.016994	2914.73	729.691	2914.75	729.695	4	17
					1.95861	99	TVAIVNPTTR	iTRAQ8plex@N-term		-0.00293398	1374.81	688.413	1374.81	688.414	2	11
					1.85387	99	EGNLIWPLLLDHVRPDMR	iTRAQ8plex@N-term		-0.00865635	2477.34	620.343	2477.35	620.345	4	9
139	31.82	tr|A0A3B5XV63|A0A3B5XV63_WHEAT	Histone H2A OS=Triticum aestivum OX=4565 PE=3 SV=1	7	2	99	HLLLAIRNDQELGR	iTRAQ8plex@N-term	missed R-N@7	-0.00434178	1951.12	488.788	1951.13	488.789	4	14
					2	99	LLSGVTIAHGGVIPNINPVLLPK	iTRAQ8plex@N-term; iTRAQ8plex(K)@23		-0.00184894	2929.79	733.455	2929.79	733.456	4	19
					2	99	NDQELGRLLSGVTIAHGGVIPNINPVLLPK	iTRAQ8plex@N-term; iTRAQ8plex(K)@30	missed R-L@7	-0.0242158	3742.15	749.437	3742.17	749.442	5	12
					1.61979	98.69	HLLLAIR	iTRAQ8plex@N-term		0.0034611	1138.75	570.384	1138.75	570.382	2	10
					1.23657	97.42	HLLLAIRNDQELGRLLSGVTIAHGGVIPNINPVLLPK	iTRAQ8plex@N-term; iTRAQ8plex(K)@37	missed R-N@7; missed R-L@14	-0.004894	4558.7	760.791	4558.71	760.792	6	11
					0.856985	99	INPVLLPK	iTRAQ8plex@N-term; iTRAQ8plex(K)@8	cleaved N-I@N-term	-0.00322473	1500.98	501.335	1500.99	501.336	3	10
					0.815309	99	SIKAGLQFPVGR	No iTRAQ8plex@N-term; iTRAQ8plex(K)@3	missed K-A@3	-0.000853158	1575.94	526.32	1575.94	526.321	3	12
140	19.62	tr|A0A3B6JLK1|A0A3B6JLK1_WHEAT; tr|A0A3B6IVC6|A0A3B6IVC6_WHEAT; tr|A0A3B6HPG3|A0A3B6HPG3_WHEAT	Ribosomal_L18e/L15P domain-containing protein OS=Triticum aestivum OX=4565 PE=3 SV=1; Ribosomal_L18e/L15P domain-containing protein OS=Triticum aestivum OX=4565 PE=3 SV=1; Ribosomal_L18e/L15P domain-containing protein OS=Triticum aestivum OX=4565 PE=3 SV=1	5	2	99	GGAVESDEATT	iTRAQ8plex@N-term		0.00817015	1339.65	670.832	1339.64	670.828	2	10
					2	99	ILGDGDLSVK	iTRAQ8plex@N-term; iTRAQ8plex(K)@10		-0.00779698	1623.96	542.327	1623.97	542.329	3	9
					1.72125	98.99	GLINPSGR	iTRAQ8plex@N-term		-0.00308559	1116.65	559.334	1116.66	559.335	2	10
					1.65758	99	GIAGGMHIGLPK	iTRAQ8plex@N-term; Oxidation(M)@6; iTRAQ8plex(K)@12		-0.00441511	1774.03	444.516	1774.04	444.517	4	12
					0.943095	98.52	GFEGGQMPLYR	iTRAQ8plex@N-term; Oxidation(M)@7		0.00245541	1573.79	525.604	1573.79	525.603	3	10
141	41.26	tr|Q2L3V4|Q2L3V4_WHEAT; tr|A0A3B6MT63|A0A3B6MT63_WHEAT; tr|A0A3B6KIH2|A0A3B6KIH2_WHEAT	Photosystem I reaction center subunit V, chloroplastic OS=Triticum aestivum OX=4565 GN=pssv-1B PE=3 SV=1; Photosystem I reaction center subunit V, chloroplastic OS=Triticum aestivum OX=4565 PE=3 SV=1; Photosystem I reaction center subunit V, chloroplastic OS=Triticum aestivum OX=4565 PE=3 SV=1	7	2	99	EFAGILK	iTRAQ8plex@N-term; iTRAQ8plex(K)@7		-0.00693072	1384.85	462.623	1384.85	462.625	3	10
					2	99	QVPEQNGKTHFEAGDER	iTRAQ8plex@N-term; Deamidated(N)@6; iTRAQ8plex(K)@8	missed K-T@8	-0.0113022	2550.28	638.578	2550.29	638.58	4	11
					1.88606	99	QVPEQNGK	iTRAQ8plex@N-term; iTRAQ8plex(K)@8		-0.0131829	1506.85	754.432	1506.86	754.438	2	8
					1.82391	99	AKEFAGILK	iTRAQ8plex@N-term; iTRAQ8plex(K)@2; iTRAQ8plex(K)@9	missed K-E@2	0.00300348	1888.19	630.405	1888.19	630.404	3	13
					1.67778	98.95	FVFFNFQRENVAK	iTRAQ8plex@N-term; iTRAQ8plex(K)@13	missed R-E@8	-0.00543554	2253.25	564.319	2253.25	564.32	4	9
					1.26761	99	THFEAGDER	No iTRAQ8plex@N-term		-0.00611938	1060.45	531.233	1060.46	531.236	2	9
					0.229885	99	ALEPSVVISLSTGLSLVMGR	iTRAQ8plex@N-term; Oxidation(M)@18	cleaved A-A@N-term	0.00148673	2348.33	783.784	2348.33	783.784	3	19
142	39.07	tr|A0A3B6DF59|A0A3B6DF59_WHEAT	Ribosomal_L16 domain-containing protein OS=Triticum aestivum OX=4565 PE=3 SV=1	5	2	99	AAISIAASK	iTRAQ8plex@N-term; iTRAQ8plex(K)@9		-0.00148133	1438.9	480.639	1438.9	480.64	3	12
					2	99	GSPEYWVSVVKPGR	iTRAQ8plex@N-term; iTRAQ8plex(K)@11		0.00364289	2168.22	543.063	2168.22	543.062	4	12
					2	99	ILYEMGGVSETVAR	iTRAQ8plex@N-term; Oxidation(M)@5		0.00794421	1843.97	615.665	1843.97	615.662	3	14
					2	99	SQFIRLEI	iTRAQ8plex@N-term	missed R-L@5	0.00191237	1308.77	437.265	1308.77	437.264	3	10
					2	99	YALQALEPAWITAR	iTRAQ8plex@N-term		0.000708839	1906.06	636.361	1906.06	636.361	3	16
143	36.84	tr|Q93W25|Q93W25_WHEAT	Peptidyl-prolyl cis-trans isomerase OS=Triticum aestivum OX=4565 GN=CyP3 PE=1 SV=1	5	2	99	GNGTGGESIYGEK	iTRAQ8plex@N-term; Deamidated(N)@2; iTRAQ8plex(K)@13		-0.00782602	1876.95	626.659	1876.96	626.662	3	11
					2	99	IVMELYKDAVPR	iTRAQ8plex@N-term; Oxidation(M)@3; iTRAQ8plex(K)@7	missed K-D@7	0.000224203	2057.18	515.302	2057.18	515.302	4	12
					2	99	VFFDMTVGGAPAGR	No iTRAQ8plex@N-term		0.0079342	1423.7	712.857	1423.69	712.853	2	13
					2	99	VIPDFMCQGGDFTR	iTRAQ8plex@N-term; Methylthio(C)@7		0.0032367	1934.9	645.975	1934.9	645.974	3	12
					1.85387	99	QVVIADCGQL	iTRAQ8plex@N-term; Methylthio(C)@7		0.000544983	1394.72	698.368	1394.72	698.367	2	7
144	12.1	tr|A0A3B6JRZ2|A0A3B6JRZ2_WHEAT	Uncharacterized protein OS=Triticum aestivum OX=4565 PE=3 SV=1	5	2	99	LIGDEKAEQILEAVR	iTRAQ8plex@N-term; iTRAQ8plex(K)@6	missed K-A@6	-0.00793002	2291.32	573.838	2291.33	573.84	4	10
					2	99	SIVPLLEK	iTRAQ8plex@N-term; iTRAQ8plex(K)@8		-0.00335827	1505.96	502.994	1505.96	502.995	3	10
					2	99	YAVIFDAGSTGTR	iTRAQ8plex@N-term		0.0196798	1660.89	554.638	1660.87	554.632	3	12
					1.88606	99	FQYNPSWINVLK	iTRAQ8plex@N-term; iTRAQ8plex(K)@12		-0.00985772	2116.18	530.053	2116.19	530.056	4	9
					0.732828	98.49	LIGDEKAEQILEAVRDAVHSQSK	iTRAQ8plex@N-term; iTRAQ8plex(K)@6; Deamidated(Q)@9; iTRAQ8plex(K)@23	missed K-A@6; missed R-D@15	0.0111737	3448.94	690.795	3448.93	690.793	5	10
145	30.97	tr|A0A3B6H1E6|A0A3B6H1E6_WHEAT	Uncharacterized protein OS=Triticum aestivum OX=4565 PE=3 SV=1	5	2	99	LLASTGAPLLANVYPYFAYKDNPR	iTRAQ8plex@N-term; iTRAQ8plex(K)@20	missed K-D@20	-0.0051126	3261.8	816.456	3261.8	816.458	4	19
					2	99	VVVSESGWPSASGFAATADNAR	iTRAQ8plex@N-term		-0.000751756	2482.24	828.42	2482.24	828.42	3	21
					2	99	YIAAGNEVLGGDTQNIVPAMR	iTRAQ8plex@N-term; Oxidation(M)@20		-0.00228263	2508.29	837.105	2508.29	837.106	3	14
					1.92082	99	AYNQGLIDHVGGGTPK	iTRAQ8plex@N-term; iTRAQ8plex(K)@16		-0.00251723	2234.22	559.563	2234.23	559.564	4	10
					1.65758	99	DNVRPYYPAVNIK	iTRAQ8plex@N-term; iTRAQ8plex(K)@13		-0.00714561	2156.21	540.061	2156.22	540.062	4	10
146	24.71	tr|W5AY52|W5AY52_WHEAT	Chlorophyll a-b binding protein, chloroplastic OS=Triticum aestivum OX=4565 GN=CAMPLR22A2D_LOCUS3228 PE=3 SV=1	5	2	99	TAENFANFTGEQGYPGGK	iTRAQ8plex@N-term; iTRAQ8plex(K)@18		-0.00448727	2495.25	832.757	2495.25	832.759	3	16
					2	99	TAENFANFTGEQGYPGGKFFDPLGLGGETK	iTRAQ8plex@N-term; iTRAQ8plex(K)@18; iTRAQ8plex(K)@30	missed K-F@18	0.0123395	4061.11	813.229	4061.09	813.226	5	12
					2	99	WVDFFNPDSQSVEWATPWSR	iTRAQ8plex@N-term		0.0177637	2757.33	920.118	2757.31	920.112	3	21
					1.88606	99	FFDPLGLGGETK	iTRAQ8plex@N-term; iTRAQ8plex(K)@12		0.00369219	1888.06	630.36	1888.06	630.359	3	15
					1.76955	99	FFDPLGLGGETKDGVYIPDTEKLER	iTRAQ8plex@N-term; iTRAQ8plex(K)@12; iTRAQ8plex(K)@22	missed K-D@12; missed K-L@22	-0.00944815	3708.01	742.609	3708.02	742.611	5	8
147	46.77	tr|Q96123|Q96123_WHEAT; tr|A0A3B6RFK1|A0A3B6RFK1_WHEAT	Superoxide dismutase [Cu-Zn] OS=Triticum aestivum OX=4565 GN=SOD1,1 PE=2 SV=1; Superoxide dismutase [Cu-Zn] OS=Triticum aestivum OX=4565 PE=3 SV=1	6	2	99	AFVVHELEDDLGK	iTRAQ8plex@N-term; iTRAQ8plex(K)@13		-0.00987541	2079.14	520.791	2079.15	520.794	4	8
					2	99	AFVVHELEDDLGKGGHELSLSTGNAGGR	iTRAQ8plex@N-term; iTRAQ8plex(K)@13	missed K-G@13	-0.00814493	3472.81	579.809	3472.82	579.81	6	13
					2	99	AVAVLKGTSQVEGVVTLTQEDDGPTTVNVR	iTRAQ8plex@N-term; iTRAQ8plex(K)@6	missed K-G@6	-0.0258453	3691	923.757	3691.03	923.764	4	13
					2	99	GTSQVEGVVTLTQEDDGPTTVNVR	iTRAQ8plex@N-term		-0.000248487	2805.43	936.15	2805.43	936.151	3	21
					2	99	HAGDLGNIVANAEGVAETTIVDSQIPLTGPNAVVGR	iTRAQ8plex@N-term		-0.00751107	3859.03	772.813	3859.04	772.815	5	25
					0.000434506	99	DLGNIVANAEGVAETTIVDSQIPLTGPNAVVGR	iTRAQ8plex@N-term; Deamidated(N)@8	cleaved G-D@N-term	-0.0423803	3594.86	899.723	3594.9	899.733	4	12
148	20.9	tr|W5FEV1|W5FEV1_WHEAT	Uncharacterized protein OS=Triticum aestivum OX=4565 PE=3 SV=1	5	2	99	EANNFLWPFK	iTRAQ8plex@N-term; iTRAQ8plex(K)@10		-0.00121013	1873.03	625.352	1873.03	625.352	3	10
					2	99	QIFNGVFLK	iTRAQ8plex@N-term; iTRAQ8plex(K)@9		0.00661702	1673.02	558.68	1673.01	558.678	3	9
					1.95861	99	VVVPESVLLKR	iTRAQ8plex@N-term; iTRAQ8plex(K)@10	missed K-R@10	-0.0138626	1846.17	462.55	1846.19	462.554	4	10
					1.63827	98.91	RVEPYVAYGYPNLK	iTRAQ8plex@N-term; iTRAQ8plex(K)@14	missed R-V@1	-0.00863617	2276.27	570.075	2276.28	570.077	4	11
					1.10237	96.86	APLGGLK	iTRAQ8plex@N-term; iTRAQ8plex(K)@7		-0.00885761	1262.81	421.943	1262.82	421.946	3	10
149	28.13	tr|A0A3B6C6G0|A0A3B6C6G0_WHEAT; tr|A0A3B6AYT7|A0A3B6AYT7_WHEAT; tr|A0A1D5UKZ4|A0A1D5UKZ4_WHEAT	40S ribosomal protein S8 OS=Triticum aestivum OX=4565 PE=3 SV=1; 40S ribosomal protein S8 OS=Triticum aestivum OX=4565 PE=3 SV=1; 40S ribosomal protein S8 OS=Triticum aestivum OX=4565 GN=CAMPLR22A2D_LOCUS2741 PE=3 SV=1	5	2	99	ADGYILEGKELEFYMR	iTRAQ8plex@N-term; iTRAQ8plex(K)@9	missed K-E@9	-0.00875897	2541.33	636.34	2541.34	636.342	4	8
					2	99	ALRLDTGNFSWGSEAVTR	iTRAQ8plex@N-term	missed R-L@3	0.00163104	2283.19	762.072	2283.19	762.071	3	15
					2	99	LDTGNFSWGSEAVTR	iTRAQ8plex@N-term		0.000283104	1942.97	648.664	1942.97	648.664	3	12
					2	99	LLDVVYNSSNNELVR	iTRAQ8plex@N-term		0.00898083	2038.11	1020.06	2038.1	1020.06	2	14
					2	99	TLDSHIEEQFSGGR	iTRAQ8plex@N-term		-0.000181083	1878.94	470.742	1878.94	470.742	4	12
150	46.38	tr|A0A1D5ZLT8|A0A1D5ZLT8_WHEAT	ADF-H domain-containing protein OS=Triticum aestivum OX=4565 PE=3 SV=1	6	2	99	FAVFDFDFTTPEDVPK	iTRAQ8plex@N-term; iTRAQ8plex(K)@16		-0.00581824	2482.28	828.435	2482.29	828.437	3	11
					2	99	IFYIFWSPDTAK	iTRAQ8plex@N-term; iTRAQ8plex(K)@12		0.000764722	2095.16	699.394	2095.16	699.394	3	13
					2	99	IFYIFWSPDTAKVR	iTRAQ8plex@N-term; iTRAQ8plex(K)@12	missed K-V@12	0.00799875	2350.34	588.592	2350.33	588.59	4	10
					1.65758	98.99	EATYEDFTK	iTRAQ8plex@N-term; iTRAQ8plex(K)@9		-0.0039964	1710.89	571.303	1710.89	571.305	3	9
					1.61979	99	TLDGIQIEMQATDPSEISLDVIKER	iTRAQ8plex@N-term; Oxidation(M)@9; iTRAQ8plex(K)@23	missed K-E@23	-0.026451	3424.8	857.206	3424.82	857.213	4	10
					0.793174	98.53	TLDGIQIEMQATDPSEISLDVIK	iTRAQ8plex@N-term; Oxidation(M)@9; iTRAQ8plex(K)@23		-0.0176566	3139.66	785.922	3139.68	785.927	4	8
151	15.84	tr|A0A3B6JIZ3|A0A3B6JIZ3_WHEAT; tr|A0A3B6HR42|A0A3B6HR42_WHEAT	Aminotran_1_2 domain-containing protein OS=Triticum aestivum OX=4565 PE=3 SV=1; Aminotran_1_2 domain-containing protein OS=Triticum aestivum OX=4565 PE=3 SV=1	5	2	99	ANVVTTPGSGFGPGGEGFVR	iTRAQ8plex@N-term		-0.00956853	2209.13	737.385	2209.14	737.388	3	12
					2	99	IISLGIGDTTEPIPEVITNAMAER	iTRAQ8plex@N-term		0.0155811	2843.54	711.893	2843.53	711.889	4	19
					2	99	LQAGYLFPEIAR	iTRAQ8plex@N-term		0.00359405	1680.95	561.325	1680.95	561.324	3	13
					2	99	LQVLFGSK	iTRAQ8plex@N-term; iTRAQ8plex(K)@8		-0.00245779	1498.93	500.651	1498.93	500.652	3	8
					1.95861	99	SIFEIPGAK	iTRAQ8plex@N-term; iTRAQ8plex(K)@9		-0.0147413	1568.92	523.982	1568.94	523.987	3	9
152	25.1	tr|A0A3B6LVB5|A0A3B6LVB5_WHEAT	H15 domain-containing protein OS=Triticum aestivum OX=4565 PE=3 SV=1	5	2	99	AHLPGNFR	iTRAQ8plex@N-term		-0.00620724	1214.68	405.899	1214.68	405.902	3	9
					2	99	ATPAHPTYAEMVSEAITALKER	iTRAQ8plex@N-term; iTRAQ8plex(K)@20	missed K-E@20	-0.00803952	2993.6	599.728	2993.61	599.729	5	19
					2	99	TGSSQYAIAK	iTRAQ8plex@N-term; iTRAQ8plex(K)@10		-0.00262909	1632.93	545.316	1632.93	545.317	3	12
					1.95861	99	TSAAAAAPK	iTRAQ8plex@N-term; iTRAQ8plex(K)@9		-0.00338803	1394.83	465.951	1394.83	465.952	3	9
					1.4318	98.6	LSAAAAKPKPAAK	iTRAQ8plex@N-term; iTRAQ8plex(K)@7; iTRAQ8plex(K)@9; iTRAQ8plex(K)@13		0.00168249	2439.56	488.92	2439.56	488.92	5	10
153	25.19	tr|A0A3B6NNE0|A0A3B6NNE0_WHEAT	Phosphoglycerate kinase OS=Triticum aestivum OX=4565 PE=3 SV=1	5	2	99	KLASVADLYVNDAFGTAHR	iTRAQ8plex@N-term; iTRAQ8plex(K)@1	missed K-L@1	0.0362255	2655.5	664.881	2655.46	664.872	4	9
					2	99	LASVADLYVNDAFGTAHR	iTRAQ8plex@N-term		0.00265929	2223.16	556.798	2223.16	556.797	4	14
					2	99	LLLPTDVVVADKFAADAESK	iTRAQ8plex@N-term; iTRAQ8plex(K)@12; iTRAQ8plex(K)@20	missed K-F@12	-0.0160915	3013.73	754.44	3013.75	754.444	4	11
					0.821023	95.03	ELDYLVGAVANPK	iTRAQ8plex@N-term; iTRAQ8plex(K)@13		-0.0137943	1996.13	666.385	1996.15	666.389	3	7
					0.552842	96.64	IVPATAIPDGWMGLDVGPDSIK	iTRAQ8plex@N-term; Oxidation(M)@12; iTRAQ8plex(K)@22		-0.0106006	2875.55	719.895	2875.56	719.898	4	8
154	36.36	tr|A0A3B6KHQ4|A0A3B6KHQ4_WHEAT	Uncharacterized protein OS=Triticum aestivum OX=4565 PE=3 SV=1	7	2	99	DLDQVAGTVPAEF	iTRAQ8plex@N-term		0.00741974	1664.86	555.962	1664.86	555.959	3	9
					2	99	FKELPPSDADWYYIR	iTRAQ8plex@N-term; iTRAQ8plex(K)@2	missed K-E@2	0.00815051	2507.34	627.842	2507.33	627.84	4	11
					2	99	RDLDQVAGTVPAEF	iTRAQ8plex@N-term	missed R-D@1	0.00526721	1820.96	607.995	1820.96	607.993	3	11
					1.58503	98.77	NILQELQK	iTRAQ8plex@N-term; iTRAQ8plex(K)@8		-0.0166089	1592.95	531.992	1592.97	531.998	3	10
					1.00877	95.18	TVKDVNPHEFVK	iTRAQ8plex@N-term; iTRAQ8plex(K)@3; iTRAQ8plex(K)@12	missed K-D@3	-0.00811131	2324.35	582.096	2324.36	582.098	4	9
					0.90309	96.11	DVNPHEFVK	iTRAQ8plex@N-term; iTRAQ8plex(K)@9		-0.00828565	1691.94	423.992	1691.95	423.994	4	8
					0.202732	99	MELPEWVDIVK	iTRAQ8plex@N-term; iTRAQ8plex(K)@11	cleaved M-M@N-term	-0.0131348	1966.09	656.371	1966.11	656.376	3	8
155	24.64	tr|A0A3B6KU60|A0A3B6KU60_WHEAT; tr|A0A3B6JNI6|A0A3B6JNI6_WHEAT; tr|A0A3B6IZD6|A0A3B6IZD6_WHEAT	Uncharacterized protein OS=Triticum aestivum OX=4565 PE=3 SV=1; Uncharacterized protein OS=Triticum aestivum OX=4565 PE=3 SV=1; Uncharacterized protein OS=Triticum aestivum OX=4565 PE=3 SV=1	5	2	99	ATPAPPVGPALGAK	iTRAQ8plex@N-term; iTRAQ8plex(K)@14		-0.010154	1854.11	464.534	1854.12	464.537	4	14
					2	99	IIAGTAANMGIDVDPPILVK	iTRAQ8plex@N-term; iTRAQ8plex(K)@20		0.027359	2615.55	654.894	2615.52	654.887	4	11
					2	99	TPPASVLLLK	iTRAQ8plex@N-term; iTRAQ8plex(K)@10		0.00103286	1646.06	549.694	1646.06	549.694	3	10
					1.74473	99	VTVDQVR	iTRAQ8plex@N-term		0.000629775	1119.66	560.835	1119.66	560.835	2	11
					1.72125	99	IIAGTAANMGIDVDPPILVKK	iTRAQ8plex@N-term; Oxidation(M)@9; iTRAQ8plex(K)@20; iTRAQ8plex(K)@21	missed K-K@20	-0.00587719	3063.81	613.769	3063.81	613.77	5	11
156	5.658	tr|A0A3B6PPY5|A0A3B6PPY5_WHEAT	Tripeptidyl-peptidase II OS=Triticum aestivum OX=4565 PE=3 SV=1	5	2	99	ADADGAIVGASGAR	iTRAQ8plex@N-term		0.00684189	1533.81	512.278	1533.81	512.276	3	10
					2	99	GSLIAIFDSGVDPAAAGLQK	iTRAQ8plex@N-term; iTRAQ8plex(K)@20		0.00339892	2537.44	635.366	2537.43	635.365	4	13
					2	99	LADFVPLTNYR	iTRAQ8plex@N-term		0.00796342	1611.9	538.308	1611.89	538.305	3	9
					2	99	SSVLVPGEPEAFYVGPPSR	iTRAQ8plex@N-term		-0.000397085	2291.21	764.744	2291.21	764.744	3	11
					1.3098	99	LTEPSFLESLMPK	iTRAQ8plex@N-term; Oxidation(M)@11; iTRAQ8plex(K)@13		-0.0152633	2115.16	706.06	2115.17	706.065	3	9
157	27.94	tr|A0A3B6RAV4|A0A3B6RAV4_WHEAT; tr|A0A1D6D1N1|A0A1D6D1N1_WHEAT	Uncharacterized protein OS=Triticum aestivum OX=4565 PE=3 SV=1; Uncharacterized protein OS=Triticum aestivum OX=4565 PE=3 SV=1	5	2	99	GADGTNYIVLR	iTRAQ8plex@N-term		-0.000651241	1481.81	494.945	1481.81	494.945	3	13
					2	99	TIGGILLPSSAQSKPQGGEIVAVGGGR	iTRAQ8plex@N-term; iTRAQ8plex(K)@14		0.00335169	3156.81	790.21	3156.81	790.209	4	15
					2	99	VSDVMAELS	iTRAQ8plex@N-term		0.00387702	1253.65	627.833	1253.65	627.831	2	8
					2	99	YAGGEFKGADGTNYIVLR	iTRAQ8plex@N-term; iTRAQ8plex(K)@7	missed K-G@7	0.00607371	2538.38	635.601	2538.37	635.6	4	11
					1.55284	98.83	VEVSIPTGSQVVYSK	iTRAQ8plex@N-term; iTRAQ8plex(K)@15		-0.0113068	2200.25	734.422	2200.26	734.426	3	9
158	26.01	cont40; cont32; cont23; cont143; cont141	gi2914482 | pdb 1TFX A Chain A, Complex Of The Second Kunitz Domain Of Tissue Factor Pathway Inhibitor With Porcine Trypsin [Sus scrofa (contaminant)]; gi1942351 | pdb 1AKS A Chain A, Crystal Structure Of The First Active Autolysate Form Of The Porcine Alpha Trypsin [Sus scrofa (contaminant)]; gi494360 | pdb 1MCT A Chain A, Trypsin (E,C,3,4,21,4) Complexed With Inhibitor From Bitter Gourd [Sus sc…	5	2	99	IITHPNFNGNTLDNDIMLIK	iTRAQ8plex@N-term; iTRAQ8plex(K)@20		-0.0029742	2890.58	723.653	2890.58	723.653	4	15
					2	99	IITHPNFNGNTLDNDIMLIKLSSPATLNSR	iTRAQ8plex@N-term; iTRAQ8plex(K)@20	missed K-L@20	0.00219047	3917.13	784.434	3917.13	784.433	5	22
					2	99	LGEHNIDVLEGNEQFINAAK	iTRAQ8plex@N-term; iTRAQ8plex(K)@20		-0.00474336	2818.5	940.508	2818.51	940.51	3	13
					2	99	LSSPATLNSR	iTRAQ8plex@N-term		-0.00142988	1348.76	450.594	1348.76	450.595	3	11
					2	99	VATVSLPR	iTRAQ8plex@N-term		0.000764185	1145.71	573.861	1145.71	573.861	2	11
159	71.24	tr|W5A7K6|W5A7K6_WHEAT	Histone H2B OS=Triticum aestivum OX=4565 PE=3 SV=1	5	2	99	AMSIMNSFINDIFEKLAGESAK	iTRAQ8plex@N-term; Oxidation(M)@2; iTRAQ8plex(K)@15; iTRAQ8plex(K)@22	missed K-L@15	-0.0102467	3343.78	836.953	3343.79	836.955	4	16
					2	99	AMSIMNSFINDIFEKLAGESAKLAR	iTRAQ8plex@N-term; Oxidation(M)@5; iTRAQ8plex(K)@15; iTRAQ8plex(K)@22	missed K-L@15; missed K-L@22	-0.0227668	3683.99	737.806	3684.01	737.81	5	14
					1.85387	99	GVETYKIYIFK	iTRAQ8plex@N-term; iTRAQ8plex(K)@6; iTRAQ8plex(K)@11	missed K-I@6	-0.0079618	2272.35	569.095	2272.36	569.097	4	9
					1.14874	96.98	ADKKPAAENK	iTRAQ8plex@N-term; iTRAQ8plex(K)@3; iTRAQ8plex(K)@4; iTRAQ8plex(K)@10	missed K-K@3	-0.00887171	2287.38	458.484	2287.39	458.486	5	10
					0.000434506	97.06	EAGGEAK	iTRAQ8plex@N-term; No iTRAQ8plex(K)@7		0.00102719	964.514	483.264	964.513	483.264	2	11
160	56.79	sp|P69415|PSAC_WHEAT	Photosystem I iron-sulfur center OS=Triticum aestivum OX=4565 GN=psaC PE=3 SV=2	5	2	99	ACPTDVLEMIPWDGCK	iTRAQ8plex@N-term; Methylthio(C)@2; Methylthio(C)@15; iTRAQ8plex(K)@16		-0.0176336	2477.16	620.297	2477.17	620.301	4	14
					2	99	CESACPTDFLSVR	iTRAQ8plex@N-term; Methylthio(C)@1; Methylthio(C)@5		-0.0107574	1822.79	608.605	1822.8	608.608	3	13
					2	99	RCESACPTDFLSVR	iTRAQ8plex@N-term; Methylthio(C)@2; Methylthio(C)@6	missed R-C@1	-0.00134698	1978.9	660.641	1978.9	660.642	3	12
					1.79588	99	VYLGPETTR	iTRAQ8plex@N-term		0.00209905	1338.75	447.256	1338.74	447.256	3	9
					1.24413	97.33	QIASAPR	iTRAQ8plex@N-term		-0.00126669	1045.62	523.816	1045.62	523.817	2	11
161	6.07	tr|A0A3B5ZXI9|A0A3B5ZXI9_WHEAT; tr|A0A3B5Y1R8|A0A3B5Y1R8_WHEAT; tr|A0A3B5Y1F9|A0A3B5Y1F9_WHEAT	Pyruvate, phosphate dikinase OS=Triticum aestivum OX=4565 PE=3 SV=1; Pyruvate, phosphate dikinase OS=Triticum aestivum OX=4565 PE=3 SV=1; Pyruvate, phosphate dikinase OS=Triticum aestivum OX=4565 PE=3 SV=1	5	2	99	AMDGLPVTIR	iTRAQ8plex@N-term; Oxidation(M)@2		0.0102263	1391.79	464.936	1391.77	464.932	3	12
					2	99	LGDPARPLLLSVR	iTRAQ8plex@N-term		-0.000700956	1710.05	571.022	1710.05	571.023	3	10
					2	99	SINQITGLR	iTRAQ8plex@N-term		-0.00221876	1304.77	435.93	1304.77	435.931	3	11
					2	99	VMANADTPGDALAAR	iTRAQ8plex@N-term; Oxidation(M)@2		0.00630783	1791.92	598.312	1791.91	598.31	3	12
					1.20761	97.11	ALDRLLPYQR	iTRAQ8plex@N-term	missed R-L@4	-0.00697364	1547.9	516.975	1547.91	516.977	3	9
162	22.73	tr|A0A3B6MMT9|A0A3B6MMT9_WHEAT; tr|A0A3B6KBK7|A0A3B6KBK7_WHEAT	Nucleoside diphosphate kinase OS=Triticum aestivum OX=4565 PE=3 SV=1; Nucleoside diphosphate kinase OS=Triticum aestivum OX=4565 PE=3 SV=1	5	2	99	EIGLWFKEGELAQWESVQTPWLIE	iTRAQ8plex@N-term; iTRAQ8plex(K)@7	missed K-E@7	-0.00290333	3495.85	874.97	3495.85	874.971	4	11
					2	99	GDLAVQTGR	iTRAQ8plex@N-term		0.00749368	1219.69	610.852	1219.68	610.849	2	12
					2	99	KLIGATNPLQAEPGTIRGDLAVQTGR	iTRAQ8plex@N-term; iTRAQ8plex(K)@1	missed K-L@1; missed R-G@17	-0.0224363	3283.86	657.779	3283.88	657.784	5	17
					1.88606	99	EIGLWFK	iTRAQ8plex@N-term; iTRAQ8plex(K)@7		0.0102449	1499.91	500.976	1499.9	500.973	3	6
					0.279014	99	LIGATNPLQAEPGTIR	iTRAQ8plex@N-term		-0.0673044	1954.05	652.357	1954.12	652.379	3	11
163	8.663	tr|A0A3B6JPZ3|A0A3B6JPZ3_WHEAT	Uncharacterized protein OS=Triticum aestivum OX=4565 PE=3 SV=1	5	2	99	VTDALNATK	iTRAQ8plex@N-term; iTRAQ8plex(K)@9		-0.00884339	1539.9	514.307	1539.91	514.31	3	11
					1.95861	99	VLEFALQK	iTRAQ8plex@N-term; iTRAQ8plex(K)@8		-0.00381809	1554.96	519.326	1554.96	519.327	3	7
					1.82391	99	AAVEEGIVPGGGVALLYASK	iTRAQ8plex@N-term; iTRAQ8plex(K)@20		-0.00259909	2508.44	628.117	2508.44	628.118	4	13
					1.76955	99	TVIIEQSFGAPK	iTRAQ8plex@N-term; iTRAQ8plex(K)@12		-0.0223109	1897.09	633.371	1897.11	633.378	3	9
					1.27572	97.65	EIGELIAK	iTRAQ8plex@N-term; iTRAQ8plex(K)@8		-0.00942003	1479.9	494.308	1479.91	494.311	3	7
164	27.39	tr|W5D739|W5D739_WHEAT; tr|A0A3B6GQI2|A0A3B6GQI2_WHEAT; tr|A0A3B6ENI7|A0A3B6ENI7_WHEAT	KOW domain-containing protein OS=Triticum aestivum OX=4565 GN=TRAES_3BF073700020CFD_c1 PE=3 SV=1; KOW domain-containing protein OS=Triticum aestivum OX=4565 PE=3 SV=1; KOW domain-containing protein OS=Triticum aestivum OX=4565 PE=3 SV=1	5	2	99	AHFTAPSSVR	iTRAQ8plex@N-term		0.0031871	1375.75	459.592	1375.75	459.591	3	10
					2	99	SIPIRKDDEVQVVR	iTRAQ8plex@N-term; iTRAQ8plex(K)@6	missed R-K@5; missed K-D@6	-0.00978063	2261.32	566.338	2261.33	566.34	4	14
					2	99	VLMSAALSSELR	iTRAQ8plex@N-term; Oxidation(M)@3		0.0013743	1595.89	532.97	1595.89	532.969	3	15
					1.79588	99	WVIHVER	iTRAQ8plex@N-term		-0.00250142	1241.72	414.913	1241.72	414.914	3	8
					1.76955	99	DDEVQVVR	iTRAQ8plex@N-term		-0.00152943	1262.68	632.345	1262.68	632.346	2	10
165	34	tr|A0A3B5Y072|A0A3B5Y072_WHEAT	Nucleoside diphosphate kinase OS=Triticum aestivum OX=4565 PE=3 SV=1	5	2	99	GDFAVDIGR	iTRAQ8plex@N-term		0.00378052	1252.68	627.345	1252.67	627.343	2	15
					2	99	IIGATNPLASEPGTIR	iTRAQ8plex@N-term		0.00213954	1913.09	638.704	1913.09	638.704	3	13
					2	99	KIIGATNPLASEPGTIR	iTRAQ8plex@N-term; iTRAQ8plex(K)@1	missed K-I@1	-0.00262728	2345.39	587.354	2345.39	587.355	4	16
					2	99	NVIHGSDSVESAR	iTRAQ8plex@N-term		0.0053744	1673.87	558.964	1673.86	558.962	3	10
					0.00261361	99	GLIGEVISRFEK	iTRAQ8plex@N-term; No iTRAQ8plex(K)@12	missed R-F@9	-0.00863036	1650.95	551.325	1650.96	551.328	3	11
166	19.44	tr|A0A3B6SFH1|A0A3B6SFH1_WHEAT	Peroxidase OS=Triticum aestivum OX=4565 PE=3 SV=1	5	2	99	GFALVDAAR	iTRAQ8plex@N-term		0.00377278	1222.7	408.574	1222.7	408.573	3	10
					2	99	GLTAEDMVVLSGSHTLGR	iTRAQ8plex@N-term		-0.0124168	2146.12	716.382	2146.14	716.386	3	20
					2	99	QAVTAAFATNSGVAAGLIR	iTRAQ8plex@N-term		-0.00285979	2121.18	708.068	2121.18	708.069	3	15
					2	99	TVSCADILAFAAR	iTRAQ8plex@N-term; Methylthio(C)@4		0.00440276	1686.88	563.3	1686.87	563.299	3	13
					1.61979	99	DAAPNNPSLR	iTRAQ8plex@N-term		0.00269061	1357.73	453.583	1357.73	453.582	3	9
167	21.61	tr|A0A3B6GYS7|A0A3B6GYS7_WHEAT	Uncharacterized protein OS=Triticum aestivum OX=4565 PE=4 SV=1	5	2	99	FVDEQPTTGLDK	iTRAQ8plex@N-term; iTRAQ8plex(K)@12		-0.0103824	1957.05	653.358	1957.06	653.361	3	10
					2	99	SALGLSEGGPLFGFTK	iTRAQ8plex@N-term; iTRAQ8plex(K)@16		0.00604575	2188.24	730.421	2188.24	730.419	3	15
					2	99	TEDGIFGTSGGIGFTK	iTRAQ8plex@N-term; iTRAQ8plex(K)@16		0.00651812	2194.18	732.4	2194.17	732.398	3	12
					1.35655	97.79	FISGEEDD	iTRAQ8plex@N-term		0.00509348	1214.57	608.29	1214.56	608.288	2	8
					1.05061	96.23	AVIAPGK	iTRAQ8plex@N-term; iTRAQ8plex(K)@7		-0.012471	1262.8	632.41	1262.82	632.416	2	7
168	7.38	tr|A0A3B6QBJ3|A0A3B6QBJ3_WHEAT; tr|A0A3B6PEW8|A0A3B6PEW8_WHEAT; tr|A0A3B6NJT0|A0A3B6NJT0_WHEAT	Acetyltransferase component of pyruvate dehydrogenase complex OS=Triticum aestivum OX=4565 PE=3 SV=1; Acetyltransferase component of pyruvate dehydrogenase complex OS=Triticum aestivum OX=4565 PE=3 SV=1; Acetyltransferase component of pyruvate dehydrogenase complex OS=Triticum aestivum OX=4565 PE=3 SV=1	5	2	99	ADIEDYLAK	iTRAQ8plex@N-term; iTRAQ8plex(K)@9		0.00150786	1644.92	549.314	1644.92	549.313	3	10
					2	99	GLGTIGEEVKQLAQR	iTRAQ8plex@N-term; iTRAQ8plex(K)@10	missed K-Q@10	-0.00111043	2206.29	552.579	2206.29	552.58	4	10
					2	99	ISINDLVIK	iTRAQ8plex@N-term; iTRAQ8plex(K)@9		-0.00653464	1622.02	541.679	1622.02	541.682	3	7
					2	99	ISINDLVIKAAALALR	iTRAQ8plex@N-term; iTRAQ8plex(K)@9	missed K-A@9	-0.000825621	2288.44	573.117	2288.44	573.117	4	17
					1.26761	97.75	GLGTIGEEVK	iTRAQ8plex@N-term; iTRAQ8plex(K)@10		-0.015341	1609.93	537.652	1609.95	537.657	3	10
169	25.75	tr|A0A3B6MVX7|A0A3B6MVX7_WHEAT	Uncharacterized protein OS=Triticum aestivum OX=4565 PE=3 SV=1	5	2	99	AFADNITDWKNVVIAYEPVWAIGTGK	iTRAQ8plex@N-term; iTRAQ8plex(K)@10; iTRAQ8plex(K)@26	missed K-N@10	-0.00622943	3790.08	759.023	3790.09	759.025	5	16
					2	99	LVSDLNAATLESDVDVVVAPPFIYIDQVK	iTRAQ8plex@N-term; iTRAQ8plex(K)@29		-0.0271929	3738.03	935.515	3738.06	935.522	4	20
					1.95861	99	NVVIAYEPVWAIGTGK	iTRAQ8plex@N-term; iTRAQ8plex(K)@16		-0.006645	2324.33	775.784	2324.34	775.786	3	10
					1.45593	99	TNVSADVASTVR	No iTRAQ8plex@N-term		-0.00415897	1218.62	610.315	1218.62	610.318	2	13
					1.3279	98.09	AAYALSQNLK	iTRAQ8plex@N-term; iTRAQ8plex(K)@10		-0.00970427	1685.98	563.002	1685.99	563.005	3	9
170	17.45	tr|A0A3B6HMK6|A0A3B6HMK6_WHEAT	Glutathione reductase OS=Triticum aestivum OX=4565 PE=3 SV=1	6	2	99	TSVDSIWAVGDVTDRINLTPVALMEGGAFAK	iTRAQ8plex@N-term; iTRAQ8plex(K)@31	missed R-I@15	-0.00770624	3841.05	961.269	3841.05	961.271	4	16
					1.88606	99	TLFGDEPTKPEYR	iTRAQ8plex@N-term; iTRAQ8plex(K)@9		-0.00251537	2160.17	721.062	2160.17	721.063	3	10
					1.72125	99	GFDEEVRDFVAEQMSLR	iTRAQ8plex@N-term	missed R-D@7	-0.00668243	2331.14	583.792	2331.15	583.794	4	8
					1.37675	98.07	GITFHTEHSPQAITK	iTRAQ8plex@N-term; iTRAQ8plex(K)@15		0.00490072	2274.26	569.573	2274.26	569.572	4	8
					1.09691	96.26	LVGIYKNILK	iTRAQ8plex@N-term; iTRAQ8plex(K)@6; iTRAQ8plex(K)@10	missed K-N@6	-0.0268681	2072.32	519.088	2072.35	519.095	4	7
					0.585027	98.93	NANVDLIEGR	No iTRAQ8plex@N-term		0.0148469	1099.58	550.796	1099.56	550.788	2	11
171	15.38	tr|A0A3B6QCF8|A0A3B6QCF8_WHEAT; tr|A0A3B6PJD8|A0A3B6PJD8_WHEAT; tr|A0A3B6NN40|A0A3B6NN40_WHEAT	Hydroxymethylbilane synthase OS=Triticum aestivum OX=4565 PE=3 SV=1; Hydroxymethylbilane synthase OS=Triticum aestivum OX=4565 PE=3 SV=1; Hydroxymethylbilane synthase OS=Triticum aestivum OX=4565 PE=3 SV=1	5	2	99	GLLASPDGSIVYETSR	iTRAQ8plex@N-term		-0.00223953	1968.04	657.022	1968.05	657.023	3	18
					2	99	GSPLALAQAR	iTRAQ8plex@N-term		-0.00227959	1286.76	429.927	1286.76	429.928	3	15
					2	99	TLGELPAGSVIGSASLR	iTRAQ8plex@N-term		-0.00208657	1931.1	644.706	1931.1	644.707	3	12
					2	99	TLGELPAGSVIGSASLRR	iTRAQ8plex@N-term	missed R-R@17	0.00496966	2087.21	696.742	2087.2	696.741	3	14
					1.37675	97.89	AGPGFFDGLQ	iTRAQ8plex@N-term		0.0031689	1311.68	656.847	1311.68	656.846	2	7
172	19.63	tr|A0A3B6CC52|A0A3B6CC52_WHEAT	PEROXIDASE_4 domain-containing protein OS=Triticum aestivum OX=4565 PE=3 SV=1	5	2	99	LSAEISRPENSGLSAALDLLVEAK	iTRAQ8plex@N-term; iTRAQ8plex(K)@24		0.0170067	3090.76	773.696	3090.74	773.692	4	14
					2	99	QVAVMSAFFGPDQAATEEK	iTRAQ8plex@N-term; iTRAQ8plex(K)@19		-0.0004665	2633.36	659.348	2633.36	659.348	4	11
					2	99	TDYEVDLITAVTK	iTRAQ8plex@N-term; iTRAQ8plex(K)@13		0.0086925	2075.17	692.731	2075.16	692.728	3	9
					1.34679	98.18	INYEAYTYPK	iTRAQ8plex@N-term; iTRAQ8plex(K)@10		0.0021505	1869.02	624.013	1869.01	624.012	3	9
					1.3098	97.77	SEFQSSIK	iTRAQ8plex@N-term; iTRAQ8plex(K)@8		-0.00206772	1532.86	511.962	1532.87	511.963	3	8
173	34.19	tr|A0A3B6NM88|A0A3B6NM88_WHEAT	Histone H2A OS=Triticum aestivum OX=4565 PE=3 SV=1	4	2	99	LLAGVTIAHGGVIPNINPVLLPK	iTRAQ8plex@N-term; iTRAQ8plex(K)@23		-0.00178037	2913.8	583.767	2913.8	583.767	5	18
					2	99	NDQELGRLLAGVTIAHGGVIPNINPVLLPK	iTRAQ8plex@N-term; iTRAQ8plex(K)@30	missed R-L@7	-0.00870737	3726.17	932.549	3726.18	932.552	4	13
					2	99	SVKAGLQFPVSR	iTRAQ8plex@N-term; iTRAQ8plex(K)@3	missed K-A@3	-0.000111061	1896.14	475.042	1896.14	475.042	4	13
					1.72125	99	AGLQFPVSR	iTRAQ8plex@N-term		-0.00216048	1277.74	639.876	1277.74	639.877	2	11
174	24.66	tr|W5GVR2|W5GVR2_WHEAT; tr|A0A3B6PJV0|A0A3B6PJV0_WHEAT	Uncharacterized protein OS=Triticum aestivum OX=4565 PE=3 SV=1; Uncharacterized protein OS=Triticum aestivum OX=4565 PE=3 SV=1	5	2	99	AIEAVPDLKNYLGAR	iTRAQ8plex@N-term; iTRAQ8plex(K)@9	missed K-N@9	-0.00839997	2237.29	560.33	2237.3	560.332	4	11
					2	99	FYPADDVKPR	iTRAQ8plex@N-term; iTRAQ8plex(K)@8		-0.00443565	1815.01	606.01	1815.01	606.012	3	14
					2	99	STITPGTVLILLAGR	iTRAQ8plex@N-term		0.002307	1815.12	606.046	1815.11	606.045	3	14
					0.576754	97.04	MALGIK	iTRAQ8plex@N-term; Oxidation(M)@1; iTRAQ8plex(K)@6		-0.0201397	1255.76	419.593	1255.78	419.6	3	8
					0.0390538	99	AIDAELIKAIEAVPDLKNYLGAR	iTRAQ8plex@N-term; iTRAQ8plex(K)@8; No iTRAQ8plex(K)@17	missed K-A@8; missed K-N@17	-0.0242211	3090.77	619.16	3090.79	619.165	5	16
175	26.76	tr|A0A3B6GWS9|A0A3B6GWS9_WHEAT; tr|A0A077RTG8|A0A077RTG8_WHEAT	Malate dehydrogenase OS=Triticum aestivum OX=4565 PE=3 SV=1; Malate dehydrogenase OS=Triticum aestivum OX=4565 GN=TRAES_3BF087800010CFD_c1 PE=3 SV=1	5	2	99	GFMADDQLAEALDGADLVIIPAGVPR	iTRAQ8plex@N-term		-0.00359089	2957.54	986.855	2957.55	986.856	3	23
					2	99	LNPLVSSLSLYDIAATPGVAADVSHINSPALVK	iTRAQ8plex@N-term; iTRAQ8plex(K)@33		-0.0206357	3940.19	789.046	3940.21	789.05	5	15
					2	99	RLFGVTTLDVVR	iTRAQ8plex@N-term	missed R-L@1	0.00492723	1679.01	560.677	1679	560.675	3	11
					2	99	TQEGGTEVVEAK	iTRAQ8plex@N-term; iTRAQ8plex(K)@12		0.00319606	1855.02	619.347	1855.01	619.346	3	15
					1.22915	97.05	GVAFANAS	iTRAQ8plex@N-term		0.0032169	1039.56	520.789	1039.56	520.788	2	7
176	23.38	tr|A0A3B6MXE7|A0A3B6MXE7_WHEAT; tr|A0A3B6LU40|A0A3B6LU40_WHEAT; tr|A0A3B6KNK6|A0A3B6KNK6_WHEAT	Photosystem I reaction center subunit III OS=Triticum aestivum OX=4565 PE=3 SV=1; Photosystem I reaction center subunit III OS=Triticum aestivum OX=4565 PE=3 SV=1; Photosystem I reaction center subunit III OS=Triticum aestivum OX=4565 PE=3 SV=1	4	2	99	EIIIDVELAAR	iTRAQ8plex@N-term		0.00424273	1544.91	515.978	1544.91	515.977	3	12
					2	99	ELINGDLVVDDADIGY	iTRAQ8plex@N-term; Deamidated(N)@4		0.00994033	2025.02	1013.52	2025.01	1013.51	2	11
					2	99	GFIWPVAAYRELINGDLVVDDADIGY	iTRAQ8plex@N-term	missed R-E@10	0.00757684	3184.65	1062.56	3184.64	1062.55	3	17
					2	99	YAPDSAPALAIQATIEK	iTRAQ8plex@N-term; iTRAQ8plex(K)@17		0.00705624	2366.34	592.592	2366.33	592.59	4	15
177	22.22	tr|A0A3B6MYX8|A0A3B6MYX8_WHEAT; tr|A0A3B6LTU2|A0A3B6LTU2_WHEAT; tr|A0A3B6KN89|A0A3B6KN89_WHEAT	Uncharacterized protein OS=Triticum aestivum OX=4565 PE=3 SV=1; Uncharacterized protein OS=Triticum aestivum OX=4565 PE=3 SV=1; Uncharacterized protein OS=Triticum aestivum OX=4565 PE=3 SV=1	5	2	99	LPGGFAAQR	iTRAQ8plex@N-term		-0.00544457	1219.69	407.572	1219.7	407.573	3	11
					2	99	SEGLLTR	iTRAQ8plex@N-term		-0.00435015	1078.62	540.32	1078.63	540.322	2	12
					2	99	VQGGGLSGQAQAICLGVAR	iTRAQ8plex@N-term; Methylthio(C)@14		-0.00815004	2134.12	712.381	2134.13	712.384	3	10
					1.65758	99	VVLQEGTGK	iTRAQ8plex@N-term; iTRAQ8plex(K)@9		-0.00749344	1537.92	513.648	1537.93	513.65	3	10
					1.14267	96.35	ITATGR	iTRAQ8plex@N-term		0.000617191	921.556	461.785	921.555	461.785	2	9
178	18.12	tr|A0A3B6MN25|A0A3B6MN25_WHEAT; tr|A0A3B6LIR6|A0A3B6LIR6_WHEAT; tr|A0A3B6KEP5|A0A3B6KEP5_WHEAT	Uncharacterized protein OS=Triticum aestivum OX=4565 PE=3 SV=1; Uncharacterized protein OS=Triticum aestivum OX=4565 PE=3 SV=1; Uncharacterized protein OS=Triticum aestivum OX=4565 PE=3 SV=1	5	2	99	IPAVQETVR	iTRAQ8plex@N-term		0.00605941	1315.78	439.601	1315.78	439.599	3	9
					2	99	LSVSNLDEVILVGGSTR	iTRAQ8plex@N-term		0.00981726	2062.17	688.396	2062.16	688.393	3	20
					2	99	LSVSNLDEVILVGGSTRIPAVQETVR	iTRAQ8plex@N-term	missed R-I@17	-0.0183294	3055.7	764.932	3055.72	764.937	4	11
					1.26761	97.3	IAGLEVLR	iTRAQ8plex@N-term		-0.00327276	1173.74	587.875	1173.74	587.877	2	8
					1.07058	96.1	HIEATLSR	iTRAQ8plex@N-term		0.00121778	1229.7	410.909	1229.7	410.908	3	9
179	10.65	tr|A0A3B6QF91|A0A3B6QF91_WHEAT; tr|A0A3B6PL15|A0A3B6PL15_WHEAT	Phenylalanine ammonia-lyase OS=Triticum aestivum OX=4565 PE=3 SV=1; Phenylalanine ammonia-lyase OS=Triticum aestivum OX=4565 GN=PAL6 PE=2 SV=1	5	2	99	EVNSVNDNPVIDVHR	iTRAQ8plex@N-term		0.0108682	2010.05	671.025	2010.04	671.022	3	12
					2	99	TSPQWLGPQIEVIR	iTRAQ8plex@N-term		0.000589637	1927.08	643.369	1927.08	643.368	3	16
					2	99	VGQVAAVAQAK	iTRAQ8plex@N-term; iTRAQ8plex(K)@11		-0.00718496	1649	550.674	1649.01	550.677	3	12
					1.36653	97.86	HLNAGIFGPGADGHSLPAEVSR	iTRAQ8plex@N-term		-0.0055402	2505.3	627.332	2505.3	627.333	4	10
					0.939302	99	TKDGPALQVELLR	No iTRAQ8plex@N-term; iTRAQ8plex(K)@2	missed K-D@2	-0.000290533	1743.02	582.014	1743.02	582.014	3	12
180	19.64	tr|A0A3B6GLQ9|A0A3B6GLQ9_WHEAT; tr|A0A077RW30|A0A077RW30_WHEAT	Cysteine synthase OS=Triticum aestivum OX=4565 PE=3 SV=1; Cysteine synthase OS=Triticum aestivum OX=4565 GN=TRAES_3BF067800160CFD_c1 PE=3 SV=1	4	2	99	IQGIGAGFVPR	iTRAQ8plex@N-term		-0.00307669	1417.83	473.618	1417.83	473.619	3	15
					2	99	QLALQEGLLVGISSGAAAAAAIK	iTRAQ8plex@N-term; iTRAQ8plex(K)@23		-0.0164779	2759.62	690.912	2759.64	690.917	4	16
					2	99	SVLVEATSGNTGIGLAFIAASR	iTRAQ8plex@N-term		0.0184233	2437.37	813.463	2437.35	813.457	3	13
					1.50864	99	ALATEVEGLNIADDVTQLIGK	iTRAQ8plex@N-term; iTRAQ8plex(K)@21	cleaved H-A@N-term	-0.00937442	2777.55	695.396	2777.56	695.398	4	16
181	25.58	tr|W5HTZ1|W5HTZ1_WHEAT; tr|A0A3B6REV0|A0A3B6REV0_WHEAT	Uncharacterized protein OS=Triticum aestivum OX=4565 PE=3 SV=1; Uncharacterized protein OS=Triticum aestivum OX=4565 PE=3 SV=1	5	2	99	EADNVVAPR	iTRAQ8plex@N-term		0.0122122	1273.71	425.576	1273.69	425.572	3	10
					2	99	ETAFALR	iTRAQ8plex@N-term		-0.00709843	1110.63	556.321	1110.63	556.324	2	12
					2	99	SAQFVLDLLK	iTRAQ8plex@N-term; iTRAQ8plex(K)@10		-0.00587914	1741.05	581.359	1741.06	581.361	3	12
					2	99	YLEDVLAHK	iTRAQ8plex@N-term; iTRAQ8plex(K)@9		-0.0103729	1694.97	565.998	1694.98	566.001	3	11
					0.0486625	95.21	FVLDLLKNAESNAEVK	iTRAQ8plex@N-term; iTRAQ8plex(K)@7; iTRAQ8plex(K)@16	cleaved Q-F@N-term; missed K-N@7	-0.0033218	2701.57	676.401	2701.58	676.402	4	8
182	16.12	tr|A0A3B6TJ01|A0A3B6TJ01_WHEAT; tr|A0A3B6SDN2|A0A3B6SDN2_WHEAT; tr|A0A3B6REZ9|A0A3B6REZ9_WHEAT	Pyruvate dehydrogenase E1 component subunit beta OS=Triticum aestivum OX=4565 PE=4 SV=1; Pyruvate dehydrogenase E1 component subunit beta OS=Triticum aestivum OX=4565 PE=4 SV=1; Pyruvate dehydrogenase E1 component subunit beta OS=Triticum aestivum OX=4565 PE=4 SV=1	5	2	99	IAGADVPMPYAANLER	iTRAQ8plex@N-term		0.00354469	1991.05	664.69	1991.05	664.689	3	15
					2	99	LAVPQVEDIVR	iTRAQ8plex@N-term		-0.00550475	1541.9	771.959	1541.91	771.961	2	10
					1.79588	99	EGISAEVINLR	iTRAQ8plex@N-term		0.00900732	1503.87	502.296	1503.86	502.293	3	10
					1.65758	99	VLTPYSAEDAR	iTRAQ8plex@N-term		-0.0075127	1524.8	763.408	1524.81	763.412	2	9
					1.42022	98.31	GLLDKYGPDR	iTRAQ8plex@N-term; iTRAQ8plex(K)@5	missed K-Y@5	0.000191444	1741	436.257	1741	436.257	4	8
183	18.05	tr|A0A3B6SI60|A0A3B6SI60_WHEAT	Uncharacterized protein OS=Triticum aestivum OX=4565 PE=4 SV=1	5	2	99	SKGDNLLWGGSLIEYAR	iTRAQ8plex@N-term; iTRAQ8plex(K)@2	missed K-G@2	0.00437334	2486.38	622.602	2486.37	622.601	4	12
					2	99	VEQWMDFAATEVDPNIAR	iTRAQ8plex@N-term		0.0161763	2395.19	799.405	2395.18	799.4	3	11
					2	99	VPVLETPDGAVFESNAIAR	iTRAQ8plex@N-term		0.00156846	2288.23	763.752	2288.23	763.751	3	14
					1.61979	99	NPLDLLPPSK	iTRAQ8plex@N-term; iTRAQ8plex(K)@10		-0.0011534	1701.03	426.264	1701.03	426.264	4	7
					0.500313	96.89	QAEVVPPVQK	iTRAQ8plex@N-term; iTRAQ8plex(K)@10		-0.0326037	1701.99	568.338	1702.02	568.349	3	9
184	32.76	tr|A0A3B6MJX3|A0A3B6MJX3_WHEAT	RRM domain-containing protein OS=Triticum aestivum OX=4565 PE=4 SV=1	5	2	99	GFGFVTFGSEESMR	iTRAQ8plex@N-term		0.00749557	1853.9	618.974	1853.89	618.971	3	16
					2	99	GGGGYGGGGGGYGGGGGGYGGQR	iTRAQ8plex@N-term		0.00698979	2121.96	708.327	2121.95	708.325	3	18
					2	99	NITVNEAQSR	iTRAQ8plex@N-term		0.00138611	1434.77	718.395	1434.77	718.394	2	14
					1.61979	98.96	IINDRETGR	iTRAQ8plex@N-term	missed R-E@5	0.00513369	1376.77	459.932	1376.77	459.93	3	11
					1.1549	96.48	NITVNEAQSRR	iTRAQ8plex@N-term	missed R-R@10	-0.00360453	1590.87	531.298	1590.87	531.299	3	9
185	11.57	tr|W5G100|W5G100_WHEAT; tr|A0A3B6LJK2|A0A3B6LJK2_WHEAT	Pyruvate kinase OS=Triticum aestivum OX=4565 PE=3 SV=1; Pyruvate kinase OS=Triticum aestivum OX=4565 PE=3 SV=1	4	2	99	AEATDVANAVLDGSDAILLGAETLR	iTRAQ8plex@N-term		-0.00632841	2788.47	698.125	2788.48	698.126	4	23
					2	99	GNLGIDLPPEKVFLFQK	iTRAQ8plex@N-term; iTRAQ8plex(K)@11; iTRAQ8plex(K)@17	missed K-V@11	-0.0371317	2826.64	566.335	2826.68	566.343	5	9
					2	99	IVGTLGPK	iTRAQ8plex@N-term; iTRAQ8plex(K)@8		-0.00559365	1391.89	464.971	1391.9	464.973	3	10
					2	99	LLPINFAGLAK	iTRAQ8plex@N-term; iTRAQ8plex(K)@11		-0.00601821	1764.11	442.034	1764.11	442.035	4	14
186	16.34	tr|A0A3B5ZTI0|A0A3B5ZTI0_WHEAT	DUF1338 domain-containing protein OS=Triticum aestivum OX=4565 PE=4 SV=1	5	2	99	AGIYGPLPR	iTRAQ8plex@N-term		0.00515921	1246.74	416.587	1246.73	416.585	3	10
					2	99	ALWFSPPNNDGYTR	iTRAQ8plex@N-term		-0.00214316	1940.97	647.996	1940.97	647.997	3	10
					2	99	IFISELLVDELSAPSQEIIR	iTRAQ8plex@N-term		2.65405e-05	2575.44	859.488	2575.44	859.488	3	22
					2	99	IFISELLVDELSAPSQEIIRK	iTRAQ8plex@N-term; iTRAQ8plex(K)@21	missed R-K@20	-0.0376231	3007.7	752.933	3007.74	752.943	4	14
					0.688246	95.7	SYIEFAERLPLPQFR	iTRAQ8plex@N-term	missed R-L@8	-0.0236333	2169.17	724.062	2169.19	724.07	3	8
187	16.38	tr|A0A3B6IV90|A0A3B6IV90_WHEAT; tr|A0A3B6HMS9|A0A3B6HMS9_WHEAT	CN hydrolase domain-containing protein OS=Triticum aestivum OX=4565 PE=4 SV=1; CN hydrolase domain-containing protein OS=Triticum aestivum OX=4565 PE=4 SV=1	4	2	99	AAIESAAADGAK	iTRAQ8plex@N-term; iTRAQ8plex(K)@12		0.00600813	1681.95	561.658	1681.95	561.656	3	11
					2	99	SLQITLVGGSISER	iTRAQ8plex@N-term		0.00195978	1763.01	588.678	1763.01	588.677	3	11
					2	99	SPPAVEPPAPPLSK	iTRAQ8plex@N-term; iTRAQ8plex(K)@14		-0.00743403	1994.16	499.547	1994.17	499.549	4	10
					2	99	TLTAGQDLTVVDTDVGR	iTRAQ8plex@N-term		-0.00306685	2064.1	689.04	2064.1	689.041	3	12
188	11.93	tr|A0A3B6LVN0|A0A3B6LVN0_WHEAT	Lactoylglutathione lyase OS=Triticum aestivum OX=4565 PE=3 SV=1	4	2	99	EAGPLPGLGTK	iTRAQ8plex@N-term; iTRAQ8plex(K)@11		-0.0164451	1646.97	549.996	1646.98	550.001	3	11
					2	99	SVFVDNIDFAKELE	iTRAQ8plex@N-term; iTRAQ8plex(K)@11	missed K-E@11	0.000978185	2233.21	745.411	2233.21	745.41	3	9
					1.76955	99	ITAILDPDGWK	iTRAQ8plex@N-term; iTRAQ8plex(K)@11		-0.00229385	1836.06	613.027	1836.06	613.027	3	10
					1.04096	95.44	VGDIDR	iTRAQ8plex@N-term		0.00288731	977.548	489.781	977.545	489.78	2	10
189	21.66	sp|Q5S1S6|PRXQ_WHEAT	Peroxiredoxin Q, chloroplastic OS=Triticum aestivum OX=4565 GN=PRX1 PE=2 SV=1	4	2	99	EWGVPSDLFGTLPGR	iTRAQ8plex@N-term		0.0123971	1934.03	645.685	1934.02	645.681	3	11
					2	99	GVVQYIYNNQFQPEK	iTRAQ8plex@N-term; iTRAQ8plex(K)@15		0.0140905	2434.32	812.449	2434.31	812.444	3	11
					2	99	KEWGVPSDLFGTLPGR	iTRAQ8plex@N-term; iTRAQ8plex(K)@1	missed K-E@1	-0.0118565	2366.31	592.585	2366.32	592.587	4	17
					2	99	YRLPFTLLSDEGNKVR	iTRAQ8plex@N-term; iTRAQ8plex(K)@14	missed R-L@2; missed K-V@14	-0.011964	2515.43	504.092	2515.44	504.095	5	13
190	18.44	tr|A0A3B6LS14|A0A3B6LS14_WHEAT	Uncharacterized protein OS=Triticum aestivum OX=4565 PE=4 SV=1	5	2	99	GSGVAGVLPVATGDASPAAR	iTRAQ8plex@N-term		0.0013761	2056.12	686.382	2056.12	686.381	3	17
					2	99	SQPAVLLTGLSK	iTRAQ8plex@N-term; iTRAQ8plex(K)@12		-0.00725109	1821.11	608.044	1821.12	608.047	3	12
					2	99	VVRLEAGDVIATR	iTRAQ8plex@N-term	missed R-L@3	-0.00673934	1702	568.34	1702	568.342	3	13
					1.85387	99	TLTAADMAALGGLGISVVLGR	iTRAQ8plex@N-term; Oxidation(M)@7		-0.0172674	2305.28	769.434	2305.3	769.44	3	11
					0.321482	96.72	LEAGDVIATR	No iTRAQ8plex@N-term		0.0119169	1043.57	522.794	1043.56	522.788	2	9
191	12.55	tr|A0A3B6LW58|A0A3B6LW58_WHEAT; tr|A0A3B6KSU0|A0A3B6KSU0_WHEAT	Glucose-1-phosphate adenylyltransferase OS=Triticum aestivum OX=4565 PE=3 SV=1; Glucose-1-phosphate adenylyltransferase OS=Triticum aestivum OX=4565 PE=3 SV=1	5	2	99	AYNFSNGVGFGDGFVEVLAATQR	iTRAQ8plex@N-term	cleaved R-P@C-term	-0.0194343	2722.35	908.456	2722.37	908.463	3	15
					1.65758	99	TVVAVILGGGAGTRLFPLTK	iTRAQ8plex@N-term; iTRAQ8plex(K)@20	missed R-L@14	-0.0118982	2577.57	645.4	2577.58	645.403	4	9
					1.48149	98.55	SGITVVLK	iTRAQ8plex@N-term; iTRAQ8plex(K)@8		0.00432048	1423.93	475.649	1423.92	475.648	3	9
					1.3098	97.58	AKPAVPIGGAYR	iTRAQ8plex@N-term; iTRAQ8plex(K)@2		-0.0175332	1807.08	603.366	1807.09	603.372	3	10
					1.284	97.7	LFPLTK	iTRAQ8plex@N-term; iTRAQ8plex(K)@6		-0.00836963	1325.84	442.956	1325.85	442.958	3	7
192	25.71	tr|A0A3B5XSZ5|A0A3B5XSZ5_WHEAT	Peptidyl-prolyl cis-trans isomerase OS=Triticum aestivum OX=4565 PE=3 SV=1	4	2	99	IVIGLYGDDVPQTVENFR	iTRAQ8plex@N-term		0.00700356	2338.25	780.426	2338.25	780.423	3	15
					2	99	VTNKVYFDISIGNPVGK	iTRAQ8plex@N-term; iTRAQ8plex(K)@4; iTRAQ8plex(K)@17	missed K-V@4	-0.0180148	2762.59	553.526	2762.61	553.529	5	11
					2	99	VYFDISIGNPVGK	iTRAQ8plex@N-term; iTRAQ8plex(K)@13		-0.0134779	2016.14	673.053	2016.15	673.057	3	9
					1.69897	99	HVVFGQVLEGMDIVR	iTRAQ8plex@N-term; Oxidation(M)@11		-0.00184551	2018.09	673.704	2018.09	673.705	3	12
193	13.74	tr|A0A3B6I7E8|A0A3B6I7E8_WHEAT	VWFA domain-containing protein OS=Triticum aestivum OX=4565 PE=4 SV=1	5	2	99	AQAVLAEMAR	iTRAQ8plex@N-term		-0.00550606	1362.75	455.259	1362.76	455.26	3	10
					2	99	TPNVFLMSDGQQSDGDAR	iTRAQ8plex@N-term; Deamidated(Q)@11		-0.0171214	2242.03	748.351	2242.05	748.357	3	14
					1.3098	98.11	QVDPGNVAVYTFGFGKDADHALLSDVAK	iTRAQ8plex@N-term; iTRAQ8plex(K)@16; iTRAQ8plex(K)@28	missed K-D@16	-0.0192179	3846.05	770.218	3846.07	770.222	5	9
					1.25181	97.26	LFATPR	iTRAQ8plex@N-term		-0.00206389	1007.61	504.81	1007.61	504.811	2	9
					1.19382	96.88	QHAGAIGEAR	iTRAQ8plex@N-term		-0.00144012	1312.71	438.579	1312.72	438.579	3	11
194	6.158	tr|A0A3B6GQ57|A0A3B6GQ57_WHEAT	Phospholipase D OS=Triticum aestivum OX=4565 PE=3 SV=1	5	2	99	LEGPIAWDVLYNFEQR	iTRAQ8plex@N-term		-0.00546244	2253.17	752.063	2253.17	752.065	3	20
					2	99	SDYLPPILTT	iTRAQ8plex@N-term		0.00361583	1422.79	712.405	1422.79	712.403	2	11
					2	99	SIDGGAAFGFPDTPEEAAR	iTRAQ8plex@N-term		0.00218739	2211.08	738.033	2211.08	738.032	3	20
					1.31876	97.41	ILGTKSDYLPPILTT	iTRAQ8plex@N-term; iTRAQ8plex(K)@5	missed K-S@5	-0.00296156	2239.33	747.449	2239.33	747.45	3	9
195	23.3	tr|A0A3B6LV71|A0A3B6LV71_WHEAT; tr|A0A1D5YF62|A0A1D5YF62_WHEAT	Uncharacterized protein OS=Triticum aestivum OX=4565 PE=3 SV=1; Uncharacterized protein OS=Triticum aestivum OX=4565 PE=3 SV=1	4	2	99	EQVFSTYSDNQPGVLIQVFEGER	iTRAQ8plex@N-term		0.000246104	2945.47	737.375	2945.47	737.375	4	16
					2	99	NSLENYAYNMR	iTRAQ8plex@N-term		0.024009	1677.83	560.285	1677.81	560.277	3	12
					2	99	STIHDVVLVGGSTR	iTRAQ8plex@N-term		-0.0110853	1743.97	582.33	1743.98	582.333	3	12
					2	99	TTPSYVAFTDSER	iTRAQ8plex@N-term		0.00836891	1776.89	593.305	1776.88	593.302	3	12
196	18.9	tr|D8L9K9|D8L9K9_WHEAT; tr|A0A1D5VCR6|A0A1D5VCR6_WHEAT	Fructose-bisphosphatase OS=Triticum aestivum OX=4565 GN=TAA_ctg0464b,00040,1 PE=3 SV=1; Fructose-bisphosphatase OS=Triticum aestivum OX=4565 PE=3 SV=1	4	2	99	KLDVLSNEVFVNALVSSGR	iTRAQ8plex@N-term; iTRAQ8plex(K)@1	missed K-L@1	0.0128764	2654.53	664.641	2654.52	664.638	4	11
					2	99	SLDLIPTDIHER	iTRAQ8plex@N-term		0.00266349	1711.94	571.655	1711.94	571.654	3	15
					2	99	VMYEVFPMSFLMEEAGGQSFTGK	iTRAQ8plex@N-term; Oxidation(M)@12; iTRAQ8plex(K)@23		-0.00394352	3208.57	803.15	3208.57	803.151	4	13
					2	99	YIGSMVADVHR	iTRAQ8plex@N-term; Oxidation(M)@5		0.0052674	1566.82	523.28	1566.81	523.278	3	13
197	9.622	tr|A0A3B6N263|A0A3B6N263_WHEAT; tr|A0A3B6LXT1|A0A3B6LXT1_WHEAT; tr|A0A3B5Y6G7|A0A3B5Y6G7_WHEAT	Amino_oxidase domain-containing protein OS=Triticum aestivum OX=4565 PE=4 SV=1; Amino_oxidase domain-containing protein OS=Triticum aestivum OX=4565 PE=4 SV=1; Amino_oxidase domain-containing protein OS=Triticum aestivum OX=4565 PE=4 SV=1	5	2	99	GDLGILSTAAGR	iTRAQ8plex@N-term		0.00413127	1433.82	478.947	1433.81	478.945	3	11
					2	99	GFHFDSGPSLFSGFQSR	iTRAQ8plex@N-term		-0.0135997	2176.05	726.357	2176.06	726.362	3	10
					2	99	YAPSLLQSLIK	iTRAQ8plex@N-term; iTRAQ8plex(K)@11		0.00560047	1840.13	614.385	1840.13	614.383	3	10
					1.284	97.81	GALGATK	iTRAQ8plex@N-term; iTRAQ8plex(K)@7		-0.0167504	1224.75	409.257	1224.77	409.262	3	9
					1.07058	96.62	AVELALGPK	iTRAQ8plex@N-term; iTRAQ8plex(K)@9		-0.0188321	1504.93	502.649	1504.94	502.655	3	8
198	25.67	tr|A0A341P0J7|A0A341P0J7_WHEAT	Ribosomal_L18e/L15P domain-containing protein OS=Triticum aestivum OX=4565 PE=3 SV=1	4	2	99	APTGENTILLR	iTRAQ8plex@N-term		-0.0001449	1487.86	496.961	1487.86	496.961	3	13
					2	99	IVNAGGECLTFDQLALR	iTRAQ8plex@N-term; Methylthio(C)@8		-0.00334762	2169.12	724.047	2169.12	724.048	3	17
					2	99	NIAVVVGTITDDMR	iTRAQ8plex@N-term		-0.00769416	1806.97	603.332	1806.98	603.334	3	12
					1.16115	96.61	FTETAR	iTRAQ8plex@N-term		0.00404433	1027.56	514.79	1027.56	514.788	2	9
199	14.29	tr|A0A1D5Z340|A0A1D5Z340_WHEAT	60S ribosomal protein L7a OS=Triticum aestivum OX=4565 PE=3 SV=1	4	2	99	LKVPPALHQFTR	iTRAQ8plex@N-term; iTRAQ8plex(K)@2	missed K-V@2	-0.00525124	2014.22	504.563	2014.23	504.565	4	13
					1.52288	98.85	ILEAIK	iTRAQ8plex@N-term; iTRAQ8plex(K)@6		-0.00235351	1293.85	432.289	1293.85	432.29	3	8
					1.50864	98.94	QFGIGGALPPK	iTRAQ8plex@N-term; iTRAQ8plex(K)@11		-0.00383337	1692.01	565.012	1692.02	565.013	3	10
					1.42022	98.54	VVNPLFEK	iTRAQ8plex@N-term; iTRAQ8plex(K)@8		-0.00979856	1552.93	518.652	1552.94	518.655	3	8
200	22.15	tr|A0A3B5YYN5|A0A3B5YYN5_WHEAT; tr|A0A3B5Y1D3|A0A3B5Y1D3_WHEAT	TPM_phosphatase domain-containing protein OS=Triticum aestivum OX=4565 PE=4 SV=1; TPM_phosphatase domain-containing protein OS=Triticum aestivum OX=4565 PE=4 SV=1	7	2	99	INFVTVR	iTRAQ8plex@N-term		-0.00221307	1151.69	576.855	1151.7	576.856	2	11
					2	99	LVAAIDGLPDPGGPAFQESKR	iTRAQ8plex@N-term; iTRAQ8plex(K)@20	missed K-R@20	-0.00402527	2745.52	687.388	2745.53	687.389	4	18
					1.95861	99	GIVVLVTSQK	iTRAQ8plex@N-term; iTRAQ8plex(K)@10		-0.00130661	1651.05	551.357	1651.05	551.357	3	9
					1.95861	99	LVAAIDGLPDPGGPAFQESK	iTRAQ8plex@N-term; iTRAQ8plex(K)@20		-0.00344186	2589.42	648.363	2589.43	648.364	4	10
					0.203426	99	RLVAAIDGLPD	iTRAQ8plex@N-term	cleaved D-P@C-term; missed R-L@1	0.00271476	1442.84	722.429	1442.84	722.427	2	10
					0.0856569	99	SEFDVLNDGPPADTYVVDDAGVLSR	iTRAQ8plex@N-term	cleaved A-S@N-term	0.0115355	2954.46	739.621	2954.45	739.619	4	18
					0.0319843	97.69	LVAAIDGLPD	iTRAQ8plex@N-term	cleaved D-P@C-term	-0.00168293	1286.74	644.376	1286.74	644.377	2	7
201	21.02	tr|A0A3B6GKH1|A0A3B6GKH1_WHEAT; tr|A0A3B6EC21|A0A3B6EC21_WHEAT; tr|A0A077RR71|A0A077RR71_WHEAT	PPIase cyclophilin-type domain-containing protein OS=Triticum aestivum OX=4565 PE=4 SV=1; Peptidyl-prolyl cis-trans isomerase OS=Triticum aestivum OX=4565 PE=3 SV=1; Peptidyl-prolyl cis-trans isomerase OS=Triticum aestivum OX=4565 GN=TRAES_3BF060500130CFD_c1 PE=3 SV=1	4	2	99	AFLDVSIGGEPAGR	iTRAQ8plex@N-term		0.0120373	1691.93	564.983	1691.91	564.979	3	15
					2	99	ITVGLFGDAAPAGAAR	iTRAQ8plex@N-term		0.00780283	1790.01	597.676	1790	597.674	3	10
					2	99	LKIEEEQVGVVPNGTEFVIATR	iTRAQ8plex@N-term; iTRAQ8plex(K)@2	missed K-I@2	-0.0169259	3035.7	759.931	3035.71	759.935	4	11
					1.55284	99	VVAGMDVVGR	iTRAQ8plex@N-term; Oxidation(M)@5		-0.00875787	1321.72	441.582	1321.73	441.585	3	10
202	7.805	tr|A0A3B6N140|A0A3B6N140_WHEAT	Alpha-mannosidase OS=Triticum aestivum OX=4565 PE=3 SV=1	6	2	99	FIKEEFGQIPR	iTRAQ8plex@N-term; iTRAQ8plex(K)@3	missed K-E@3	0.00164145	1971.14	493.793	1971.14	493.792	4	10
					2	99	GPILDEVHQQINPWIYQITR	iTRAQ8plex@N-term		-0.00867713	2723.46	908.828	2723.47	908.831	3	13
					1.67778	99	TFGSSADIFAGIFPK	iTRAQ8plex@N-term; iTRAQ8plex(K)@15		-0.000247249	2165.2	722.74	2165.2	722.74	3	10
					1.33724	98.05	YYLKIDPQGDGAR	iTRAQ8plex@N-term; iTRAQ8plex(K)@4	missed K-I@4	-0.00137693	2103.16	526.796	2103.16	526.797	4	8
					0.150581	99	TFGQELYSPLLLAFAEKDG	iTRAQ8plex@N-term; iTRAQ8plex(K)@17	cleaved G-G@C-term; missed K-D@17	-0.0112802	2706.46	903.161	2706.47	903.165	3	17
					0.015923	99	TFGQELYSPLLLAFAEKDGGN	iTRAQ8plex@N-term; iTRAQ8plex(K)@17	cleaved N-W@C-term; missed K-D@17	-0.0237891	2877.51	720.386	2877.54	720.392	4	13
203	11.66	tr|A0A3B6C6N3|A0A3B6C6N3_WHEAT; sp|P93594|AMYB_WHEAT	Beta-amylase OS=Triticum aestivum OX=4565 PE=3 SV=1; Beta-amylase Tri a 17 OS=Triticum aestivum OX=4565 GN=BMY1 PE=1 SV=1	4	2	99	DVGATDPDIFYTNR	iTRAQ8plex@N-term		0.000905995	1886.93	629.985	1886.93	629.984	3	15
					2	99	NIEYLTLGVDDQPLFHGR	iTRAQ8plex@N-term		-0.00109415	2390.25	598.57	2390.25	598.571	4	17
					2	99	SAPEELVQQVLSAGWR	iTRAQ8plex@N-term		-0.000272767	2073.12	692.046	2073.12	692.046	3	17
					2	99	YDATAYNTILR	iTRAQ8plex@N-term		0.01216	1603.86	535.628	1603.85	535.624	3	10
204	20.38	tr|A0A3B6TBF6|A0A3B6TBF6_WHEAT	Uncharacterized protein OS=Triticum aestivum OX=4565 PE=3 SV=1	4	2	99	VKDEIVLDGNDIELVSR	iTRAQ8plex@N-term; iTRAQ8plex(K)@2	missed K-D@2	-0.00234522	2521.42	631.362	2521.42	631.363	4	15
					1.92082	99	FLDGIYVSDK	iTRAQ8plex@N-term; iTRAQ8plex(K)@10		0.00666131	1764	589.007	1763.99	589.005	3	8
					1.45593	98.52	TAISHVQNLITGVTK	iTRAQ8plex@N-term; iTRAQ8plex(K)@15		-0.0140503	2189.29	548.329	2189.3	548.332	4	9
					1.13668	96.48	KVDMLDGVTILR	iTRAQ8plex@N-term; iTRAQ8plex(K)@1	missed K-V@1	-0.00672866	1967.16	492.798	1967.17	492.8	4	8
205	9.896	tr|A0A3B6B1T9|A0A3B6B1T9_WHEAT; tr|A0A2X0S8T1|A0A2X0S8T1_WHEAT	Elongation factor G, chloroplastic OS=Triticum aestivum OX=4565 PE=3 SV=1; Elongation factor G, chloroplastic OS=Triticum aestivum OX=4565 GN=CAMPLR22A2D_LOCUS3845 PE=3 SV=1	4	2	99	AVLVDGSYHDVDSSVLAFQIAAR	iTRAQ8plex@N-term		0.00630654	2736.45	913.156	2736.44	913.154	3	11
					2	99	VEVITPEEHLGDVIGDLNSR	iTRAQ8plex@N-term		0.0175453	2495.33	624.841	2495.32	624.837	4	11
					2	99	VVDAFVPLAEMFQYVSTLR	iTRAQ8plex@N-term; Oxidation(M)@11		-0.00252426	2504.33	835.783	2504.33	835.784	3	17
					1.23657	97.23	QVPLEDYR	iTRAQ8plex@N-term		0.00448338	1322.72	662.366	1322.71	662.364	2	8
206	19.64	tr|A0A3B6LLS3|A0A3B6LLS3_WHEAT; tr|A0A3B6KFD2|A0A3B6KFD2_WHEAT; sp|P46274|VDAC1_WHEAT	Uncharacterized protein OS=Triticum aestivum OX=4565 PE=3 SV=1; Uncharacterized protein OS=Triticum aestivum OX=4565 PE=3 SV=1; Mitochondrial outer membrane porin OS=Triticum aestivum OX=4565 GN=VDAC1 PE=2 SV=1	4	2	99	TILSFAVPDQK	iTRAQ8plex@N-term; iTRAQ8plex(K)@11		0.00235933	1826.08	609.7	1826.08	609.699	3	11
					2	99	VGIAIALKP	iTRAQ8plex@N-term; iTRAQ8plex(K)@8		-0.000658222	1488.98	497.336	1488.99	497.336	3	10
					1.95861	99	ANSASNVITTITADDLAAPGLK	iTRAQ8plex@N-term; iTRAQ8plex(K)@22		-0.00114445	2750.53	688.639	2750.53	688.639	4	15
					1.92082	99	ASALIQHEFMPK	iTRAQ8plex@N-term; iTRAQ8plex(K)@12		-0.0145927	1979.1	495.782	1979.11	495.785	4	9
207	13.29	tr|A0A3B6QDM7|A0A3B6QDM7_WHEAT; tr|A0A3B6NMB7|A0A3B6NMB7_WHEAT	Protein-serine/threonine phosphatase OS=Triticum aestivum OX=4565 PE=3 SV=1; Protein-serine/threonine phosphatase OS=Triticum aestivum OX=4565 PE=3 SV=1	4	2	99	DAGSTASTAILVGGR	iTRAQ8plex@N-term		-0.00952896	1678.91	560.643	1678.92	560.646	3	12
					2	99	GLLQEASQR	iTRAQ8plex@N-term		0.000140095	1304.74	435.919	1304.74	435.919	3	10
					2	99	GSADNITVVIVR	iTRAQ8plex@N-term		0.000350963	1546.9	516.64	1546.9	516.64	3	12
					2	99	LVVANVGDSR	iTRAQ8plex@N-term		0.0230062	1332.79	445.271	1332.77	445.263	3	11
208	43.09	sp|Q95H51|RK14_WHEAT	50S ribosomal protein L14, chloroplastic OS=Triticum aestivum OX=4565 GN=rpl14 PE=3 SV=1	4	2	99	IGDVIVAVIKDALPQMPLER	iTRAQ8plex@N-term; iTRAQ8plex(K)@10; Oxidation(M)@16	missed K-D@10	-0.013143	2800.62	701.163	2800.63	701.166	4	14
					2	99	MIQPQTLLNVADNSGAR	iTRAQ8plex@N-term; Oxidation(M)@1		-3.00706e-05	2147.13	716.718	2147.13	716.718	3	16
					2	99	VFGAIAEELR	iTRAQ8plex@N-term		0.00328248	1407.81	470.276	1407.8	470.275	3	12
					2	99	VFGAIAEELRGLNFTK	iTRAQ8plex@N-term; iTRAQ8plex(K)@16	missed R-G@10	-0.00436022	2372.36	594.098	2372.37	594.099	4	15
209	13.66	tr|A0A3B6MRM1|A0A3B6MRM1_WHEAT; tr|A0A3B6LM76|A0A3B6LM76_WHEAT	PKS_ER domain-containing protein OS=Triticum aestivum OX=4565 PE=3 SV=1; PKS_ER domain-containing protein OS=Triticum aestivum OX=4565 PE=3 SV=1	4	2	99	DTSGVLSPYSFSR	iTRAQ8plex@N-term		0.0157675	1718.89	573.972	1718.88	573.967	3	12
					2	99	FVIDVAGSQLGAAA	iTRAQ8plex@N-term		-0.00393412	1621.89	811.954	1621.9	811.956	2	10
					2	99	GQLVVVGAPSTPLELPAYAIIGGGK	iTRAQ8plex@N-term; iTRAQ8plex(K)@25		-0.0176509	3014.75	754.694	3014.76	754.698	4	15
					2	99	GQLVVVGAPSTPLELPAYAIIGGGKR	iTRAQ8plex@N-term; iTRAQ8plex(K)@25	missed K-R@25	-0.0187349	3170.85	793.719	3170.86	793.723	4	13
210	25.55	tr|A0A1D6DK86|A0A1D6DK86_WHEAT	40S ribosomal protein S24 OS=Triticum aestivum OX=4565 PE=3 SV=1	4	2	99	ATTAVTLR	iTRAQ8plex@N-term		-0.0121626	1135.67	568.845	1135.69	568.851	2	12
					2	99	KQFVLEVIHPGR	iTRAQ8plex@N-term; iTRAQ8plex(K)@1	missed K-Q@1	-0.00581899	2030.22	508.562	2030.23	508.564	4	13
					2	99	QFVLEVIHPGR	iTRAQ8plex@N-term		-0.000645986	1597.92	533.649	1597.92	533.649	3	12
					2	99	SSGFGLIYDNLESAK	iTRAQ8plex@N-term; iTRAQ8plex(K)@15		-0.00720826	2208.18	737.068	2208.19	737.07	3	14
211	28.39	tr|A0A3B6MKK5|A0A3B6MKK5_WHEAT; tr|A0A3B6D4A7|A0A3B6D4A7_WHEAT; sp|Q36814|PSBD_WHEAT	Uncharacterized protein OS=Triticum aestivum OX=4565 PE=3 SV=1; Photosystem II D2 protein OS=Triticum aestivum OX=4565 PE=3 SV=1; Photosystem II D2 protein OS=Triticum aestivum OX=4565 GN=psbD PE=3 SV=2	4	2	99	AAEDPEFETFYTK	iTRAQ8plex@N-term; iTRAQ8plex(K)@13		0.00295334	2155.1	719.373	2155.09	719.372	3	13
					2	99	AAEDPEFETFYTKNILLNEGIR	iTRAQ8plex@N-term; iTRAQ8plex(K)@13	missed K-N@13	-0.005079	3177.68	795.426	3177.68	795.427	4	14
					2	99	AWMAAQDQPHENLIFPEEVLPR	iTRAQ8plex@N-term; Oxidation(M)@3		0.00123464	2910.47	971.162	2910.46	971.162	3	17
					2	99	NILLNEGIR	iTRAQ8plex@N-term		-0.00438331	1344.8	449.274	1344.8	449.275	3	10
212	17.03	tr|A0A3B6C222|A0A3B6C222_WHEAT; tr|A0A1D5UUP8|A0A1D5UUP8_WHEAT	PAP_fibrillin domain-containing protein OS=Triticum aestivum OX=4565 PE=4 SV=1; Genome assembly, chromosome: II OS=Triticum aestivum OX=4565 GN=CAMPLR22A2D_LOCUS1332 PE=4 SV=1	4	2	99	GNLSQLPLLEVPR	iTRAQ8plex@N-term		-0.0095675	1739.02	580.679	1739.02	580.682	3	12
					2	99	LLSAVAGLNR	iTRAQ8plex@N-term		0.0021304	1316.81	439.944	1316.81	439.943	3	13
					1.56864	98.75	LVYSSAFSSR	iTRAQ8plex@N-term		0.00553622	1419.77	474.265	1419.77	474.263	3	10
					0.793174	95.03	QLEAAAPAPVDLAK	iTRAQ8plex@N-term; iTRAQ8plex(K)@14		-0.00695783	2001.17	668.062	2001.17	668.065	3	8
213	9.505	tr|A0A3B5ZQM6|A0A3B5ZQM6_WHEAT; tr|A0A3B5YTF6|A0A3B5YTF6_WHEAT; tr|A0A3B5XUT5|A0A3B5XUT5_WHEAT	Dihydrolipoyl dehydrogenase OS=Triticum aestivum OX=4565 PE=3 SV=1; Dihydrolipoyl dehydrogenase OS=Triticum aestivum OX=4565 PE=3 SV=1; Dihydrolipoyl dehydrogenase OS=Triticum aestivum OX=4565 PE=3 SV=1	4	1.82391	99	NIIIATGSDVK	iTRAQ8plex@N-term; iTRAQ8plex(K)@11		-0.00823811	1738.04	580.353	1738.05	580.356	3	12
					1.55284	99	SLPGITIDEK	iTRAQ8plex@N-term; iTRAQ8plex(K)@10		0.00248568	1679.99	561.005	1679.99	561.005	3	11
					1.38722	98.62	GIEGLFK	iTRAQ8plex@N-term; iTRAQ8plex(K)@7		-0.00818329	1370.83	457.951	1370.84	457.953	3	7
					1.0655	96.67	LTSPSEVSVDLVDGGNTVVK	iTRAQ8plex@N-term; iTRAQ8plex(K)@20		-0.0133726	2623.44	875.487	2623.45	875.492	3	8
214	28.51	tr|A0A3B6TIA2|A0A3B6TIA2_WHEAT; tr|A0A3B6SD34|A0A3B6SD34_WHEAT; tr|A0A3B6RDN9|A0A3B6RDN9_WHEAT	PsbP domain-containing protein OS=Triticum aestivum OX=4565 PE=4 SV=1; PsbP domain-containing protein OS=Triticum aestivum OX=4565 PE=4 SV=1; PsbP domain-containing protein OS=Triticum aestivum OX=4565 PE=4 SV=1	4	2	99	GTNGTDSEFFNPR	iTRAQ8plex@N-term; Deamidated(N)@3		0.00402344	1745.82	582.947	1745.82	582.946	3	16
					2	99	LAPVGAVLDNLALSDVGLQDQISSADDVTSAER	iTRAQ8plex@N-term; Deamidated(Q)@21		-0.025375	3643.85	911.969	3643.87	911.976	4	20
					1.63827	98.93	LVSKVEKGTNGTDSEFFNPR	iTRAQ8plex@N-term; iTRAQ8plex(K)@4; iTRAQ8plex(K)@7	missed K-V@4; missed K-G@7	-0.00683828	3136.72	628.352	3136.73	628.353	5	10
					0.0629839	99	DAAEYVYDVPEGWKER	iTRAQ8plex@N-term; No iTRAQ8plex(K)@14	missed K-E@14	0.00437569	2230.09	744.37	2230.08	744.369	3	15
215	21.45	tr|A0A3B6KR72|A0A3B6KR72_WHEAT	H15 domain-containing protein OS=Triticum aestivum OX=4565 PE=3 SV=1	4	2	99	AAPAHPTYAEMVSEAITALKER	iTRAQ8plex@N-term; Oxidation(M)@11; iTRAQ8plex(K)@20	missed K-E@20	-0.0065394	2979.59	745.904	2979.59	745.906	4	14
					2	99	KAPAAAAPK	iTRAQ8plex@N-term; iTRAQ8plex(K)@1; iTRAQ8plex(K)@9	missed K-A@1	-0.00843118	1736.1	579.707	1736.11	579.71	3	13
					2	99	TGSSPYAIAK	iTRAQ8plex@N-term; iTRAQ8plex(K)@10		0.0161583	1601.94	534.987	1601.92	534.982	3	10
					1.72125	99	APAAAAPK	iTRAQ8plex@N-term; iTRAQ8plex(K)@8		-0.00132128	1303.81	435.609	1303.81	435.61	3	11
216	29.29	tr|W5D1Z1|W5D1Z1_WHEAT; tr|A0A3B6EDV9|A0A3B6EDV9_WHEAT	Uncharacterized protein OS=Triticum aestivum OX=4565 GN=TRAES_3BF167600010CFD_c1 PE=4 SV=1; Uncharacterized protein OS=Triticum aestivum OX=4565 PE=4 SV=1	4	2	99	GANLLGASFFDADLTGADLSDADLR	iTRAQ8plex@N-term		-0.0263371	2828.39	708.104	2828.41	708.111	4	15
					2	99	GGGPYGQQVTR	iTRAQ8plex@N-term		0.000913596	1422.75	475.258	1422.75	475.258	3	12
					2	99	VNLTNANLEGALVTGNTSFK	iTRAQ8plex@N-term; iTRAQ8plex(K)@20		0.0151481	2670.5	891.172	2670.48	891.167	3	19
					0.00788852	99	FRGGGPYGQQVTR	No iTRAQ8plex@N-term	cleaved A-F@N-term; missed R-G@2	-0.00274285	1421.71	474.912	1421.72	474.913	3	14
217	25.45	tr|Q7DLM1|Q7DLM1_WHEAT	(1,31,4) beta glucanase OS=Triticum aestivum OX=4565 PE=2 SV=1	4	2	99	IYNQYLINHVGR	iTRAQ8plex@N-term		-0.0017087	1792.99	598.67	1792.99	598.67	3	15
					2	99	LVVSESGWPSGGGTAATPANAR	iTRAQ8plex@N-term		0.0172288	2388.25	797.091	2388.23	797.085	3	21
					2	99	LYAPDQAALQAVGGTGVNVVVGAPNDVLSNLAASPAAAASWVR	iTRAQ8plex@N-term		-0.00263089	4464.37	1117.1	4464.37	1117.1	4	23
					1.72125	99	SNIQAYPK	iTRAQ8plex@N-term; iTRAQ8plex(K)@8		-0.00915689	1527.88	510.3	1527.89	510.303	3	9
218	12.55	tr|A0A3B6NUI6|A0A3B6NUI6_WHEAT; tr|A0A1D6ANS4|A0A1D6ANS4_WHEAT	Geranylgeranyl diphosphate reductase OS=Triticum aestivum OX=4565 PE=3 SV=1; Geranylgeranyl diphosphate reductase OS=Triticum aestivum OX=4565 PE=3 SV=1	4	2	99	EVLDDFLR	iTRAQ8plex@N-term		0.00829518	1309.73	655.871	1309.72	655.867	2	11
					2	99	SFEVDAIVGADGANSR	iTRAQ8plex@N-term		0.00100821	1910.97	637.996	1910.96	637.995	3	11
					2	99	VVPGNPIEDIKLAVNTIGSLVR	iTRAQ8plex@N-term; iTRAQ8plex(K)@11	missed K-L@11	-0.0127445	2911.72	583.351	2911.73	583.354	5	15
					1.09152	96.14	TLAPHEYIGMVR	iTRAQ8plex@N-term		-0.0114754	1689.91	564.309	1689.92	564.313	3	9
219	30.19	tr|A0A3B6FKL0|A0A3B6FKL0_WHEAT	PNP_UDP_1 domain-containing protein OS=Triticum aestivum OX=4565 PE=4 SV=1	6	2	99	AGPFVGLVVPNTYEMVPVLESPSFVASK	iTRAQ8plex@N-term; iTRAQ8plex(K)@28		-0.00779561	3541.93	709.393	3541.94	709.394	5	19
					2	99	FVPLLGK	iTRAQ8plex@N-term; iTRAQ8plex(K)@7		-0.0053925	1380.89	461.304	1380.9	461.306	3	9
					2	99	SLSDLAGGGSALGNEASTFLDIAAQNAVTVMLK	iTRAQ8plex@N-term; Oxidation(M)@31; iTRAQ8plex(K)@33		0.000685783	3845.03	962.266	3845.03	962.266	4	15
					1.07058	96.19	FGDGKDNELSLEAAGDYTR	iTRAQ8plex@N-term; iTRAQ8plex(K)@5	missed K-D@5	-0.017026	2665.33	667.339	2665.34	667.343	4	9
					0.10513	99	PALSANQLNSIWYQPEEIFPK	iTRAQ8plex@N-term; iTRAQ8plex(K)@21	cleaved N-P@N-term	-0.0132249	3052.64	764.166	3052.65	764.169	4	11
					0.0357404	99	FVPLLGKS	iTRAQ8plex@N-term; iTRAQ8plex(K)@7	cleaved S-G@C-term; missed K-S@7	0.00309765	1467.93	490.317	1467.93	490.316	3	9
220	26.87	tr|W5GTW2|W5GTW2_WHEAT; tr|A0A3B6PL02|A0A3B6PL02_WHEAT; tr|A0A3B6DGT8|A0A3B6DGT8_WHEAT; tr|A0A096ULG3|A0A096ULG3_WHEAT	Ribosomal_L14e domain-containing protein OS=Triticum aestivum OX=4565 PE=3 SV=1; Ribosomal_L14e domain-containing protein OS=Triticum aestivum OX=4565 PE=3 SV=1; Ribosomal_L14e domain-containing protein OS=Triticum aestivum OX=4565 PE=3 SV=1; Ribosomal_L14e domain-containing protein OS=Triticum aestivum OX=4565 PE=3 SV=1	4	2	99	ALVDAPDMVR	iTRAQ8plex@N-term		0.0117324	1389.77	464.264	1389.76	464.26	3	12
					2	99	LVVIVDVVDQNR	iTRAQ8plex@N-term		-0.0035758	1671.98	558.334	1671.98	558.335	3	17
					1.65758	99	AMEEADVK	iTRAQ8plex@N-term; iTRAQ8plex(K)@8		0.003688	1499.82	500.946	1499.81	500.944	3	9
					1.40894	98.22	FVEIGR	iTRAQ8plex@N-term		5.47906e-05	1023.6	512.808	1023.6	512.808	2	10
221	6.072	tr|A0A3B6ITX2|A0A3B6ITX2_WHEAT	Fn3_like domain-containing protein OS=Triticum aestivum OX=4565 PE=4 SV=1	3	2	99	GAVASAAVIGHNANDPR	iTRAQ8plex@N-term		-0.00414026	1923.02	642.014	1923.02	642.015	3	8
					2	99	GSALYGGLGAK	iTRAQ8plex@N-term; iTRAQ8plex(K)@11		0.0131523	1600.95	534.658	1600.94	534.654	3	11
					2	99	LSLAEKVSQLGDEAPGVPR	iTRAQ8plex@N-term; iTRAQ8plex(K)@6	missed K-V@6	-0.0182471	2573.45	644.369	2573.46	644.373	4	9
222	19.94	tr|A0A3B6LYW6|A0A3B6LYW6_WHEAT	Ribosom_S30AE_C domain-containing protein OS=Triticum aestivum OX=4565 PE=3 SV=1	5	2	99	AVHNHAHLVR	iTRAQ8plex@N-term		-0.0170077	1456.81	486.612	1456.83	486.618	3	13
					2	99	EGGFGLIIPK	iTRAQ8plex@N-term; iTRAQ8plex(K)@10		-0.00284778	1637.99	547.005	1638	547.006	3	9
					2	99	NEQTGEVNILYK	iTRAQ8plex@N-term; iTRAQ8plex(K)@12		-0.00504429	2015.11	672.711	2015.11	672.712	3	12
					1.35655	97.95	AEEEEESSYASIDAAAAVVKR	iTRAQ8plex@N-term; iTRAQ8plex(K)@20	missed K-R@20	-0.0190637	2832.44	709.118	2832.46	709.122	4	9
					0.0352691	99	AWDGPLSSAR	No iTRAQ8plex@N-term	cleaved A-A@N-term	0.00853953	1058.52	530.269	1058.51	530.265	2	12
223	18.75	tr|A0A3B6TRQ4|A0A3B6TRQ4_WHEAT; tr|A0A3B6SEW6|A0A3B6SEW6_WHEAT; tr|A0A3B6QBU0|A0A3B6QBU0_WHEAT; tr|A0A3B6PFU3|A0A3B6PFU3_WHEAT; tr|A0A3B6NJZ9|A0A3B6NJZ9_WHEAT	60S ribosomal protein L13 OS=Triticum aestivum OX=4565 PE=3 SV=1; Uncharacterized protein OS=Triticum aestivum OX=4565 PE=3 SV=1; 60S ribosomal protein L13 OS=Triticum aestivum OX=4565 PE=3 SV=1; 60S ribosomal protein L13 OS=Triticum aestivum OX=4565 PE=3 SV=1; 60S ribosomal protein L13 OS=Triticum aestivum OX=4565 PE=3 SV=1	4	2	99	GFTLEELK	iTRAQ8plex@N-term; iTRAQ8plex(K)@8		-0.00590054	1543.9	515.641	1543.91	515.643	3	11
					2	99	SLEGMQSNIQR	iTRAQ8plex@N-term		0.00468044	1565.82	783.917	1565.81	783.914	2	12
					1.4318	98.48	TWFNQPAR	iTRAQ8plex@N-term		0.000498319	1322.7	662.359	1322.7	662.359	2	9
					1.13077	96.92	LAPTIGISVDHR	iTRAQ8plex@N-term		-0.00797628	1581.91	528.309	1581.91	528.312	3	9
224	26.24	tr|W5F8Z5|W5F8Z5_WHEAT	Chlorophyll a-b binding protein, chloroplastic OS=Triticum aestivum OX=4565 PE=3 SV=1	4	2	99	ELEVIHSR	iTRAQ8plex@N-term		-0.00203224	1285.73	429.583	1285.73	429.584	3	12
					2	99	SAPQSIWYGPDRPK	iTRAQ8plex@N-term; iTRAQ8plex(K)@14		-0.00362482	2209.21	737.409	2209.21	737.411	3	13
					2	99	YLGPFSEQTPSYLTGEFPGDYGWDTAGLSADPETFAK	iTRAQ8plex@N-term; iTRAQ8plex(K)@37		0.0150434	4622.24	1156.57	4622.23	1156.56	4	19
					1.52288	99	NRELEVIHSR	No iTRAQ8plex@N-term	missed R-E@2	0.00807057	1251.68	418.233	1251.67	418.23	3	12
225	13.19	tr|A0A3B6HUR4|A0A3B6HUR4_WHEAT	Chlorophyll a-b binding protein, chloroplastic OS=Triticum aestivum OX=4565 PE=3 SV=1	4	2	99	IYLPNGLLDR	iTRAQ8plex@N-term		0.00267155	1476.86	493.295	1476.86	493.294	3	11
					2	99	WAMLGAAGFIIPEALNK	iTRAQ8plex@N-term; Oxidation(M)@3; iTRAQ8plex(K)@17		-0.0167016	2425.35	809.457	2425.37	809.462	3	14
					2	99	YQAFELIHAR	iTRAQ8plex@N-term		0.00584668	1550.86	517.96	1550.85	517.958	3	15
					1.46852	98.47	RIYLPNGLLDR	iTRAQ8plex@N-term	missed R-I@1	-0.00370255	1632.96	545.327	1632.96	545.328	3	11
226	24.4	tr|W5D4F5|W5D4F5_WHEAT; tr|A0A3B6EHK7|A0A3B6EHK7_WHEAT	Uncharacterized protein OS=Triticum aestivum OX=4565 GN=TRAES_3BF007900030CFD_c1 PE=3 SV=1; Uncharacterized protein OS=Triticum aestivum OX=4565 PE=3 SV=1	5	2	99	FSPNNFAPTIVSGSWDR	iTRAQ8plex@N-term		0.00537226	2198.11	733.711	2198.11	733.709	3	12
					2	99	GHNDVVTAIATPIDNSPFIVSSSR	iTRAQ8plex@N-term		0.00249547	2800.47	701.125	2800.47	701.124	4	18
					2	99	LWDLSTGVTTR	iTRAQ8plex@N-term		0.00995476	1551.87	518.296	1551.86	518.293	3	12
					1.11919	96.83	SLLVWDLTNPIQATQDSSSEYGVPFRR	iTRAQ8plex@N-term	missed R-R@26	0.0173722	3382.76	1128.6	3382.75	1128.59	3	8
					0.331614	99	DKSLLVWDLTNPIQATQDSSSEYGVPFR	No iTRAQ8plex@N-term; iTRAQ8plex(K)@2	missed K-S@2	-0.0305049	3469.74	868.442	3469.77	868.449	4	11
227	4.187	tr|A0A3B5ZT18|A0A3B5ZT18_WHEAT	Uncharacterized protein OS=Triticum aestivum OX=4565 PE=4 SV=1	3	2	99	ELTGVQPLVEALPPVAR	iTRAQ8plex@N-term		0.012494	2092.23	698.418	2092.22	698.414	3	11
					2	99	GLDIGTLIEVR	iTRAQ8plex@N-term		-0.00190542	1488.88	497.301	1488.88	497.301	3	11
					2	99	VRLENALVQAVALLR	iTRAQ8plex@N-term	missed R-L@2	0.00347499	1968.22	657.08	1968.22	657.079	3	14
228	14.34	tr|A0A3B6CBK4|A0A3B6CBK4_WHEAT; tr|A0A3B6B185|A0A3B6B185_WHEAT; tr|A0A1D5UMI8|A0A1D5UMI8_WHEAT	PsbP domain-containing protein OS=Triticum aestivum OX=4565 PE=4 SV=1; PsbP domain-containing protein OS=Triticum aestivum OX=4565 PE=4 SV=1; Genome assembly, chromosome: II OS=Triticum aestivum OX=4565 GN=CAMPLR22A2D_LOCUS3538 PE=4 SV=1	4	2	99	LSVIVAPTR	iTRAQ8plex@N-term		-0.0102903	1258.78	420.601	1258.79	420.604	3	11
					2	99	VLSTATAEYSGR	iTRAQ8plex@N-term		0.00159237	1557.83	520.285	1557.83	520.284	3	12
					1.74473	99	LSVIVAPTRR	iTRAQ8plex@N-term	missed R-R@9	-0.00135692	1414.89	472.638	1414.89	472.638	3	11
					1.67778	99	VINAFGPEVIGENVEGK	iTRAQ8plex@N-term; iTRAQ8plex(K)@17		-0.0375137	2379.29	794.103	2379.33	794.116	3	14
229	4.92	tr|A0A3B6MVC8|A0A3B6MVC8_WHEAT; tr|A0A3B6LSB2|A0A3B6LSB2_WHEAT	C2 NT-type domain-containing protein OS=Triticum aestivum OX=4565 PE=4 SV=1; C2 NT-type domain-containing protein OS=Triticum aestivum OX=4565 PE=4 SV=1	4	2	99	YEAVGAPSIVVIQAGR	iTRAQ8plex@N-term		0.00621292	1933.1	645.374	1933.09	645.372	3	12
					1.88606	99	DGGYLAATNPFDIPVVR	iTRAQ8plex@N-term		0.0145891	2108.14	703.719	2108.12	703.714	3	8
					1.88606	99	GLGPIVQTR	iTRAQ8plex@N-term		0.00515462	1243.76	415.594	1243.76	415.592	3	9
					1.09691	99	RYEAVGAPSIVVIQAGR	iTRAQ8plex@N-term	missed R-Y@1	-0.0326598	2089.16	697.395	2089.2	697.406	3	12
230	22.67	tr|A0A3B6RH69|A0A3B6RH69_WHEAT; tr|A0A341YEW4|A0A341YEW4_WHEAT	Chlorophyll a-b binding protein, chloroplastic OS=Triticum aestivum OX=4565 PE=3 SV=1; Chlorophyll a-b binding protein, chloroplastic OS=Triticum aestivum OX=4565 PE=3 SV=1	5	2	99	PAHLDGSSPGDFGFDPLGLATVPENFER	iTRAQ8plex@N-term	cleaved R-P@N-term	0.00192103	3245.6	812.406	3245.59	812.406	4	15
					1.63827	98.86	NIYGP	iTRAQ8plex@N-term		0.00102571	866.481	434.248	866.48	434.247	2	7
					1.55284	99	SAEWFPGQPRPAHLDGSSPGDFGFDPLGLATVPENFER	iTRAQ8plex@N-term	cleaved M-S@N-term	-0.0222557	4401.12	1101.29	4401.14	1101.29	4	12
					1.50864	99	YPGGAFDPLGFSK	iTRAQ8plex@N-term; iTRAQ8plex(K)@13		-0.0193576	1963.05	655.356	1963.07	655.363	3	9
					0.657577	99	SAEWFPGQPR	iTRAQ8plex@N-term	cleaved M-S@N-term; cleaved R-P@C-term	0.00583587	1477.77	493.597	1477.76	493.595	3	10
231	8.782	tr|A0A3B6LW93|A0A3B6LW93_WHEAT	Uncharacterized protein OS=Triticum aestivum OX=4565 PE=4 SV=1	3	2	99	IAFVGLPGLYVVNSDGSGGR	iTRAQ8plex@N-term		0.00104819	2281.24	761.42	2281.24	761.42	3	14
					2	99	LTPPGVADFSPAVSPSGDWTAAASPGER	iTRAQ8plex@N-term		0.00477736	3043.52	1015.51	3043.52	1015.51	3	9
					2	99	LVYVSTAVPAAAPR	iTRAQ8plex@N-term		0.00715338	1718.01	573.677	1718	573.675	3	16
232	16.74	tr|A0A3B6PSZ6|A0A3B6PSZ6_WHEAT	Uncharacterized protein OS=Triticum aestivum OX=4565 PE=3 SV=1	5	2	99	AVLDKTGINPAEIGDVVVGTVLGPGSQR	iTRAQ8plex@N-term; iTRAQ8plex(K)@5	missed K-T@5	0.00010781	3369.91	843.484	3369.91	843.484	4	13
					2	99	SVAVSKGLPILGVFR	iTRAQ8plex@N-term; iTRAQ8plex(K)@6	missed K-G@6	-0.00849355	2150.33	538.59	2150.34	538.592	4	9
					2	99	TSSLLAGIPETVPVR	iTRAQ8plex@N-term		0.000389614	1843.07	615.365	1843.07	615.365	3	13
					1.3098	97.99	AAAATASGK	iTRAQ8plex@N-term; iTRAQ8plex(K)@9		-0.00018646	1354.8	452.608	1354.8	452.608	3	9
					0.015923	99	AAGDSAAYQR	iTRAQ8plex@N-term	cleaved C-A@N-term	0.0120734	1312.68	657.347	1312.67	657.341	2	12
233	12.66	tr|A0A3B6FPZ8|A0A3B6FPZ8_WHEAT; tr|A0A3B6EK45|A0A3B6EK45_WHEAT	Uncharacterized protein OS=Triticum aestivum OX=4565 PE=3 SV=1; Uncharacterized protein OS=Triticum aestivum OX=4565 PE=3 SV=1	4	2	99	QPLSALVPR	iTRAQ8plex@N-term		-0.00675295	1283.78	428.934	1283.79	428.936	3	9
					2	99	RQPLSALVPR	iTRAQ8plex@N-term	missed R-Q@1	0.00368835	1439.89	480.971	1439.89	480.97	3	12
					1.79588	99	LASAIAVHMR	iTRAQ8plex@N-term		0.00298019	1371.8	458.274	1371.8	458.273	3	9
					0.982967	96.89	EETFDQLQK	iTRAQ8plex@N-term; iTRAQ8plex(K)@9		-0.0142993	1744.93	582.651	1744.95	582.656	3	9
234	3.819	tr|A0A3B6KT79|A0A3B6KT79_WHEAT	Aconitate hydratase OS=Triticum aestivum OX=4565 PE=3 SV=1	3	2	99	SDETVAMIETYLR	iTRAQ8plex@N-term		-0.00134955	1830.93	611.318	1830.93	611.319	3	12
					2	99	VAEFSFR	iTRAQ8plex@N-term		0.000331764	1158.63	580.324	1158.63	580.324	2	10
					1.50864	98.74	QVEIPFKPAR	iTRAQ8plex@N-term; iTRAQ8plex(K)@7		-0.0044688	1792.08	449.027	1792.08	449.028	4	8
235	6.463	tr|A0A3B6H0L0|A0A3B6H0L0_WHEAT; tr|A0A3B6EK73|A0A3B6EK73_WHEAT	Phosphoglycerate mutase (2,3-diphosphoglycerate-independent) OS=Triticum aestivum OX=4565 PE=3 SV=1; Phosphoglycerate mutase (2,3-diphosphoglycerate-independent) OS=Triticum aestivum OX=4565 PE=3 SV=1	3	2	99	LVDAALASGK	iTRAQ8plex@N-term; iTRAQ8plex(K)@10		-0.000400044	1551.94	518.322	1551.94	518.322	3	10
					1.92082	99	ANDQYLPPFVIVDESGK	iTRAQ8plex@N-term; iTRAQ8plex(K)@17		-0.0165403	2499.33	625.84	2499.35	625.844	4	9
					1.35655	98.39	FQNALEAVK	iTRAQ8plex@N-term; iTRAQ8plex(K)@9		-0.00542502	1626.95	543.324	1626.96	543.326	3	9
236	13.17	tr|A0A3B6DKH2|A0A3B6DKH2_WHEAT; tr|A0A3B6CEV4|A0A3B6CEV4_WHEAT; tr|A0A3B6B789|A0A3B6B789_WHEAT	Uncharacterized protein OS=Triticum aestivum OX=4565 PE=3 SV=1; Uncharacterized protein OS=Triticum aestivum OX=4565 PE=3 SV=1; Uncharacterized protein OS=Triticum aestivum OX=4565 PE=3 SV=1	7	2	99	AVANQPISVAIEAGGR	iTRAQ8plex@N-term		0.000391198	1856.04	619.688	1856.04	619.688	3	15
					2	99	VVTIDGYEDVPVNSEK	iTRAQ8plex@N-term; iTRAQ8plex(K)@16		0.00481179	2371.28	791.433	2371.27	791.432	3	16
					1.30103	98.18	CGIAVEPSYPTK	iTRAQ8plex@N-term; Methylthio(C)@1; iTRAQ8plex(K)@12		-0.00874299	1918.01	640.343	1918.02	640.346	3	8
					1.23657	98.56	GAVAAIK	iTRAQ8plex@N-term; iTRAQ8plex(K)@7		-0.0150382	1236.79	413.269	1236.8	413.274	3	9
					0.0168249	99	ELPETVDWR	iTRAQ8plex@N-term	cleaved E-E@N-term	0.00578385	1447.77	483.596	1447.76	483.594	3	11
					0.00217692	98.52	EELPETVDWR	iTRAQ8plex@N-term	cleaved N-E@N-term	0.00289398	1576.81	526.61	1576.8	526.609	3	9
237	9.898	tr|A0A3B6QIZ3|A0A3B6QIZ3_WHEAT; tr|A0A3B6PLR8|A0A3B6PLR8_WHEAT; tr|A0A3B6NQ80|A0A3B6NQ80_WHEAT; tr|A0A1D6B308|A0A1D6B308_WHEAT	S-adenosylmethionine synthase OS=Triticum aestivum OX=4565 PE=3 SV=1; S-adenosylmethionine synthase OS=Triticum aestivum OX=4565 PE=3 SV=1; S-adenosylmethionine synthase OS=Triticum aestivum OX=4565 PE=3 SV=1; S-adenosylmethionine synthase OS=Triticum aestivum OX=4565 PE=3 SV=1	4	2	99	FVIGGPHGDAGLTGR	iTRAQ8plex@N-term		-0.00184456	1756.95	586.658	1756.95	586.658	3	19
					2	99	YLDENTIFHLNPSGR	iTRAQ8plex@N-term		0.0119907	2079.08	694.034	2079.07	694.03	3	15
					1.63827	99	SIIASGLAR	iTRAQ8plex@N-term		-0.0099645	1190.72	596.367	1190.73	596.372	2	10
					0.714443	99	TIFHLNPSGR	iTRAQ8plex@N-term	cleaved N-T@N-term	0.0172664	1444.83	482.616	1444.81	482.61	3	10
238	8.647	tr|A0A3B6GTN3|A0A3B6GTN3_WHEAT; tr|A0A3B6FMD0|A0A3B6FMD0_WHEAT	Isocitrate dehydrogenase [NADP] OS=Triticum aestivum OX=4565 PE=3 SV=1; Isocitrate dehydrogenase [NADP] OS=Triticum aestivum OX=4565 PE=3 SV=1	4	2	99	SDYLNTEEFIDAVAAELK	iTRAQ8plex@N-term; iTRAQ8plex(K)@18		0.00337563	2635.39	879.47	2635.38	879.469	3	17
					2	99	SDYLNTEEFIDAVAAELKSRL	iTRAQ8plex@N-term; iTRAQ8plex(K)@18	missed K-S@18; missed R-L@20	0.0019429	2991.6	748.908	2991.6	748.908	4	19
					1.55284	98.9	ATDAVLKGPGK	iTRAQ8plex@N-term; iTRAQ8plex(K)@7; iTRAQ8plex(K)@11	missed K-G@7	-0.0272236	1968.19	493.054	1968.21	493.061	4	8
					1.50864	98.76	LLEFAQK	iTRAQ8plex@N-term; iTRAQ8plex(K)@7		-0.0139707	1455.88	486.3	1455.89	486.304	3	7
239	6.948	sp|P58386|PSAB_WHEAT	Photosystem I P700 chlorophyll a apoprotein A2 OS=Triticum aestivum OX=4565 GN=psaB PE=3 SV=1	3	2	99	FSQGLAQDPTTR	iTRAQ8plex@N-term		0.00838945	1623.86	542.294	1623.85	542.291	3	15
					2	99	QILIEPIFAQWIQSAHGK	iTRAQ8plex@N-term; iTRAQ8plex(K)@18		0.00501527	2686.55	672.644	2686.54	672.643	4	15
					1.49485	98.74	TTYGFDILLSSTNGPAFNAGR	iTRAQ8plex@N-term		0.0182388	2505.3	836.107	2505.28	836.101	3	9
240	5.975	sp|Q1XIR9|HGL1A_WHEAT	4-hydroxy-7-methoxy-3-oxo-3,4-dihydro-2H-1,4-benzoxazin-2-yl glucoside beta-D-glucosidase 1a, chloroplastic OS=Triticum aestivum OX=4565 GN=GLU1A PE=1 SV=1	3	2	99	SIDYNLGWFLEPVVR	iTRAQ8plex@N-term		-0.00105997	2111.14	704.719	2111.14	704.719	3	19
					2	99	SIDYNLGWFLEPVVRGDYPFSMR	iTRAQ8plex@N-term	missed R-G@15	0.000741494	3064.54	767.143	3064.54	767.143	4	17
					1.24413	97.94	HIDISSDFTPK	iTRAQ8plex@N-term; iTRAQ8plex(K)@11		-0.00201791	1867.03	467.764	1867.03	467.765	4	8
241	21.38	tr|A0A3B6KRY8|A0A3B6KRY8_WHEAT	H15 domain-containing protein OS=Triticum aestivum OX=4565 PE=3 SV=1	4	2	99	AAPAHPTYAEMVAEAIAALKER	iTRAQ8plex@N-term; iTRAQ8plex(K)@20	missed K-E@20	-0.00854077	2917.59	584.524	2917.59	584.526	5	15
					2	99	GGSSTVAIAK	iTRAQ8plex@N-term; iTRAQ8plex(K)@10		-0.0164963	1497.88	500.301	1497.9	500.306	3	10
					1.5376	99	APAAAATPK	iTRAQ8plex@N-term; iTRAQ8plex(K)@9		-0.0128502	1404.84	703.428	1404.85	703.435	2	8
					1.39794	98.73	FMLTQIK	iTRAQ8plex@N-term; iTRAQ8plex(K)@7		-0.0125536	1487.89	496.97	1487.9	496.974	3	7
242	13.72	tr|W5DXN4|W5DXN4_WHEAT; tr|A0A3B6JNT4|A0A3B6JNT4_WHEAT	Uncharacterized protein OS=Triticum aestivum OX=4565 PE=3 SV=1; Uncharacterized protein OS=Triticum aestivum OX=4565 PE=3 SV=1	4	2	99	ASAVAEFTR	iTRAQ8plex@N-term		-0.000628537	1254.69	628.351	1254.69	628.351	2	13
					2	99	GLAFGGEAGFDTSSGK	iTRAQ8plex@N-term; iTRAQ8plex(K)@16		-0.00183222	2108.1	703.707	2108.1	703.707	3	13
					1.74473	99	GLAFGGEAGFDTSSGKFTK	iTRAQ8plex@N-term; iTRAQ8plex(K)@16; iTRAQ8plex(K)@19	missed K-F@16	-0.0109458	2788.51	698.134	2788.52	698.136	4	10
					1.33724	99	GPGLFTDIGK	iTRAQ8plex@N-term; iTRAQ8plex(K)@10		-0.0248146	1611.92	538.314	1611.94	538.322	3	9
243	11.98	tr|W5C050|W5C050_WHEAT; tr|A0A3B6C910|A0A3B6C910_WHEAT; tr|A0A3B6B1S5|A0A3B6B1S5_WHEAT	Genome assembly, chromosome: II OS=Triticum aestivum OX=4565 GN=CAMPLR22A2D_LOCUS3486 PE=4 SV=1; Uncharacterized protein OS=Triticum aestivum OX=4565 PE=4 SV=1; Uncharacterized protein OS=Triticum aestivum OX=4565 PE=4 SV=1	4	2	99	IQPDFYTNQISDFLTLK	iTRAQ8plex@N-term; iTRAQ8plex(K)@17		0.00717175	2650.45	884.492	2650.45	884.49	3	16
					2	99	LIDGVPETLDLLR	iTRAQ8plex@N-term		-0.000690774	1757.02	879.519	1757.02	879.519	2	12
					1.88606	99	GDKLIDGVPETLDLLR	iTRAQ8plex@N-term; iTRAQ8plex(K)@3	missed K-L@3	0.0146726	2361.39	591.354	2361.37	591.351	4	7
					1.27572	97.88	LVFVTNNSTK	iTRAQ8plex@N-term; iTRAQ8plex(K)@10		-0.00860091	1730.01	577.677	1730.02	577.68	3	9
244	14.85	tr|A0A3B6QG11|A0A3B6QG11_WHEAT; tr|A0A3B6PKS7|A0A3B6PKS7_WHEAT; tr|A0A3B6NN89|A0A3B6NN89_WHEAT	Uncharacterized protein OS=Triticum aestivum OX=4565 PE=3 SV=1; Uncharacterized protein OS=Triticum aestivum OX=4565 PE=3 SV=1; Uncharacterized protein OS=Triticum aestivum OX=4565 PE=3 SV=1	3	2	99	ITGISGYEEFPADPILQVPA	iTRAQ8plex@N-term		0.00339872	2420.28	1211.15	2420.28	1211.15	2	13
					2	99	LRITGISGYEEFPADPILQVPA	iTRAQ8plex@N-term	missed R-I@2	0.00261428	2689.47	897.496	2689.46	897.495	3	11
					1.92082	99	QYIVMPGR	iTRAQ8plex@N-term		0.00424498	1266.71	634.362	1266.71	634.36	2	9
245	19.3	tr|A0A3B5YXD9|A0A3B5YXD9_WHEAT	Uncharacterized protein OS=Triticum aestivum OX=4565 PE=4 SV=1	4	2	99	AYAVGASFK	iTRAQ8plex@N-term; iTRAQ8plex(K)@9		0.00477644	1520.89	507.969	1520.88	507.968	3	11
					2	99	GTNFTNAVIDR	iTRAQ8plex@N-term		0.00659716	1510.81	756.413	1510.8	756.41	2	15
					1.61979	99	FDGADLTEVVMSK	iTRAQ8plex@N-term; Oxidation(M)@11; iTRAQ8plex(K)@13		-0.0135321	2035.06	679.361	2035.08	679.366	3	11
					1.05552	96.77	TLSAALMSGAK	iTRAQ8plex@N-term; iTRAQ8plex(K)@11		-0.00423532	1656.97	553.329	1656.97	553.33	3	10
246	25	tr|Q5I7K4|Q5I7K4_WHEAT	Ribosomal protein L17 OS=Triticum aestivum OX=4565 PE=1 SV=1	4	2	99	GSAITGPIGK	iTRAQ8plex@N-term; iTRAQ8plex(K)@10		-0.00851506	1507.91	503.644	1507.92	503.647	3	11
					2	99	IASAANAIV	iTRAQ8plex@N-term		-0.00199638	1132.67	567.344	1132.68	567.345	2	11
					1.63827	99	NLYIISVK	iTRAQ8plex@N-term; iTRAQ8plex(K)@8		-0.000672866	1556.97	519.999	1556.98	519.999	3	9
					0.958607	99	VMPAVIVR	iTRAQ8plex@N-term; Oxidation(M)@2		0.00568108	1203.74	402.253	1203.73	402.251	3	7
247	37.75	tr|A0A077RU36|A0A077RU36_WHEAT	NAD(P)-bd_dom domain-containing protein OS=Triticum aestivum OX=4565 GN=TRAES_3BF169900010CFD_c1 PE=4 SV=1	4	2	99	AADAEEPTSK	iTRAQ8plex@N-term; iTRAQ8plex(K)@10		0.000963396	1625.87	542.965	1625.87	542.965	3	10
					2	99	DLQTVFVAGATGQTGVR	iTRAQ8plex@N-term		-0.0140462	2023.09	675.369	2023.1	675.374	3	12
					2	99	VQTLPLSDFLAK	iTRAQ8plex@N-term; iTRAQ8plex(K)@12		0.00587598	1939.17	647.396	1939.16	647.394	3	12
[truncated: 1,326 more rows]

## Sheet: Table S3
Supplementary Table S3. List of leaf proteins identified in BW35695 wheat variety. Prot. # = protein number;
Prot. Score = protein score relating to the confidence of protein identification; A threshold of 1.3 was applied and is equivalent to p < 0.05;
%Cov = percentage of protein sequence matched by sequenced peptides; # peptides = number of peptides; Contrib. = the level with which
each peptide contributes to protein identification; Conf. = % confidence of peptide identification; Theor. z = precursor ion charge;
Theor MW = Theoretical molecular weight of each peptide; Prec MW = Experimental molecular weight of each peptide; dMass = Prec MW - Theor MW;
Theor m/z = theoretical mass to charge ratio; Prec m/z = experimental mass to charge ratio; Pep. Score = Peptide score as assigned in ProteinPilot.
Note: Protein 66, 149, 202 and 512 are contaminants that are included in the dataset to demonstrate the specific assignment of peptides to a protein.
Prot. #	%Cov	Accessions	Protein Name	# Peptides	Contrib.	Conf.	Peptide Sequence	Modifications	Cleavages	dMass	Prec MW	Prec m/z	Theor MW	Theor m/z	Theor z	Pep. Score
1	73.38	sp|P11383|RBL_WHEAT	Ribulose bisphosphate carboxylase large chain OS=Triticum aestivum OX=4565 GN=rbcL PE=1 SV=2	59	2	99	AGVKDYKLTYYTPEYETKDTDILAAFR	iTRAQ8plex@N-term; iTRAQ8plex(K)@4; iTRAQ8plex(K)@7; iTRAQ8plex(K)@18	missed K-D@4; missed K-L@7; missed K-D@18	-0.0383928	4387.36	732.235	4387.4	732.241	6	16
					2	99	AIKFEFEPVDTIDK	iTRAQ8plex@N-term; iTRAQ8plex(K)@3; iTRAQ8plex(K)@14	missed K-F@3	-0.00594367	2563.46	855.494	2563.47	855.496	3	15
					2	99	ALRLEDLRIPPTYSK	iTRAQ8plex@N-term; iTRAQ8plex(K)@15	missed R-L@3; missed R-I@8	-0.0108872	2379.4	476.887	2379.41	476.889	5	16
					2	99	AMHAVIDR	iTRAQ8plex@N-term		0.00364246	1215.67	406.232	1215.67	406.231	3	10
					2	99	DDENVNSQPFMR	iTRAQ8plex@N-term; Oxidation(M)@11		9.35319e-05	1770.82	591.279	1770.81	591.279	3	15
					2	99	DLAREGNEIIR	iTRAQ8plex@N-term	missed R-E@4	0.000455516	1588.88	530.635	1588.88	530.635	3	14
					2	99	DTDILAAFR	iTRAQ8plex@N-term		0.00226423	1324.73	442.584	1324.73	442.584	3	12
					2	99	DYKLTYYTPEYETKDTDILAAFR	iTRAQ8plex@N-term; iTRAQ8plex(K)@3; iTRAQ8plex(K)@14	missed K-L@3; missed K-D@14	0.0075277	3727.98	933.003	3727.98	933.001	4	12
					2	99	EGNEIIR	iTRAQ8plex@N-term		0.00123368	1133.64	567.825	1133.63	567.825	2	11
					2	99	ELGVPIVMHDYLTGGFTANTTLAHYCR	iTRAQ8plex@N-term; Methylthio(C)@26		-0.00243264	3328.63	833.165	3328.64	833.166	4	18
					2	99	ELGVPIVMHDYLTGGFTANTTLAHYCRDNGLLLHIHR	iTRAQ8plex@N-term; Oxidation(M)@8; Methylthio(C)@26	missed R-D@27	-0.00657053	4513.27	753.219	4513.28	753.22	6	12
					2	99	EMTLGFVDLLR	iTRAQ8plex@N-term; Oxidation(M)@2		0.00546213	1612.89	538.636	1612.88	538.634	3	15
					2	99	EMTLGFVDLLRDDFIEK	iTRAQ8plex@N-term; iTRAQ8plex(K)@17	missed R-D@11	-0.0142847	2648.42	663.112	2648.43	663.116	4	10
					2	99	EMTLGFVDLLRDDFIEKDR	iTRAQ8plex@N-term; iTRAQ8plex(K)@17	missed R-D@11; missed K-D@17	0.000462604	2919.56	730.898	2919.56	730.898	4	16
					2	99	EMTLGFVDLLRDDFIEKDRAR	iTRAQ8plex@N-term; iTRAQ8plex(K)@17	missed R-D@11; missed K-D@17; missed R-A@19	0.0029557	3146.7	787.683	3146.7	787.682	4	9
					2	99	FEFEPVDTIDK	iTRAQ8plex@N-term; iTRAQ8plex(K)@11		0.0109277	1947.06	650.026	1947.05	650.022	3	15
					2	99	GGLDFTK	iTRAQ8plex@N-term; iTRAQ8plex(K)@7		-0.00144186	1344.78	449.269	1344.79	449.269	3	9
					2	99	GGLDFTKDDENVNSQPFMR	iTRAQ8plex@N-term; iTRAQ8plex(K)@7	missed K-D@7	-0.00800049	2777.38	695.353	2777.39	695.355	4	21
					2	99	GIFFTQDWVSMPGVIPVASGGIHVWHMPALTEIFGDDSVLQFGGGTLGHPWGNAPGAAANR	iTRAQ8plex@N-term; Oxidation(M)@11		-0.012583	6662.29	1111.39	6662.3	1111.39	6	22
					2	99	LEDLRIPPTYSK	iTRAQ8plex@N-term; iTRAQ8plex(K)@12	missed R-I@5	-0.00681259	2039.18	510.803	2039.19	510.804	4	10
					2	99	LEGEREMTLGFVDLLR	iTRAQ8plex@N-term	missed R-E@5	0.00598205	2181.18	728.068	2181.18	728.066	3	16
					2	99	LTYYTPEYETKDTDILAAFR	iTRAQ8plex@N-term; No iTRAQ8plex(K)@11	missed K-D@11	0.00545669	2713.39	905.469	2713.38	905.467	3	20
					2	99	MSGGDHIHSGTVVGK	iTRAQ8plex@N-term; iTRAQ8plex(K)@15		-0.0107678	2089.11	523.285	2089.12	523.287	4	12
					2	99	NEGRDLAREGNEIIR	No iTRAQ8plex@N-term	missed R-D@4; missed R-E@8	0.0062838	1740.89	871.454	1740.89	871.451	2	13
					2	99	SQAETGEIK	iTRAQ8plex@N-term; iTRAQ8plex(K)@9		-0.00368847	1569.88	524.3	1569.88	524.301	3	14
					2	99	VALEACVQAR	iTRAQ8plex@N-term; Methylthio(C)@6		0.0138092	1408.76	705.388	1408.75	705.381	2	9
					2	99	VSPQPGVPPEEAGAAVAAESSTGTWTTVWTDGLTSLDR	iTRAQ8plex@N-term		0.00107442	4144.05	1037.02	4144.05	1037.02	4	8
					2	99	VSPQPGVPPEEAGAAVAAESSTGTWTTVWTDGLTSLDRYK	iTRAQ8plex@N-term; iTRAQ8plex(K)@40	missed R-Y@38	0.013375	4739.43	790.913	4739.42	790.91	6	12
					2	99	VSPQPGVPPEEAGAAVAAESSTGTWTTVWTDGLTSLDRYKGR	iTRAQ8plex@N-term; iTRAQ8plex(K)@40	missed R-Y@38; missed K-G@40	-0.0112958	4952.53	991.513	4952.54	991.515	5	11
					2	99	WSPELAAACEVWK	iTRAQ8plex@N-term; Methylthio(C)@9; iTRAQ8plex(K)@13		0.00315132	2143.11	715.377	2143.11	715.376	3	11
					1.82391	98.67	IPPTYSK	iTRAQ8plex@N-term; iTRAQ8plex(K)@7		-0.00547388	1412.84	471.955	1412.85	471.957	3	9
					1.72125	98.97	AGVGFKAGVK	iTRAQ8plex@N-term; iTRAQ8plex(K)@6; iTRAQ8plex(K)@10	missed K-A@6	-0.0176104	1845.14	462.293	1845.16	462.297	4	10
					1.56864	99	TFQGPPHGIQVER	Carbamyl@N-term		0.00565716	1507.76	754.887	1507.75	754.884	2	14
					1.5376	97.29	AVFAR	iTRAQ8plex@N-term		-0.0012031	866.527	434.271	866.528	434.271	2	8
					1.45593	98.07	AGVKDYKLTYYTPEYETK	iTRAQ8plex@N-term; iTRAQ8plex(K)@4; iTRAQ8plex(K)@7; iTRAQ8plex(K)@18	missed K-D@4; missed K-L@7	-0.00974957	3384.88	847.227	3384.89	847.23	4	9
					1.4318	99	DNGLLLHIHR	No iTRAQ8plex@N-term		0.00344427	1186.66	594.337	1186.66	594.336	2	10
					1.42022	96.58	LEGEREMTLGFVDLLRDDFIEKDRAR	iTRAQ8plex@N-term; iTRAQ8plex(K)@22	missed R-E@5; missed R-D@16; missed K-D@22; missed R-A@24	-0.0100453	3730.98	622.838	3730.99	622.839	6	11
					1.40894	96.71	RAVFAR	iTRAQ8plex@N-term	missed R-A@1	-0.000540021	1022.63	512.322	1022.63	512.322	2	9
					1.29243	95.39	NHGMHFR	iTRAQ8plex@N-term		-0.000382195	1201.61	601.811	1201.61	601.811	2	9
					1.08092	98.21	MSGGDHIHSGTVVGKLEGER	iTRAQ8plex@N-term; Oxidation(M)@1; iTRAQ8plex(K)@15	missed K-L@15	-0.0100224	2689.4	538.887	2689.41	538.889	5	11
					0.686133	98.26	NEGRDLAR	No iTRAQ8plex@N-term	missed R-D@4	0.00436941	929.472	465.743	929.468	465.741	2	10
					0.454693	99	ALRLEDLR	Carbamyl@N-term	missed R-L@3	0.00225987	1027.58	514.797	1027.58	514.796	2	10
					0.427128	96.57	ACYECLR	iTRAQ8plex@N-term; Methylthio(C)@2; No Methylthio(C)@5		0.002326	1206.55	604.284	1206.55	604.282	2	9
					0.107905	99	TDILAAFR	iTRAQ8plex@N-term	cleaved D-T@N-term	7.28573e-05	1209.7	605.859	1209.7	605.858	2	13
					0.0931265	99	MSGGDHIHSGTVVGKLEGEREMTLGFVDLLRDDFIEKDR	iTRAQ8plex@N-term; iTRAQ8plex(K)@15; No iTRAQ8plex(K)@37	missed K-L@15; missed R-E@20; missed R-D@31; missed K-D@37	-0.0342916	4966.52	710.51	4966.55	710.515	7	16
					0.0925887	97.12	ELGVPIVMHDYLTGGFTAN	iTRAQ8plex@N-term	cleaved N-T@C-term	0.00896588	2337.21	780.076	2337.2	780.073	3	8
					0.0371573	99	YYTPEYETKDTDILAAFR	iTRAQ8plex@N-term; iTRAQ8plex(K)@9	cleaved T-Y@N-term; missed K-D@9	-0.00109497	2803.45	701.87	2803.45	701.871	4	12
					0.0366845	98.68	TPEYETKDTDILAAFR	iTRAQ8plex@N-term; iTRAQ8plex(K)@7	cleaved Y-T@N-term; missed K-D@7	0.0127306	2477.34	620.342	2477.33	620.339	4	10
					0.0231917	95.72	GNAPGAAANR	iTRAQ8plex@N-term	cleaved W-G@N-term	0.0118339	1201.66	401.56	1201.65	401.556	3	10
					0.0199966	99	LEGEREMTLGFVDLLRDDFIEKDR	iTRAQ8plex@N-term; Oxidation(M)@7; No iTRAQ8plex(K)@22	missed R-E@5; missed R-D@16; missed K-D@22	-0.00259453	3215.64	644.136	3215.64	644.136	5	21
					0.0181814	99	LTYYTPEYETK	iTRAQ8plex@N-term; No iTRAQ8plex(K)@11		0.00422688	1710.87	856.442	1710.87	856.44	2	16
					0.00612308	99	RLEDLR	No iTRAQ8plex@N-term	cleaved L-R@N-term; missed R-L@1	0.00438575	800.455	401.235	800.45	401.233	2	8
					0.00524307	99	AGVGFKAGVKDYKLTYYTPEYETKDTDILAAFR	iTRAQ8plex@N-term; iTRAQ8plex(K)@6; iTRAQ8plex(K)@10; iTRAQ8plex(K)@13; No iTRAQ8plex(K)@24	missed K-A@6; missed K-D@10; missed K-L@13; missed K-D@24	-0.00140138	4946.71	990.35	4946.71	990.35	5	13
					0.0048037	99	AGVGFK	iTRAQ8plex@N-term; No iTRAQ8plex(K)@6		0.00117729	881.529	441.772	881.528	441.771	2	10
					0.00217692	98.09	YTPEYETKDTDILAAFR	iTRAQ8plex@N-term; iTRAQ8plex(K)@8	cleaved Y-Y@N-term; missed K-D@8	-0.0256014	2640.36	661.098	2640.39	661.105	4	10
					0.00174067	99	SVLQFGGGTLGHPWGNAPGAAANR	iTRAQ8plex@N-term	cleaved D-S@N-term	-0.0162519	2638.35	880.458	2638.37	880.463	3	12
					0.00130485	98.15	DDFIEKDR	iTRAQ8plex@N-term; No iTRAQ8plex(K)@6	missed K-D@6	0.00139851	1340.69	447.904	1340.69	447.903	3	11
					0.00130485	95.76	TFQGPPHGIQ	iTRAQ8plex@N-term	cleaved Q-V@C-term	0.0047394	1384.75	693.38	1384.74	693.378	2	8
					0.000434506	98.89	FQGPPHGIQVER	No iTRAQ8plex@N-term	cleaved T-F@N-term	0.00762479	1363.71	682.861	1363.7	682.857	2	10
2	67.87	sp|P20858|ATPB_WHEAT	ATP synthase subunit beta, chloroplastic OS=Triticum aestivum OX=4565 GN=atpB PE=3 SV=1	34	2	99	AHGGVSVFGGVGER	iTRAQ8plex@N-term		0.0184316	1631.89	408.979	1631.87	408.974	4	11
					2	99	AITLEEENK	iTRAQ8plex@N-term; iTRAQ8plex(K)@9		-0.0125541	1653.93	552.316	1653.94	552.321	3	12
					2	99	AVAMSATDGLMR	iTRAQ8plex@N-term		0.00648997	1525.8	509.606	1525.79	509.604	3	15
					2	99	FVQAGSEVSALLGR	iTRAQ8plex@N-term		0.00242106	1736.98	579.999	1736.97	579.998	3	18
					2	99	GIYPAVDPLDSTSTMLQPR	iTRAQ8plex@N-term; Oxidation(M)@15		0.00748346	2380.23	794.418	2380.23	794.416	3	19
					2	99	GLASKGIYPAVDPLDSTSTMLQPR	iTRAQ8plex@N-term; iTRAQ8plex(K)@5	missed K-G@5	0.00259859	3124.71	782.184	3124.71	782.184	4	13
					2	99	GMEVIDTGAPLSVPVGGATLGR	iTRAQ8plex@N-term		-0.014738	2400.28	801.102	2400.3	801.107	3	17
					2	99	GMEVIDTGAPLSVPVGGATLGRIFNVLGEPVDNLGPVDSSATFPIHR	iTRAQ8plex@N-term	missed R-I@22	-0.00237605	5075.67	1269.92	5075.67	1269.92	4	16
					2	99	GSITSIQAVYVPADDLTDPAPATTFAHLDATTVLSR	iTRAQ8plex@N-term		0.00913282	4018.09	1005.53	4018.08	1005.53	4	14
					2	99	IDQIIGPVLDVTFPPGKLPYIYNALVVQSR	iTRAQ8plex@N-term; iTRAQ8plex(K)@17	missed K-L@17	-0.00268528	3933.26	984.321	3933.26	984.322	4	25
					2	99	IFNVLGEPVDNLGPVDSSATFPIHR	No iTRAQ8plex@N-term		0.00673001	2693.39	674.354	2693.38	674.353	4	17
					2	99	IVGNEHYETAQR	iTRAQ8plex@N-term		0.0038308	1719.89	574.303	1719.88	574.302	3	12
					2	99	KGSITSIQAVYVPADDLTDPAPATTFAHLDATTVLSR	iTRAQ8plex@N-term; iTRAQ8plex(K)@1	missed K-G@1	-0.000505085	4450.38	891.084	4450.38	891.084	5	15
					2	99	LPYIYNALVVQSR	iTRAQ8plex@N-term		0.000519899	1839.06	614.026	1839.06	614.026	3	11
					2	99	LSIFETGIKVVDLLAPYR	iTRAQ8plex@N-term; iTRAQ8plex(K)@9	missed K-V@9	-0.0032555	2641.56	661.398	2641.57	661.399	4	14
					2	99	LSIFETGIKVVDLLAPYRR	iTRAQ8plex@N-term; iTRAQ8plex(K)@9	missed K-V@9; missed R-R@18	-0.00895843	2797.66	700.422	2797.67	700.424	4	12
					2	99	MPSAVGYQPTLSTEMGSLQER	iTRAQ8plex@N-term; Oxidation(M)@1; Oxidation(M)@15		-0.00184882	2617.27	873.429	2617.27	873.43	3	13
					2	99	NIEESKVALVYGQMNEPPGAR	iTRAQ8plex@N-term; iTRAQ8plex(K)@6	missed K-V@6	-0.00471736	2909.55	728.394	2909.55	728.396	4	14
					2	99	SAPAFIELDTK	iTRAQ8plex@N-term; iTRAQ8plex(K)@11		0.00482537	1799.03	600.685	1799.03	600.684	3	12
					2	99	STGRIDQIIGPVLDVTFPPGKLPYIYNALVVQSR	iTRAQ8plex@N-term; iTRAQ8plex(K)@21	missed R-I@4; missed K-L@21	-0.0106015	4334.45	723.416	4334.46	723.418	6	11
					2	99	TVLIMELINNIAK	iTRAQ8plex@N-term; Oxidation(M)@5; iTRAQ8plex(K)@13		-0.0035349	2095.25	699.424	2095.25	699.425	3	15
					2	99	VALVYGQMNEPPGAR	iTRAQ8plex@N-term		-0.000578548	1905.01	636.01	1905.01	636.01	3	15
					2	99	VVDLLAPYRR	iTRAQ8plex@N-term	missed R-R@9	0.00122026	1504.9	502.642	1504.9	502.642	3	11
					2	99	YKELQDIIAILGLDELSEEDRLTVAR	iTRAQ8plex@N-term; iTRAQ8plex(K)@2	missed K-E@2; missed R-L@21	-0.00937878	3610	903.507	3610.01	903.509	4	12
					1.74473	98.5	GLASK	iTRAQ8plex@N-term; iTRAQ8plex(K)@5		-0.010027	1082.68	542.348	1082.69	542.353	2	8
					1.72125	98.61	IASTK	iTRAQ8plex@N-term; iTRAQ8plex(K)@5		-0.00326862	1126.71	564.364	1126.72	564.366	2	8
					1.42022	99	AVAMSATDGLMRGMEVIDTGAPLSVPVGGATLGR	iTRAQ8plex@N-term; Oxidation(M)@4; Oxidation(M)@11; Oxidation(M)@14	missed R-G@12	0.00272579	3651.86	913.972	3651.86	913.972	4	22
					1.31876	96.37	LSIFETGIK	iTRAQ8plex@N-term; iTRAQ8plex(K)@9		0.00355777	1614.98	539.335	1614.98	539.334	3	6
					1.06048	99	AVAMSATDGLMRGMEVIDTGAPLSVPVGGATLGRIFNVLGEPVDNLGPVDSSATFPIHR	iTRAQ8plex@N-term; Oxidation(M)@11; Oxidation(M)@14	missed R-G@12; missed R-I@34	0.0334279	6311.27	1052.88	6311.23	1052.88	6	14
					0.0624821	97.45	GIYPAVD	iTRAQ8plex@N-term	cleaved D-P@C-term	0.00224545	1037.57	519.793	1037.57	519.792	2	8
					0.0447935	99	PAPATTFAHLDATTVLSR	No iTRAQ8plex@N-term	cleaved D-P@N-term	0.0170508	1868	623.673	1867.98	623.667	3	11
					0.0433514	99	TNPTTSPPGASTIEEK	iTRAQ8plex@N-term; No iTRAQ8plex(K)@16		0.0011853	1933	645.339	1932.99	645.339	3	16
					0.00877392	99	AITLEEENKSQK	iTRAQ8plex@N-term; No iTRAQ8plex(K)@9; iTRAQ8plex(K)@12	missed K-S@9	0.00216069	1997.13	666.716	1997.13	666.716	3	14
					0.00174067	99	IFNVLGEPVDNLGPVD	iTRAQ8plex@N-term	cleaved D-S@C-term	0.00313171	2001.08	1001.54	2001.07	1001.54	2	8
3	49.8	sp|P12112|ATPA_WHEAT	ATP synthase subunit alpha, chloroplastic OS=Triticum aestivum OX=4565 GN=atpA PE=3 SV=2	32	2	99	EAIQEQLER	iTRAQ8plex@N-term		-0.000720693	1418.77	710.39	1418.77	710.391	2	9
					2	99	EAYPGDVFYLHSR	iTRAQ8plex@N-term		0.00992076	1856.95	619.989	1856.94	619.986	3	17
					2	99	ERIEQYNR	iTRAQ8plex@N-term	missed R-I@2	-0.00444854	1410.75	471.257	1410.75	471.258	3	9
					2	99	GEIIASESR	iTRAQ8plex@N-term		0.0128027	1264.71	422.576	1264.69	422.572	3	9
					2	99	GIALNLESK	iTRAQ8plex@N-term; iTRAQ8plex(K)@9		0.00556662	1551.95	776.982	1551.94	776.98	2	11
					2	99	GYLDSLEIEQVNKFLDELR	iTRAQ8plex@N-term; iTRAQ8plex(K)@13	missed K-F@13	0.0021156	2888.58	723.151	2888.57	723.151	4	7
					2	99	IAQIPVSEAYLGR	iTRAQ8plex@N-term		0.00718623	1719.99	861.002	1719.98	860.999	2	15
					2	99	IEQYNR	iTRAQ8plex@N-term		0.00253798	1125.61	563.813	1125.61	563.812	2	9
					2	99	IIGLGEIMSGELVEFAEGTR	iTRAQ8plex@N-term; Oxidation(M)@8		0.00282436	2440.29	814.436	2440.28	814.435	3	14
					2	99	IIGLGEIMSGELVEFAEGTRGIALNLESK	iTRAQ8plex@N-term; Oxidation(M)@8; iTRAQ8plex(K)@29	missed R-G@20	0.00335654	3670.01	918.511	3670.01	918.51	4	8
					2	99	LIESPAPSIISR	iTRAQ8plex@N-term		0.00293803	1585.94	529.653	1585.93	529.652	3	16
					2	99	QMSLLLR	iTRAQ8plex@N-term		0.00136344	1163.7	582.858	1163.7	582.857	2	10
					2	99	QSQANPLPVEEQIATIYTGTR	iTRAQ8plex@N-term		0.00908782	2619.39	874.137	2619.38	874.134	3	21
					2	99	RSVYEPLQTGLIAIDSMIPIGR	iTRAQ8plex@N-term	missed R-S@1	0.000343494	2732.52	684.137	2732.52	684.137	4	9
					2	99	SVYEPLQTGLIAIDSMIPIGR	iTRAQ8plex@N-term; Oxidation(M)@16		0.000318136	2592.41	649.111	2592.41	649.111	4	7
					2	99	SVYEPLQTGLIAIDSMIPIGRGQR	iTRAQ8plex@N-term	missed R-G@21	0.013388	2917.61	973.545	2917.6	973.541	3	8
					2	99	TFTEQAEILLKEAIQEQLER	iTRAQ8plex@N-term; iTRAQ8plex(K)@11	missed K-E@11	0.00205252	2996.67	750.174	2996.66	750.173	4	18
					2	99	TFTEQAEILLKEAIQEQLERFSLQ	iTRAQ8plex@N-term; iTRAQ8plex(K)@11	missed K-E@11; missed R-F@20	-0.018862	3471.89	868.979	3471.91	868.984	4	20
					2	99	VGIENIGRVVQVGDGIAR	iTRAQ8plex@N-term	missed R-V@8	0.00921924	2155.25	539.819	2155.24	539.817	4	12
					2	99	VVQVGDGIAR	iTRAQ8plex@N-term		-0.00526856	1316.77	439.93	1316.77	439.931	3	13
					1.92082	98.98	VVNALAKPIDGK	iTRAQ8plex@N-term; iTRAQ8plex(K)@7; iTRAQ8plex(K)@12		-0.00497001	2136.33	535.091	2136.34	535.092	4	9
					1.82391	98.57	LIESPAPSIISRR	iTRAQ8plex@N-term	missed R-R@12	0.000766672	1742.04	581.686	1742.04	581.686	3	10
					1.55284	97.65	VGIENIGR	iTRAQ8plex@N-term		-0.000222412	1160.68	581.348	1160.68	581.348	2	10
					1.50864	97.42	TSQNQLAR	iTRAQ8plex@N-term		-0.0067569	1220.67	611.343	1220.68	611.346	2	12
					1.36653	96.25	ELIIGDR	iTRAQ8plex@N-term		0.00376218	1118.66	560.339	1118.66	560.337	2	12
					1.31876	98.4	TAVATDTILNQK	iTRAQ8plex@N-term; iTRAQ8plex(K)@12		-0.0253049	1882.07	628.365	1882.1	628.373	3	9
					0.0357404	99	IAQIPVSEAYLGRVVNALAKPIDGKGEIIASESR	iTRAQ8plex@N-term; iTRAQ8plex(K)@20; No iTRAQ8plex(K)@25	missed R-V@13; missed K-G@25	-0.00796314	4172.37	696.402	4172.38	696.404	6	12
					0.0145735	99	VVNALAKPIDGKGEIIASESR	iTRAQ8plex@N-term; iTRAQ8plex(K)@7; No iTRAQ8plex(K)@12	missed K-G@12	-0.00180668	2774.61	694.66	2774.61	694.66	4	19
					0.00966115	99	GYLDSLEIEQVNKFLDELRK	iTRAQ8plex@N-term; iTRAQ8plex(K)@13; No iTRAQ8plex(K)@20	missed K-F@13; missed R-K@19	0.0278566	3016.7	755.182	3016.67	755.175	4	10
					0.00174067	99	VGSAAQIK	iTRAQ8plex@N-term; No iTRAQ8plex(K)@8		-0.00975124	1076.64	539.327	1076.65	539.332	2	11
					0.00130485	98.89	ELIIGDRQTGK	iTRAQ8plex@N-term; No iTRAQ8plex(K)@11	missed R-Q@7	-0.0165648	1532.87	511.963	1532.88	511.968	3	13
					0.000869447	96.25	KVGIENIGR	iTRAQ8plex@N-term; No iTRAQ8plex(K)@1	missed K-V@1	-0.00784317	1288.77	430.597	1288.78	430.6	3	10
4	57.97	tr|A0A3B6IPQ4|A0A3B6IPQ4_WHEAT	ATPase_AAA_core domain-containing protein OS=Triticum aestivum OX=4565 PE=3 SV=1	31	2	99	DGPVTFEQPK	iTRAQ8plex@N-term; iTRAQ8plex(K)@10		-0.00655497	1724.95	863.482	1724.96	863.485	2	10
					2	99	EENPRVPIVVTGNDFSTLYAPLIR	iTRAQ8plex@N-term	missed R-V@5	0.00659484	3003.64	751.917	3003.63	751.916	4	18
					2	99	FYWAPTR	iTRAQ8plex@N-term		0.00097114	1243.67	415.563	1243.67	415.562	3	8
					2	99	GIFQTDNVSDESVVKIVDTFPGQSIDFFGALR	iTRAQ8plex@N-term; iTRAQ8plex(K)@15	missed K-I@15	0.00377182	4109.16	1028.3	4109.16	1028.3	4	20
					2	99	GIFQTDNVSDESVVKIVDTFPGQSIDFFGALRAR	iTRAQ8plex@N-term; Deamidated(N)@7; iTRAQ8plex(K)@15	missed K-I@15; missed R-A@32	0.043865	4337.32	723.894	4337.28	723.887	6	11
					2	99	GIVDSLFQAPTGDGTHEAVLSSYEYVSQGLK	iTRAQ8plex@N-term; iTRAQ8plex(K)@31		-0.0259011	3875.98	970.002	3876	970.008	4	10
					2	99	IPLILGIWGGK	iTRAQ8plex@N-term; iTRAQ8plex(K)@11		0.00539179	1774.14	592.387	1774.13	592.385	3	7
					2	99	IVDTFPGQSIDFFGALR	iTRAQ8plex@N-term		0.00505513	2186.17	729.732	2186.17	729.73	3	9
					2	99	IVDTFPGQSIDFFGALRAR	iTRAQ8plex@N-term	missed R-A@17	0.00542841	2413.31	604.335	2413.31	604.334	4	14
					2	99	MCCLFINDLDAGAGR	iTRAQ8plex@N-term; Methylthio(C)@2; Methylthio(C)@3		0.00259317	1993.89	665.637	1993.89	665.636	3	13
					2	99	MGINPIMMSAGELESGNAGEPAK	iTRAQ8plex@N-term; iTRAQ8plex(K)@23		0.000862004	2911.47	971.498	2911.47	971.497	3	11
					2	99	MGINPIMMSAGELESGNAGEPAKLIR	iTRAQ8plex@N-term; iTRAQ8plex(K)@23	missed K-L@23	0.00484664	3293.74	824.443	3293.74	824.442	4	11
					2	99	SFQCELVFAK	iTRAQ8plex@N-term; Methylthio(C)@4; iTRAQ8plex(K)@10		0.00937217	1824.98	609.335	1824.97	609.332	3	11
					2	99	VPIVVTGNDFSTLYAPLIR	iTRAQ8plex@N-term		0.00557703	2378.36	793.793	2378.35	793.791	3	10
					2	99	VPIVVTGNDFSTLYAPLIRDGR	iTRAQ8plex@N-term	missed R-D@19	0.000991532	2706.5	677.633	2706.5	677.633	4	12
					2	99	VQLADTYMSQAALGDANQDAMK	iTRAQ8plex@N-term; iTRAQ8plex(K)@22		0.00121293	2948.48	738.128	2948.48	738.128	4	15
					2	99	VYDDEVR	iTRAQ8plex@N-term		0.00586574	1198.62	600.317	1198.61	600.314	2	12
					2	99	WVTSTGIENIGK	iTRAQ8plex@N-term; iTRAQ8plex(K)@12		-0.00242106	1912.09	638.369	1912.09	638.37	3	14
					1.79588	98.71	VYDDEVRKWVTSTGIENIGK	iTRAQ8plex@N-term; iTRAQ8plex(K)@8; iTRAQ8plex(K)@20	missed R-K@7; missed K-W@8	-0.0150612	3220.77	645.161	3220.79	645.164	5	10
					1.60206	98.2	IPLILGIWGGKGQGK	iTRAQ8plex@N-term; iTRAQ8plex(K)@11; iTRAQ8plex(K)@15	missed K-G@11	-0.0118371	2448.52	613.138	2448.53	613.141	4	6
					1.5376	97.64	MTVEKLLEYGHMLVQEQDNVKR	iTRAQ8plex@N-term; iTRAQ8plex(K)@5; iTRAQ8plex(K)@21	missed K-L@5; missed K-R@21	-0.00391303	3571.96	715.399	3571.96	715.4	5	10
					1.3098	99	FQAPTGDGTHEAVLSSYEYVSQGLK	iTRAQ8plex@N-term; iTRAQ8plex(K)@25	cleaved L-F@N-term	0.01789	3291.71	823.934	3291.69	823.929	4	15
					0.920819	98.15	DGPVTFEQPKMTVEK	iTRAQ8plex@N-term; iTRAQ8plex(K)@10; Oxidation(M)@11; iTRAQ8plex(K)@15	missed K-M@10	0.00432745	2633.45	659.371	2633.45	659.37	4	9
					0.747147	99	GLAYDISDDQQDITR	No iTRAQ8plex@N-term		-0.0381728	1708.75	855.383	1708.79	855.402	2	15
					0.446117	97.22	NFMTLPNIKIPLILGIWGGK	No iTRAQ8plex@N-term; iTRAQ8plex(K)@9; iTRAQ8plex(K)@20	missed K-I@9	0.00101781	2832.69	709.18	2832.69	709.18	4	10
					0.048177	99	GIFQTDNVSDESVVK	iTRAQ8plex@N-term; No iTRAQ8plex(K)@15		0.000926744	1941	971.508	1941	971.507	2	15
					0.0264104	99	LLEYGHMLVQEQDNVKR	iTRAQ8plex@N-term; No iTRAQ8plex(K)@16	missed K-R@16	0.00434619	2375.26	594.823	2375.26	594.822	4	17
					0.00348834	97.81	VQLADTYMSQAALGDANQDA	iTRAQ8plex@N-term; Oxidation(M)@8	cleaved A-M@C-term	0.00958777	2401.15	801.39	2401.14	801.386	3	8
					0.000434506	99	VQLADTYMSQ	iTRAQ8plex@N-term; Oxidation(M)@8	cleaved Q-A@C-term	-0.0367612	1474.69	738.353	1474.73	738.371	2	10
					0.000434506	97.75	VQLADTYMSQAALGDANQDAMKTGSFYG	iTRAQ8plex@N-term; Oxidation(M)@8; iTRAQ8plex(K)@22	cleaved G-K@C-term; missed K-T@22	-0.000166593	3576.73	895.19	3576.73	895.19	4	10
					0.000434506	99	YDISDDQQDITR	No iTRAQ8plex@N-term	cleaved A-Y@N-term	0.0116767	1467.66	734.837	1467.65	734.831	2	11
5	50.64	tr|A0A3B6QHG3|A0A3B6QHG3_WHEAT; tr|A0A3B6PNI9|A0A3B6PNI9_WHEAT; tr|A0A3B6NQK6|A0A3B6NQK6_WHEAT	Elongation factor Tu OS=Triticum aestivum OX=4565 PE=3 SV=1; Elongation factor Tu OS=Triticum aestivum OX=4565 PE=3 SV=1; Elongation factor Tu OS=Triticum aestivum OX=4565 PE=3 SV=1	23	2	99	ALEALMATPGLK	iTRAQ8plex@N-term; Oxidation(M)@6; iTRAQ8plex(K)@12		-0.00415863	1838.08	613.699	1838.08	613.701	3	11
					2	99	ALEALMATPGLKRGDNEWVDGIFSLIDSVDTHIPVPQR	iTRAQ8plex@N-term; Oxidation(M)@6; iTRAQ8plex(K)@12	missed K-R@12; missed R-G@13	-0.00719123	4784.53	798.43	4784.54	798.431	6	15
					2	99	EGGKTVGAGVINNIIQ	iTRAQ8plex@N-term; iTRAQ8plex(K)@4	missed K-T@4	0.00900612	2177.27	726.765	2177.26	726.762	3	13
					2	99	ELLTAYEYDGDNVPIVSGSALR	iTRAQ8plex@N-term		0.0167459	2685.4	896.14	2685.38	896.134	3	20
					2	99	FEAVVYVLK	iTRAQ8plex@N-term; iTRAQ8plex(K)@9		-0.0064365	1675.01	559.344	1675.02	559.346	3	9
					2	99	GDNEWVDGIFSLIDSVDTHIPVPQR	iTRAQ8plex@N-term		0.0320633	3112.61	779.16	3112.58	779.152	4	20
					2	99	GITINTATVEYETETR	iTRAQ8plex@N-term		0.000193043	2101.09	1051.55	2101.08	1051.55	2	10
					2	99	GTVATGRIER	iTRAQ8plex@N-term	missed R-I@7	-0.00351501	1362.79	682.4	1362.79	682.402	2	9
					2	99	KYDEIDAAPEER	iTRAQ8plex@N-term; iTRAQ8plex(K)@1	missed K-Y@1	0.00156501	2043.08	682.032	2043.07	682.032	3	11
					2	99	NATVTGVEMFQK	iTRAQ8plex@N-term; Oxidation(M)@9; iTRAQ8plex(K)@12		0.00448573	1948.06	650.36	1948.05	650.359	3	13
					2	99	QTDLPFLLAVEDVFSITGR	iTRAQ8plex@N-term		-0.0118852	2424.31	809.11	2424.32	809.114	3	15
					2	99	QTDLPFLLAVEDVFSITGRGTVATGR	iTRAQ8plex@N-term	missed R-G@19	-0.00454773	3066.66	767.673	3066.67	767.674	4	19
					2	99	QTDLPFLLAVEDVFSITGRGTVATGRIER	iTRAQ8plex@N-term	missed R-G@19; missed R-I@26	-0.012422	3464.88	867.227	3464.89	867.231	4	11
					2	99	QVGVPSIVVFLNK	iTRAQ8plex@N-term; iTRAQ8plex(K)@13		-0.015954	2007.22	670.08	2007.23	670.085	3	11
					2	99	QVGVPSIVVFLNKKDQVDDEELLELVDLEVR	iTRAQ8plex@N-term; iTRAQ8plex(K)@13; iTRAQ8plex(K)@14	missed K-K@13; missed K-D@14	-0.0124777	4449.5	890.908	4449.51	890.91	5	10
					2	99	RGDNEWVDGIFSLIDSVDTHIPVPQR	iTRAQ8plex@N-term	missed R-G@1	0.0248587	3268.7	818.183	3268.68	818.177	4	19
					2	99	TMDDAIAGDNVGLLLR	iTRAQ8plex@N-term; Oxidation(M)@2		0.0125486	1993.06	665.36	1993.05	665.356	3	20
					2	99	VGDPVDLVGIR	iTRAQ8plex@N-term		-0.00307159	1442.84	481.953	1442.84	481.954	3	14
					2	99	VGDPVDLVGIRETR	iTRAQ8plex@N-term	missed R-E@11	0.00536822	1829.04	610.686	1829.03	610.684	3	17
					1.88606	99	MVVELIQPVACEQGMR	iTRAQ8plex@N-term; Methylthio(C)@11		-0.0129502	2152.07	718.364	2152.08	718.368	3	7
					1.88606	99	TVGAGVINNIIQ	iTRAQ8plex@N-term; Deamidated(N)@8		0.00896956	1502.87	752.442	1502.86	752.438	2	9
					1.26761	96.89	EHILLAK	iTRAQ8plex@N-term; iTRAQ8plex(K)@7		-0.0084079	1430.9	477.974	1430.91	477.976	3	8
					0.0443122	99	YDEIDAAPEER	Lys-add@N-term		0.0145069	1434.68	718.346	1434.66	718.339	2	9
6	71.39	tr|W5ETU1|W5ETU1_WHEAT; tr|W5DTC2|W5DTC2_WHEAT	Fructose-bisphosphate aldolase OS=Triticum aestivum OX=4565 GN=FBA6 PE=3 SV=1; Fructose-bisphosphate aldolase OS=Triticum aestivum OX=4565 GN=FBA4 PE=3 SV=1	27	2	99	ALQNTCLK	iTRAQ8plex@N-term; Methylthio(C)@6; iTRAQ8plex(K)@8		-0.00757728	1543.86	515.627	1543.87	515.63	3	9
					2	99	ANSLAQLGK	iTRAQ8plex@N-term; Deamidated(N)@2; iTRAQ8plex(K)@9		0.0034709	1509.9	504.308	1509.9	504.306	3	11
					2	99	ASAYADELVK	iTRAQ8plex@N-term; iTRAQ8plex(K)@10		-0.0100808	1673.93	558.986	1673.94	558.989	3	11
					2	99	ATPEEVASYTLK	iTRAQ8plex@N-term; iTRAQ8plex(K)@12		0.00191996	1916.07	639.698	1916.07	639.698	3	17
					2	99	ATPEEVASYTLKLLQR	iTRAQ8plex@N-term; iTRAQ8plex(K)@12	missed K-L@12	0.00171131	2426.4	607.607	2426.4	607.607	4	13
					2	99	EAAYYQQGAR	iTRAQ8plex@N-term; Deamidated(Q)@6		-0.00727327	1460.71	731.364	1460.72	731.367	2	13
					2	99	IPPSVPGIMFLSGGQSEVEATLNLNAMNQAPNPWHVSFSYAR	iTRAQ8plex@N-term		0.0291667	4830.45	1208.62	4830.42	1208.61	4	11
					2	99	IVDILVEQGIVPGIK	iTRAQ8plex@N-term; iTRAQ8plex(K)@15		-0.00350829	2200.36	551.098	2200.37	551.099	4	14
					2	99	IVDILVEQGIVPGIKVDK	iTRAQ8plex@N-term; iTRAQ8plex(K)@15; iTRAQ8plex(K)@18	missed K-V@15	-0.0104321	2846.75	712.695	2846.76	712.698	4	9
					2	99	LASIGLENTEANR	No iTRAQ8plex@N-term		0.00574045	1386.72	694.365	1386.71	694.362	2	12
					2	99	LASIGLENTEANRQAYR	iTRAQ8plex@N-term	missed R-Q@13	0.00125148	2209.18	553.302	2209.18	553.301	4	15
					2	99	RLASIGLENTEANR	iTRAQ8plex@N-term	missed R-L@1	0.00308518	1847.02	616.681	1847.02	616.68	3	10
					2	99	TLLVTPPGLGNYISGAILFEETLYQSTVDGK	iTRAQ8plex@N-term; iTRAQ8plex(K)@31		0.00167429	3904.14	977.041	3904.13	977.041	4	8
					2	99	TLLVTPPGLGNYISGAILFEETLYQSTVDGKK	iTRAQ8plex@N-term; iTRAQ8plex(K)@31; iTRAQ8plex(K)@32	missed K-K@31	-0.0232297	4336.41	723.742	4336.43	723.746	6	12
					2	99	TVVSIPNGPSELAVK	iTRAQ8plex@N-term; iTRAQ8plex(K)@15		0.000768309	2118.25	530.57	2118.25	530.57	4	14
					2	99	TVVSIPNGPSELAVKEAAWGLAR	iTRAQ8plex@N-term; iTRAQ8plex(K)@15	missed K-E@15	-0.00178859	2972.69	744.18	2972.69	744.18	4	14
					2	99	YAAISQDNGLVPIVEPEIMLDGEHGIER	iTRAQ8plex@N-term		-0.00933338	3368.71	1123.91	3368.72	1123.91	3	17
					2	99	YTSDGEAAEASENMFVK	iTRAQ8plex@N-term; Oxidation(M)@14; iTRAQ8plex(K)@17		0.00631128	2472.2	825.074	2472.19	825.072	3	12
					1.67778	98.69	EAAWGLAR	iTRAQ8plex@N-term		0.00456962	1176.66	589.337	1176.66	589.335	2	12
					1.65758	99	TWGGRPENVAAAQEALLLR	No iTRAQ8plex@N-term		0.00665136	2051.1	1026.56	2051.09	1026.55	2	13
					1.40894	96.53	ALQNTCLKTWGGRPENVAAAQEALLLR	iTRAQ8plex@N-term; Methylthio(C)@6; iTRAQ8plex(K)@8	missed K-T@8	-0.00293013	3576.95	716.396	3576.95	716.397	5	10
					1.11919	99	AAQEALLLR	iTRAQ8plex@N-term	cleaved A-A@N-term	0.00529433	1287.79	644.901	1287.78	644.898	2	15
					0.754487	99	YTSDGEAAEASEN	iTRAQ8plex@N-term	cleaved N-M@C-term	0.00255541	1646.72	824.369	1646.72	824.368	2	12
					0.562249	99	RIPPSVPGIMFLSGGQSEVEATLNLNAMNQAPNPWHVSFSYAR	iTRAQ8plex@N-term; Dioxidation(M)@28	missed R-I@1	0.00915992	5018.52	1004.71	5018.51	1004.71	5	12
					0.238072	99	GLVPLVGSNDESWCQGLDGLASR	iTRAQ8plex@N-term; Deamidated(N)@9; Dioxidation(W)@13; Methylthio(C)@14; Deamidated(Q)@15		0.0106033	2756.3	919.775	2756.29	919.772	3	15
					0.153045	98.17	ANSLAQLGKYTSDGEAAEASEN	iTRAQ8plex@N-term; iTRAQ8plex(K)@9	cleaved N-M@C-term; missed K-Y@9	0.0101635	2833.43	945.484	2833.42	945.48	3	10
					0.0132283	96.53	SAYADELVKTAK	iTRAQ8plex@N-term; iTRAQ8plex(K)@9; iTRAQ8plex(K)@12	cleaved A-S@N-term; missed K-T@9	-0.0139646	2207.28	552.827	2207.29	552.831	4	10
7	66.87	tr|W5AQE7|W5AQE7_WHEAT	Genome assembly, chromosome: II OS=Triticum aestivum OX=4565 GN=CAMPLR22A2D_LOCUS2439 PE=3 SV=1	27	2	99	AEGIQK	iTRAQ8plex@N-term; iTRAQ8plex(K)@6		-0.0101813	1252.75	627.382	1252.76	627.387	2	9
					2	99	AEGIQKNEPPAFQK	iTRAQ8plex@N-term; iTRAQ8plex(K)@6; iTRAQ8plex(K)@14	missed K-N@6	0.00202846	2468.42	618.112	2468.42	618.111	4	12
					2	99	DGIDYAAVTVQLPGGERVPFLFTVKQLVATGKPESFSGPFLVPSYR	iTRAQ8plex@N-term; iTRAQ8plex(K)@25; iTRAQ8plex(K)@32	missed R-V@17; missed K-Q@25	-0.0157912	5865.21	978.543	5865.23	978.545	6	13
					2	99	FCLEPTSFTVK	iTRAQ8plex@N-term; Methylthio(C)@2; iTRAQ8plex(K)@11		0.0100354	1925.04	642.686	1925.03	642.682	3	11
					2	99	FEEKDGIDYAAVTVQLPGGER	iTRAQ8plex@N-term; iTRAQ8plex(K)@4	missed K-D@4	-0.00757256	2901.53	726.389	2901.53	726.391	4	13
					2	99	GDEEELAK	iTRAQ8plex@N-term; iTRAQ8plex(K)@8		0.00285337	1497.82	500.279	1497.81	500.278	3	11
					2	99	GGSTGYDNAVALPAGGR	iTRAQ8plex@N-term		0.00880508	1865.96	622.995	1865.95	622.992	3	16
					2	99	GGSTGYDNAVALPAGGRGDEEELAK	iTRAQ8plex@N-term; iTRAQ8plex(K)@25	missed R-G@17	0.0131369	3041.56	761.398	3041.55	761.395	4	14
					2	99	GGSTGYDNAVALPAGGRGDEEELAKENVK	iTRAQ8plex@N-term; iTRAQ8plex(K)@25; iTRAQ8plex(K)@29	missed R-G@17; missed K-E@25	-0.00691639	3816	764.207	3816.01	764.208	5	13
					2	99	GTGTANQCPTIDGGVDSFPFK	iTRAQ8plex@N-term; Methylthio(C)@8; iTRAQ8plex(K)@21		0.00284736	2765.36	692.348	2765.36	692.348	4	14
					2	99	IQGVWYAQLESN	iTRAQ8plex@N-term		-0.00309232	1710.89	856.45	1710.89	856.451	2	10
					2	99	LTYTLDEMEGPLEVGADGTLK	iTRAQ8plex@N-term; iTRAQ8plex(K)@21		-0.00234504	2859.5	954.174	2859.5	954.175	3	17
					2	99	NASSSTGNITLSVTK	iTRAQ8plex@N-term; iTRAQ8plex(K)@15		-0.00137775	2087.17	696.73	2087.17	696.73	3	16
					2	99	NEPPAFQK	iTRAQ8plex@N-term; iTRAQ8plex(K)@8		-0.00937329	1537.86	513.628	1537.87	513.631	3	12
					2	99	QLVATGKPESFSGPFLVPSYR	iTRAQ8plex@N-term; iTRAQ8plex(K)@7		-0.0196149	2887.59	722.904	2887.61	722.909	4	17
					2	99	RLTFDEIQSK	iTRAQ8plex@N-term; iTRAQ8plex(K)@10	missed R-L@1	0.00426357	1844.07	615.696	1844.06	615.695	3	12
					2	99	RLTFDEIQSKTYMEVK	iTRAQ8plex@N-term; iTRAQ8plex(K)@10; iTRAQ8plex(K)@16	missed R-L@1; missed K-T@10	0.00254165	2899.63	580.933	2899.62	580.932	5	9
					2	99	VPFLFTVK	iTRAQ8plex@N-term; iTRAQ8plex(K)@8		-0.00106351	1557.97	520.332	1557.97	520.332	3	10
					2	99	VPFLFTVKQLVATGKPESFSGPFLVPSYR	iTRAQ8plex@N-term; iTRAQ8plex(K)@8; iTRAQ8plex(K)@15	missed K-Q@8	-0.0116814	4123.35	688.233	4123.36	688.235	6	12
					1.45593	98.34	DGIDYAAVTVQLPGGERVPFLFTVK	iTRAQ8plex@N-term; iTRAQ8plex(K)@25	missed R-V@17	-0.00695558	3299.83	825.965	3299.84	825.967	4	8
					1.34679	99	SKPETGEVIGVFESVQPSDTDLGAK	No iTRAQ8plex@N-term; iTRAQ8plex(K)@2; iTRAQ8plex(K)@25		-0.00773936	3197.68	640.544	3197.69	640.546	5	14
					1.20066	99	TYMEVK	iTRAQ8plex@N-term; Oxidation(M)@3; iTRAQ8plex(K)@6		-0.00665262	1393.77	697.891	1393.77	697.894	2	9
					0.0241089	99	GDEEELAKENVK	iTRAQ8plex@N-term; No iTRAQ8plex(K)@8; iTRAQ8plex(K)@12	missed K-E@8	-0.00993946	1968.05	657.025	1968.06	657.028	3	12
					0.00524307	99	LTFDEIQSK	iTRAQ8plex@N-term; No iTRAQ8plex(K)@9		-0.00253107	1383.75	692.884	1383.76	692.885	2	12
					0.00392635	99	GSSFLDPK	iTRAQ8plex@N-term; No iTRAQ8plex(K)@8		0.00444573	1153.63	577.824	1153.63	577.822	2	12
					0.00217692	99	GGSTGYDNAVALPAGGRGDEEELAKENVKNASSSTGNITLSVTK	iTRAQ8plex@N-term; iTRAQ8plex(K)@25; iTRAQ8plex(K)@29; Deamidated(N)@37; Didehydro(T)@39; iTRAQ8plex(K)@44	missed R-G@17; missed K-E@25; missed K-N@29	0.0235869	5579.95	798.143	5579.93	798.14	7	15
					0.000434506	99	GYDNAVALPAGGR	iTRAQ8plex@N-term; Cation:K(D)@3	cleaved T-G@N-term	0.00245351	1601.79	801.902	1601.79	801.901	2	12
8	49.38	sp|P12782|PGKH_WHEAT	Phosphoglycerate kinase, chloroplastic OS=Triticum aestivum OX=4565 PE=2 SV=1	25	2	99	ADLNVPLDDNQNITDDTR	iTRAQ8plex@N-term		-0.0042959	2332.14	778.388	2332.15	778.389	3	15
					2	99	ADLNVPLDDNQNITDDTRIR	iTRAQ8plex@N-term	missed R-I@18	-0.00468314	2601.33	868.116	2601.33	868.117	3	12
					2	99	AHASTEGVTK	iTRAQ8plex@N-term; iTRAQ8plex(K)@10		-0.000518134	1607.91	536.977	1607.91	536.977	3	16
					2	99	FLKPSVAGFLLQKELDYLDGAVSNPK	iTRAQ8plex@N-term; iTRAQ8plex(K)@3; iTRAQ8plex(K)@13; iTRAQ8plex(K)@26	missed K-E@13	-0.044108	4065.32	678.56	4065.36	678.567	6	7
					2	99	FSLAPLVPR	iTRAQ8plex@N-term		0.00115474	1302.8	435.273	1302.8	435.273	3	10
					2	99	FSLAPLVPRLSELLGIEVK	iTRAQ8plex@N-term; iTRAQ8plex(K)@19	missed R-L@9	-0.00892088	2688.63	673.165	2688.64	673.167	4	10
					2	99	GVSLLLPSDVIIADK	iTRAQ8plex@N-term; iTRAQ8plex(K)@15		0.00219658	2147.3	537.833	2147.3	537.833	4	11
					2	99	GVSLLLPSDVIIADKFAPDANSQTVPASAIPDGWMGLDIGPDSVK	iTRAQ8plex@N-term; iTRAQ8plex(K)@15; iTRAQ8plex(K)@45	missed K-F@15	-0.0452824	5488.91	915.826	5488.96	915.833	6	14
					2	99	GVTTIIGGGDSVAAVEK	iTRAQ8plex@N-term; iTRAQ8plex(K)@17		-0.00291681	2181.24	728.088	2181.25	728.089	3	13
					2	99	KLASLADLFVNDAFGTAHR	iTRAQ8plex@N-term; iTRAQ8plex(K)@1	missed K-L@1	-0.0027738	2653.48	664.377	2653.48	664.377	4	10
					2	99	LASLADLFVNDAFGTAHR	iTRAQ8plex@N-term		0.00690034	2221.19	741.403	2221.18	741.401	3	20
					2	99	LSELLGIEVK	iTRAQ8plex@N-term; iTRAQ8plex(K)@10		0.000497343	1708.06	570.361	1708.06	570.36	3	12
					2	99	LVADLANGAVLLLENVR	iTRAQ8plex@N-term		0.00678895	2083.24	695.42	2083.23	695.418	3	12
					2	99	RPFAAIVGGSK	iTRAQ8plex@N-term; iTRAQ8plex(K)@11		-0.00430509	1710.04	428.516	1710.04	428.517	4	10
					2	99	SVGDLTAADLEGKR	iTRAQ8plex@N-term; iTRAQ8plex(K)@13	missed K-R@13	-0.00473898	2039.14	510.793	2039.15	510.794	4	14
					2	99	VILTSHLGR	iTRAQ8plex@N-term	cleaved R-P@C-term	0.00131699	1298.8	433.94	1298.8	433.94	3	11
					1.88606	99	ELDYLDGAVSNPK	iTRAQ8plex@N-term; iTRAQ8plex(K)@13		-0.0104137	2028.09	677.037	2028.1	677.04	3	8
					1.65758	99	FVNDAFGTAHR	iTRAQ8plex@N-term	cleaved L-F@N-term	0.0063085	1537.8	513.607	1537.79	513.605	3	14
					1.58503	98.01	AAIPTIK	iTRAQ8plex@N-term; iTRAQ8plex(K)@7		-0.0111485	1320.85	441.29	1320.86	441.294	3	8
					1.29243	96.42	YLLSNGAK	iTRAQ8plex@N-term; iTRAQ8plex(K)@8		-0.0142922	1472.87	491.963	1472.88	491.968	3	9
					0.899629	99	ELPGVVALDEGVMTR	iTRAQ8plex@N-term; Oxidation(M)@13		-0.0340953	1904.98	636.002	1905.02	636.013	3	12
					0.681937	99	SLADLFVNDAFGTAHR	iTRAQ8plex@N-term	cleaved A-S@N-term	0.00509393	2037.06	680.029	2037.06	680.027	3	11
					0.143271	99	ASLADLFVNDAFGTAHR	iTRAQ8plex@N-term	cleaved L-A@N-term	0.00900534	2108.1	703.709	2108.1	703.706	3	10
					0.0163737	99	ELPGVVALDE	iTRAQ8plex@N-term	cleaved E-G@C-term	-0.00120019	1344.74	673.379	1344.74	673.379	2	10
					0.000434506	97.4	GVTTIIGGGDSVAAVE	iTRAQ8plex@N-term	cleaved E-K@C-term	-0.00452224	1748.94	875.478	1748.95	875.48	2	9
9	24.38	tr|A0A3B6CF89|A0A3B6CF89_WHEAT	Lipoxygenase OS=Triticum aestivum OX=4565 PE=3 SV=1	20	2	99	AAVTEAEFLGSITPK	iTRAQ8plex@N-term; iTRAQ8plex(K)@15		0.00396198	2141.22	714.748	2141.22	714.747	3	11
					2	99	ADPTVPHVGGIPNSIAV	iTRAQ8plex@N-term		-0.00515001	1947.07	650.03	1947.07	650.032	3	12
					2	99	AVAGSDVQTTSTATSAR	iTRAQ8plex@N-term		0.00148257	1926	643.006	1926	643.006	3	12
					2	99	AVYGDQDSK	iTRAQ8plex@N-term; iTRAQ8plex(K)@9		-0.0156284	1589.84	530.952	1589.85	530.958	3	10
					2	99	AYASYNFTELAFPNELIK	iTRAQ8plex@N-term; iTRAQ8plex(K)@18		0.0123365	2698.46	900.494	2698.45	900.49	3	10
					2	99	HIVIGSGDER	iTRAQ8plex@N-term		0.000619195	1385.76	462.926	1385.76	462.926	3	11
					2	99	HIVIGSGDERQGGAFYR	iTRAQ8plex@N-term	missed R-Q@10	0.00266311	2165.13	542.29	2165.13	542.289	4	12
					2	99	LFFTNDAYVK	iTRAQ8plex@N-term; iTRAQ8plex(K)@10		0.00296074	1825.03	609.349	1825.02	609.348	3	11
					2	99	LLLQSSDSPNSPLR	iTRAQ8plex@N-term		0.00188693	1830.02	611.013	1830.02	611.012	3	13
					2	99	LLLQSSDSPNSPLRLSLQLVSATVPGSDGR	iTRAQ8plex@N-term	missed R-L@14	0.00316188	3410.87	853.725	3410.87	853.724	4	10
					2	99	LSLQLVSATVPGSDGR	iTRAQ8plex@N-term		-0.00564873	1903.06	635.361	1903.07	635.363	3	14
					2	99	NGPVEVPYTLLAPR	iTRAQ8plex@N-term		-0.00270389	1829.03	610.685	1829.04	610.686	3	15
					2	99	QGGAFYR	iTRAQ8plex@N-term		0.00357719	1101.59	551.803	1101.59	551.801	2	9
					2	99	TDEEFAR	iTRAQ8plex@N-term		0.000897588	1170.58	586.299	1170.58	586.298	2	10
					2	99	TLFFLQDDSTLKPLAIELSSPHPKDER	iTRAQ8plex@N-term; iTRAQ8plex(K)@12; iTRAQ8plex(K)@24	missed K-D@24	-0.00433217	4009.22	802.852	4009.23	802.853	5	12
					1.92082	99	AYASYNFTELAFPNELIKR	iTRAQ8plex@N-term; iTRAQ8plex(K)@18	missed K-R@18	-0.00636942	2854.54	714.643	2854.55	714.644	4	9
					1.88606	98.91	THATMEPVVLAANR	iTRAQ8plex@N-term		-0.00166796	1812.98	605.334	1812.98	605.335	3	10
					1.67778	98.21	TAWRTDEEFAR	iTRAQ8plex@N-term	missed R-T@4	0.0125436	1684.86	562.627	1684.85	562.623	3	9
					1.4437	99	VYDYALYNDLGNPDLR	iTRAQ8plex@N-term; Deamidated(N)@8		0.0208019	2205.11	736.044	2205.09	736.037	3	10
					0.756962	98.63	NTLDTNSTAR	No iTRAQ8plex@N-term		0.00682136	1091.53	546.771	1091.52	546.768	2	11
10	39.19	tr|A0A3B6TID0|A0A3B6TID0_WHEAT	Transketolase OS=Triticum aestivum OX=4565 PE=3 SV=1	20	2	99	ANLGWPYEPFFVPEDVK	iTRAQ8plex@N-term; iTRAQ8plex(K)@17		-0.012327	2615.38	654.851	2615.39	654.854	4	11
					2	99	ANLGWPYEPFFVPEDVKSHWSR	iTRAQ8plex@N-term; iTRAQ8plex(K)@17	missed K-S@17	0.005334	3268.7	654.747	3268.69	654.746	5	13
					2	99	FLAIDAVEK	iTRAQ8plex@N-term; iTRAQ8plex(K)@9		-0.00688455	1612.96	538.66	1612.96	538.662	3	12
					2	99	ISALSEAGVIYVMTHDSIGLGEDGPTHQPIEHLVSFR	iTRAQ8plex@N-term; Oxidation(M)@13		0.000891686	4295.19	860.044	4295.18	860.044	5	14
					2	99	ISIEAGSTLGWQK	iTRAQ8plex@N-term; iTRAQ8plex(K)@13		0.00722193	1997.15	666.723	1997.14	666.721	3	17
					2	99	IYKEYGITAENVIAAAK	iTRAQ8plex@N-term; iTRAQ8plex(K)@3; iTRAQ8plex(K)@17	missed K-E@3	-0.0227811	2765.59	554.125	2765.61	554.129	5	12
					2	99	MFGDFQKDTPEER	iTRAQ8plex@N-term; iTRAQ8plex(K)@7	missed K-D@7	0.00300485	2207.12	552.787	2207.11	552.786	4	11
					2	99	QWGSSTPGHPENFETPGVEVTTGPLGQGIANAVGLALAEK	iTRAQ8plex@N-term; iTRAQ8plex(K)@40		-0.0166903	4624.39	925.884	4624.4	925.888	5	13
					2	99	RPSILALSR	iTRAQ8plex@N-term		-0.000822247	1315.82	439.615	1315.82	439.615	3	15
					2	99	SIITGELPAGWADALPQYTTESPADATR	iTRAQ8plex@N-term		0.0071869	3234.64	1079.22	3234.64	1079.22	3	20
					2	99	VTTTIGFGSPNK	iTRAQ8plex@N-term; iTRAQ8plex(K)@12		-0.00468327	1829.05	610.689	1829.05	610.691	3	11
					2	99	VVPGLIGGSADLASSNMTLLK	iTRAQ8plex@N-term; iTRAQ8plex(K)@21		-0.00248888	2650.52	663.636	2650.52	663.637	4	10
					1.95861	99	KRPSILALSR	iTRAQ8plex@N-term; iTRAQ8plex(K)@1	missed K-R@1	-0.00694037	1748.12	438.037	1748.12	438.038	4	11
					1.26761	97.05	ETAGAYK	iTRAQ8plex@N-term; iTRAQ8plex(K)@7		-0.00471431	1346.76	449.928	1346.77	449.929	3	7
					1.24413	96.09	TIGIDKFGASAPAPK	iTRAQ8plex@N-term; iTRAQ8plex(K)@6; iTRAQ8plex(K)@15	missed K-F@6	-0.0190495	2384.4	597.107	2384.42	597.112	4	9
					1.08619	95.48	AAEELTK	iTRAQ8plex@N-term; iTRAQ8plex(K)@7		-0.0184379	1368.79	457.27	1368.81	457.276	3	8
					0.8041	96.63	AIQEAK	iTRAQ8plex@N-term; iTRAQ8plex(K)@6		-0.0169563	1266.76	634.387	1266.78	634.395	2	10
					0.718967	99	SAAVETVEAAATGELLDKSVNAIR	iTRAQ8plex@N-term; iTRAQ8plex(K)@18	cleaved A-S@N-term; missed K-S@18	-0.00912986	3022.67	756.674	3022.68	756.676	4	12
					0.0101054	99	ALGTSEVEATR	No iTRAQ8plex@N-term	cleaved A-A@N-term	0.0125019	1132.58	567.3	1132.57	567.293	2	9
					0.00568285	99	GPTHQPIEHLVSFR	iTRAQ8plex@N-term	cleaved D-G@N-term	-0.00101854	1921.05	481.269	1921.05	481.269	4	12
11	39.76	tr|A0A3B6GV04|A0A3B6GV04_WHEAT	NAD(P)-bd_dom domain-containing protein OS=Triticum aestivum OX=4565 PE=4 SV=1	18	2	99	AADAEEPTSK	iTRAQ8plex@N-term; iTRAQ8plex(K)@10		-0.00823735	1625.86	542.962	1625.87	542.965	3	8
					2	99	AGVPDLVSAQELAR	iTRAQ8plex@N-term		-0.00259872	1728.97	577.329	1728.97	577.33	3	15
					2	99	AGVPDLVSAQELARLAAAYRLISPAEAR	iTRAQ8plex@N-term	missed R-L@14; missed R-L@20	0.0147889	3211.81	643.37	3211.8	643.367	5	9
					2	99	AQEEALASQR	iTRAQ8plex@N-term		-0.00492422	1405.74	469.588	1405.75	469.59	3	15
					2	99	ASLTEDYDPESSYGLVLAK	iTRAQ8plex@N-term; iTRAQ8plex(K)@19		-0.0105214	2665.38	889.469	2665.39	889.472	3	13
					2	99	DQQTVFVAGATGQTGVR	iTRAQ8plex@N-term		0.00327226	2038.08	680.367	2038.08	680.366	3	17
					2	99	EYQEAAANTR	iTRAQ8plex@N-term		-0.0152276	1455.71	486.244	1455.73	486.249	3	10
					2	99	GLEGGPVTTEDALR	iTRAQ8plex@N-term		0.00682106	1717.92	573.648	1717.92	573.646	3	18
					2	99	IAQTLLR	iTRAQ8plex@N-term		-0.00173096	1117.71	559.863	1117.71	559.864	2	11
					2	99	LISPAEAR	iTRAQ8plex@N-term		-0.00180786	1159.68	580.85	1159.69	580.851	2	12
					2	99	LNAVESDFDDTEAIAK	iTRAQ8plex@N-term; iTRAQ8plex(K)@16		-0.0154783	2345.21	782.742	2345.22	782.748	3	12
					2	99	SLIPAFPSPGTGSLFAGGR	iTRAQ8plex@N-term		0.00633848	2135.17	712.732	2135.17	712.73	3	14
					2	99	VQTLPLSEFLAK	iTRAQ8plex@N-term; iTRAQ8plex(K)@12		0.00164088	1953.18	489.302	1953.18	489.301	4	7
					2	99	VVETDVNYTLVK	iTRAQ8plex@N-term; iTRAQ8plex(K)@12		-0.00561152	1987.14	663.387	1987.15	663.389	3	8
					2	99	VVITVGPVEK	iTRAQ8plex@N-term; iTRAQ8plex(K)@10		-0.0144324	1648.02	825.019	1648.04	825.026	2	12
					1.65758	98.16	QGFAVR	iTRAQ8plex@N-term		-0.00387163	980.567	491.291	980.571	491.293	2	8
					1.45593	97.62	SIGPAAK	iTRAQ8plex@N-term; iTRAQ8plex(K)@7		-0.00416324	1250.78	417.933	1250.78	417.934	3	9
					0.0127808	99	RLNAVESDFDDTEAIAK	iTRAQ8plex@N-term; No iTRAQ8plex(K)@17	missed R-L@1	0.00529107	2197.12	733.381	2197.12	733.38	3	15
12	66.01	tr|W5A7K6|W5A7K6_WHEAT	Histone H2B OS=Triticum aestivum OX=4565 PE=3 SV=1	20	2	99	AMSIMNSFINDIFEK	iTRAQ8plex@N-term; Oxidation(M)@2; Oxidation(M)@5; iTRAQ8plex(K)@15		0.000884821	2399.23	800.752	2399.23	800.751	3	16
					2	99	AMSIMNSFINDIFEKLAGESAK	iTRAQ8plex@N-term; Oxidation(M)@2; iTRAQ8plex(K)@15; iTRAQ8plex(K)@22	missed K-L@15	-0.00796175	3343.78	558.305	3343.79	558.306	6	12
					2	99	AMSIMNSFINDIFEKLAGESAKLAR	iTRAQ8plex@N-term; Oxidation(M)@5; iTRAQ8plex(K)@15; iTRAQ8plex(K)@22	missed K-L@15; missed K-L@22	-0.00260964	3684.01	615.009	3684.01	615.01	6	11
					2	99	EIQTSVR	iTRAQ8plex@N-term		-0.000975234	1135.65	568.832	1135.65	568.832	2	12
					2	99	EIQTSVRLVLPGELAK	iTRAQ8plex@N-term; iTRAQ8plex(K)@16	missed R-L@7	-0.0126614	2360.41	591.11	2360.43	591.114	4	12
					2	99	GVETYKIYIFK	iTRAQ8plex@N-term; iTRAQ8plex(K)@6; iTRAQ8plex(K)@11	missed K-I@6	-0.0176404	2272.34	455.476	2272.36	455.479	5	9
					2	99	LVLPGELAK	iTRAQ8plex@N-term; iTRAQ8plex(K)@9		-0.00385557	1546.99	516.67	1546.99	516.671	3	12
					2	99	LVLPGELAKHAVSEGTK	iTRAQ8plex@N-term; iTRAQ8plex(K)@9; iTRAQ8plex(K)@17	missed K-H@9	-0.013274	2660.59	666.154	2660.6	666.157	4	11
					2	99	QVHPDIGISSK	Gln->pyro-Glu@N-term; iTRAQ8plex(K)@11		-0.00312734	1466.8	734.408	1466.8	734.409	2	10
					1.92082	99	AAEKTPAGK	iTRAQ8plex@N-term; iTRAQ8plex(K)@4; iTRAQ8plex(K)@9	missed K-T@4	-0.0242555	1784.07	447.024	1784.09	447.03	4	8
					1.92082	99	GVETYK	iTRAQ8plex@N-term; iTRAQ8plex(K)@6		-0.00431122	1303.76	435.592	1303.76	435.594	3	8
					1.69897	98.64	LAGESAK	iTRAQ8plex@N-term; iTRAQ8plex(K)@7		-0.00508625	1282.77	428.596	1282.77	428.597	3	12
					1.65758	98.5	GVETYKIYIFKVLK	iTRAQ8plex@N-term; iTRAQ8plex(K)@6; iTRAQ8plex(K)@11; iTRAQ8plex(K)@14	missed K-I@6; missed K-V@11	-0.00841324	2916.8	584.368	2916.81	584.37	5	8
					1.63827	98.08	HAVSEGTKAVTKFTSS	iTRAQ8plex@N-term; iTRAQ8plex(K)@8; iTRAQ8plex(K)@12	missed K-A@8; missed K-F@12	-0.0158597	2561.44	641.368	2561.46	641.372	4	11
					1.63827	98.45	IYIFK	iTRAQ8plex@N-term; iTRAQ8plex(K)@5		-0.00207241	1290.81	431.279	1290.82	431.279	3	7
					1.37675	97.15	VLKQVHPDIGISSK	iTRAQ8plex@N-term; iTRAQ8plex(K)@3; iTRAQ8plex(K)@14	missed K-Q@3	-0.0106494	2432.48	609.127	2432.49	609.129	4	10
					1.26761	96.34	HAVSEGTKAVTK	iTRAQ8plex@N-term; iTRAQ8plex(K)@8; iTRAQ8plex(K)@12	missed K-A@8	-0.0142223	2139.26	535.823	2139.28	535.827	4	8
					1.24413	95.44	YNKKPTITSR	iTRAQ8plex@N-term; iTRAQ8plex(K)@3; iTRAQ8plex(K)@4	missed K-K@3	-0.00635378	2119.28	707.435	2119.29	707.437	3	8
					0.0423927	99	PGELAK	No iTRAQ8plex@N-term; iTRAQ8plex(K)@6	cleaved L-P@N-term	-0.0013268	917.548	459.781	917.549	459.782	2	9
					0.00174067	98.63	HAVSEGTK	iTRAQ8plex@N-term; No iTRAQ8plex(K)@8		-0.00010917	1131.62	566.817	1131.62	566.817	2	13
13	47.13	tr|A0A3B6B1C5|A0A3B6B1C5_WHEAT	Glyceraldehyde-3-phosphate dehydrogenase OS=Triticum aestivum OX=4565 PE=3 SV=1	18	2	99	AAALNIVPTSTGAAK	No iTRAQ8plex@N-term; iTRAQ8plex(K)@15		-0.00207215	1687.98	563.666	1687.98	563.666	3	14
					2	99	AVALVLPNLK	iTRAQ8plex@N-term; iTRAQ8plex(K)@10		-0.00495371	1645.07	549.364	1645.08	549.366	3	12
					2	99	DAAANELK	iTRAQ8plex@N-term; iTRAQ8plex(K)@8		-0.00277012	1438.82	480.614	1438.82	480.615	3	9
					2	99	GDSSPLEVIAINDTGGVK	iTRAQ8plex@N-term; iTRAQ8plex(K)@18		-0.00712843	2379.3	794.109	2379.31	794.111	3	14
					2	99	GTMTTTHSYTGDQR	iTRAQ8plex@N-term		-0.0026474	1858.88	620.633	1858.88	620.633	3	18
					2	99	LLDASHR	iTRAQ8plex@N-term		-0.00357273	1114.64	558.326	1114.64	558.327	2	10
					2	99	QASHLLK	iTRAQ8plex@N-term; iTRAQ8plex(K)@7		-0.0145998	1403.86	468.959	1403.87	468.964	3	9
					2	99	TLAEEVNQAFR	iTRAQ8plex@N-term		0.0039792	1580.85	791.433	1580.85	791.431	2	13
					2	99	TLAEEVNQAFRDAAANELK	iTRAQ8plex@N-term; iTRAQ8plex(K)@19	missed R-D@11	-0.00316541	2697.45	675.37	2697.45	675.371	4	9
					2	99	VIAWYDNEWGYSQR	iTRAQ8plex@N-term		0.00542789	2090.02	697.681	2090.02	697.679	3	14
					2	99	VLITAPGK	iTRAQ8plex@N-term; iTRAQ8plex(K)@8		-0.000804484	1405.91	469.644	1405.91	469.645	3	10
					2	99	VPTPNVSVVDLVVQVSK	iTRAQ8plex@N-term; iTRAQ8plex(K)@17		-0.00375812	2387.42	796.814	2387.42	796.816	3	10
					2	99	VVDLADIVADQWK	iTRAQ8plex@N-term; iTRAQ8plex(K)@13		0.0029044	2079.19	694.069	2079.18	694.068	3	7
					2	99	VVSDRNPSNLPWGEMGIDLVIEGTGVFVDR	iTRAQ8plex@N-term; Oxidation(M)@15	missed R-N@5	0.00536843	3590.84	898.717	3590.83	898.716	4	8
					1.88606	99	VAINGFGR	iTRAQ8plex@N-term; Deamidated(N)@4		-0.000722068	1137.64	569.829	1137.64	569.83	2	11
					1.34679	97.02	AVALVLPNLKGK	iTRAQ8plex@N-term; iTRAQ8plex(K)@10; iTRAQ8plex(K)@12	missed K-G@10	0.00597815	2134.4	534.608	2134.4	534.607	4	7
					0.681937	95.69	LNGIALR	iTRAQ8plex@N-term; Deamidated(N)@2		0.00108235	1060.66	531.335	1060.65	531.335	2	10
					0.164944	99	VVDLADIVA	iTRAQ8plex@N-term	cleaved A-D@C-term	-0.00522767	1217.71	609.863	1217.72	609.866	2	6
14	31.5	sp|P24065|PSBB_WHEAT	Photosystem II CP47 reaction center protein OS=Triticum aestivum OX=4565 GN=psbB PE=3 SV=2	18	2	99	DVFAGIDPDLDAQVEFGTFQK	iTRAQ8plex@N-term; iTRAQ8plex(K)@21		-0.00407711	2919.51	974.177	2919.51	974.178	3	11
					2	99	MPTFFETFPVVLVDEEGIVR	iTRAQ8plex@N-term		0.00697499	2628.39	877.137	2628.38	877.134	3	20
					2	99	MPTFFETFPVVLVDEEGIVRADVPFR	iTRAQ8plex@N-term	missed R-A@20	0.000213673	3313.74	829.441	3313.74	829.441	4	9
					2	99	MPTFFETFPVVLVDEEGIVRADVPFRR	iTRAQ8plex@N-term	missed R-A@20; missed R-R@26	-0.00724842	3469.83	868.465	3469.84	868.467	4	10
					2	99	RMPTFFETFPVVLVDEEGIVR	iTRAQ8plex@N-term; Oxidation(M)@2	missed R-M@1	0.00734823	2800.48	701.129	2800.48	701.127	4	15
					2	99	RMPTFFETFPVVLVDEEGIVRADVPFR	iTRAQ8plex@N-term; Oxidation(M)@2	missed R-M@1; missed R-A@21	0.0138473	3485.85	872.469	3485.83	872.465	4	17
					2	99	RSQLGEIFELDR	iTRAQ8plex@N-term	missed R-S@1	0.00408966	1765.97	589.663	1765.96	589.662	3	17
					2	99	SQLGEIFELDR	iTRAQ8plex@N-term		0.00925479	1609.87	537.631	1609.86	537.628	3	10
					2	99	TLFRDVFAGIDPDLDAQVEFGTFQK	iTRAQ8plex@N-term; iTRAQ8plex(K)@25	missed R-D@4	0.0107045	3436.82	860.213	3436.81	860.211	4	8
					2	99	VSNGLAENLSLSEAWSKIPEKLAFYDYIGNNPAKGGLFR	iTRAQ8plex@N-term; iTRAQ8plex(K)@17; iTRAQ8plex(K)@21; iTRAQ8plex(K)@34	missed K-I@17; missed K-L@21; missed K-G@34	0.00120146	5485.01	915.176	5485.01	915.176	6	10
					2	99	YQWDQGYFQQEIYR	iTRAQ8plex@N-term		-0.00230687	2227.06	743.361	2227.06	743.362	3	17
					1.88606	99	SDGVFR	iTRAQ8plex@N-term		0.000884303	983.535	492.775	983.534	492.774	2	10
					1.48149	97.3	ADVPFR	iTRAQ8plex@N-term		-0.00213421	1007.57	504.792	1007.57	504.793	2	10
					1.25181	95.46	SQLGEIFELDRATLKSDGVFR	iTRAQ8plex@N-term; iTRAQ8plex(K)@15	missed R-A@11; missed K-S@15	-0.00414043	2988.65	598.736	2988.65	598.737	5	9
					0.718967	96.88	AGSMDNGDGIAVGWLGHPVFR	iTRAQ8plex@N-term; Oxidation(M)@4		0.00930961	2475.24	826.086	2475.23	826.083	3	10
					0.291579	97.75	QGMFVIPFMTR	iTRAQ8plex@N-term; Oxidation(M)@3; Oxidation(M)@9		-0.00353013	1661.85	554.959	1661.86	554.96	3	9
					0.00217692	98.74	SQLGEIFELDRATLK	iTRAQ8plex@N-term; No iTRAQ8plex(K)@15	missed R-A@11	0.00520112	2023.13	675.384	2023.13	675.383	3	12
					0.000869447	99	VSNGLAENLSLSEAWSKIPEKLAFYDYIGNNPAK	iTRAQ8plex@N-term; Oxidation(W)@15; iTRAQ8plex(K)@17; iTRAQ8plex(K)@21; Ammonia-loss(N)@30; iTRAQ8plex(K)@34	missed K-I@17; missed K-L@21	-0.0238601	4953.66	826.617	4953.68	826.621	6	11
15	47.84	tr|A0A3B6LUD5|A0A3B6LUD5_WHEAT	(S)-2-hydroxy-acid oxidase OS=Triticum aestivum OX=4565 PE=3 SV=1	15	2	99	AIALTVDTPR	iTRAQ8plex@N-term		0.00104691	1359.8	454.275	1359.8	454.275	3	13
					2	99	ALALGASGVFIGRPVVFALAAEGEAGVR	iTRAQ8plex@N-term		-0.00425398	3001.7	751.432	3001.7	751.433	4	15
					2	99	FVLPPGLTLK	iTRAQ8plex@N-term; iTRAQ8plex(K)@10		-0.00726398	1692.07	565.032	1692.08	565.034	3	14
					2	99	GTDVFKALALGASGVFIGRPVVFALAAEGEAGVR	iTRAQ8plex@N-term; iTRAQ8plex(K)@6	missed K-A@6	-0.0200279	3953.22	791.65	3953.24	791.654	5	13
					2	99	GVITAEDAR	iTRAQ8plex@N-term		0.0019195	1234.68	618.349	1234.68	618.349	2	16
					2	99	ILIDVSTIDMTTSVLGMK	iTRAQ8plex@N-term; Oxidation(M)@10; iTRAQ8plex(K)@18		-0.0288263	2560.4	641.108	2560.43	641.115	4	7
					2	99	IPVYLDGGVR	iTRAQ8plex@N-term		-0.00403852	1391.8	464.942	1391.81	464.943	3	11
					2	99	LAVHSGAAGIIVSNHGAR	iTRAQ8plex@N-term		-0.00256207	2033.14	509.293	2033.14	509.293	4	13
					2	99	MAHPEGEYATAR	iTRAQ8plex@N-term		-0.00301184	1635.8	546.272	1635.8	546.273	3	12
					2	99	QLDYVPATISALEEVVTAAQGR	Gln->pyro-Glu@N-term		0.000884584	2313.19	1157.6	2313.19	1157.6	2	16
					2	99	QLDYVPATISALEEVVTAAQGRIPVYLDGGVR	iTRAQ8plex@N-term	missed R-I@22	-0.00442798	3704	927.009	3704.01	927.01	4	23
					2	99	QLDYVPATISALEEVVTAAQGRIPVYLDGGVRR	iTRAQ8plex@N-term	missed R-I@22; missed R-R@32	0.00453359	3860.11	773.03	3860.11	773.029	5	9
					2	99	WLQSITTMPILVK	iTRAQ8plex@N-term; iTRAQ8plex(K)@13		0.00130678	2137.28	713.434	2137.28	713.434	3	10
					1.27572	96.16	LSDITR	iTRAQ8plex@N-term		-0.00153697	1007.59	504.802	1007.59	504.803	2	9
					0.559091	95.03	ISMPIMISPTAFQK	iTRAQ8plex@N-term; Oxidation(M)@6; iTRAQ8plex(K)@14		-0.00676037	2187.22	547.812	2187.23	547.814	4	7
16	53.63	tr|Q45NB2|Q45NB2_WHEAT	Glutamine synthetase OS=Triticum aestivum OX=4565 GN=GS2 PE=2 SV=1	18	2	99	AILNLSLR	iTRAQ8plex@N-term		-0.00718748	1202.76	602.386	1202.77	602.39	2	10
					2	99	AILNLSLRHDLHIAAYGEGNER	iTRAQ8plex@N-term	missed R-H@8	-0.00149336	2765.49	554.105	2765.49	554.105	5	12
					2	99	GKGYLEDRRPASNMDPYTVTALLAETTILWEPTLEAEALAAK	iTRAQ8plex@N-term; iTRAQ8plex(K)@2; iTRAQ8plex(K)@42	missed K-G@2; missed R-R@8	0.0114243	5516.98	920.503	5516.96	920.501	6	12
					2	99	GYLEDR	iTRAQ8plex@N-term		0.00498462	1055.56	528.788	1055.56	528.785	2	10
					2	99	GYLEDRRPASNMDPYTVTALLAETTILWEPTLEAEALAAK	iTRAQ8plex@N-term; iTRAQ8plex(K)@40	missed R-R@6	-0.0052931	5027.64	838.947	5027.64	838.948	6	15
					2	99	HDLHIAAYGEGNER	iTRAQ8plex@N-term		0.0105993	1884.95	472.245	1884.94	472.242	4	9
					2	99	LTGLHETASISDFSWGVANR	iTRAQ8plex@N-term		0.00602517	2464.27	822.431	2464.27	822.429	3	12
					2	99	MQQLLDMDTTPFTDKIIAEYIWVGGSGIDLR	iTRAQ8plex@N-term; Oxidation(M)@7; iTRAQ8plex(K)@15	missed K-I@15	-0.00432517	4150.15	1038.55	4150.16	1038.55	4	20
					2	99	RLTGLHETASISDFSWGVANR	iTRAQ8plex@N-term	missed R-L@1	-0.00691285	2620.36	656.097	2620.37	656.099	4	12
					2	99	RPASNMDPYTVTALLAETTILWEPTLEAEALAAK	iTRAQ8plex@N-term; Oxidation(M)@6; iTRAQ8plex(K)@34		-0.00984737	4310.29	1078.58	4310.3	1078.58	4	19
					2	99	VTAQVPWFGIEQEYTLMQR	iTRAQ8plex@N-term; Oxidation(M)@17		-0.000327531	2615.34	872.786	2615.34	872.786	3	17
					1.76955	99	DVNWPLGWPVGGYPGPQGPYYCAVGSDK	iTRAQ8plex@N-term; Methylthio(C)@22; iTRAQ8plex(K)@28		-0.0435125	3632.72	909.188	3632.77	909.199	4	11
					1.74473	98.74	HMAAQIFSDPK	iTRAQ8plex@N-term; iTRAQ8plex(K)@11		-0.000958875	1852.01	618.345	1852.01	618.345	3	9
					1.42022	97.24	WNYDGSSTGQAPGEDSEVILYPQAIFKDPFR	iTRAQ8plex@N-term; iTRAQ8plex(K)@27	missed K-D@27	-0.00805543	4095.04	1024.77	4095.05	1024.77	4	8
					1.39794	97.46	HMAAQIFSDPKVTAQVPWFGIEQEYTLMQR	iTRAQ8plex@N-term; iTRAQ8plex(K)@11	missed K-V@11	0.00782479	4129.15	826.836	4129.14	826.835	5	9
					0.767004	99	ALGPETTGVIQR	iTRAQ8plex@N-term	cleaved L-A@N-term	-0.00494434	1544.88	515.967	1544.88	515.968	3	15
					0.115205	99	ITEQAGVVLTLD	iTRAQ8plex@N-term	cleaved D-P@C-term	-0.0109129	1561.88	781.945	1561.89	781.951	2	10
					0.000869447	98.54	LGPETTGVIQR	No iTRAQ8plex@N-term	cleaved A-L@N-term	0.00166912	1169.64	585.828	1169.64	585.828	2	10
17	57.14	tr|A0A3B6AYY2|A0A3B6AYY2_WHEAT; tr|A0A2X0TVI7|A0A2X0TVI7_WHEAT	PsbP domain-containing protein OS=Triticum aestivum OX=4565 PE=4 SV=1; Genome assembly, chromosome: II OS=Triticum aestivum OX=4565 GN=CAMPLR22A2D_LOCUS2512 PE=4 SV=1	21	2	99	EFPGQVLR	iTRAQ8plex@N-term		0.00271798	1248.72	625.365	1248.71	625.364	2	11
					2	99	EFPGQVLRYEDNFDATSNLSVIINPTTK	iTRAQ8plex@N-term; iTRAQ8plex(K)@28	missed R-Y@8	0.00579864	3775.99	945.006	3775.99	945.004	4	15
					2	99	EREFPGQVLR	iTRAQ8plex@N-term	missed R-E@2	0.00137619	1533.86	512.293	1533.86	512.293	3	14
					2	99	FVENAAGSFSVA	iTRAQ8plex@N-term		0.00433268	1501.78	751.895	1501.77	751.893	2	11
					2	99	KTITDYGSPEEFLSQVGFLLGQQSYGGK	iTRAQ8plex@N-term; iTRAQ8plex(K)@1; iTRAQ8plex(K)@28	missed K-T@1	-0.0103775	3961.11	793.23	3961.12	793.232	5	15
					2	99	LMIPAKWNPSK	iTRAQ8plex@N-term; iTRAQ8plex(K)@6; iTRAQ8plex(K)@11	missed K-W@6	-0.0160224	2196.31	550.084	2196.32	550.088	4	7
					2	99	NTDFVAYSGEGFK	iTRAQ8plex@N-term; iTRAQ8plex(K)@13		-0.00330379	2042.05	681.692	2042.06	681.693	3	14
					2	99	QYYSITVLTR	iTRAQ8plex@N-term		0.00112415	1546.87	516.63	1546.87	516.629	3	13
					2	99	TDSEGGFESDAVATANVLESSAPVVDGK	iTRAQ8plex@N-term; iTRAQ8plex(K)@28		-0.0077867	3359.68	840.926	3359.68	840.928	4	17
					2	99	TDSEGGFESDAVATANVLESSAPVVDGKQYYSITVLTR	iTRAQ8plex@N-term; iTRAQ8plex(K)@28	missed K-Q@28	-0.0256069	4584.31	1147.08	4584.33	1147.09	4	15
					2	99	TITDYGSPEEFLSQVGFLLGQQSYGGK	iTRAQ8plex@N-term; iTRAQ8plex(K)@27		-0.00600882	3528.82	589.144	3528.82	589.145	6	17
					2	99	TITDYGSPEEFLSQVGFLLGQQSYGGKTDSEGGFESDAVATANVLESSAPVVDGK	iTRAQ8plex@N-term; iTRAQ8plex(K)@27; iTRAQ8plex(K)@55	missed K-T@27	-0.0485549	6566.24	1095.38	6566.29	1095.39	6	15
					2	99	YEDNFDATSNLSVIINPTTK	iTRAQ8plex@N-term; iTRAQ8plex(K)@20		0.00257425	2849.49	950.838	2849.49	950.838	3	18
					1.38722	99	NTDFVAYSGEGFKLMIPAK	iTRAQ8plex@N-term; iTRAQ8plex(K)@13; Oxidation(M)@15; iTRAQ8plex(K)@19	missed K-L@13	0.00499594	3015.66	604.138	3015.65	604.137	5	10
					0.575118	95.3	LMIPAK	iTRAQ8plex@N-term; Oxidation(M)@2; iTRAQ8plex(K)@6		-0.00399869	1295.81	432.942	1295.81	432.944	3	7
					0.0209071	99	YEDNFDATSNLSVIINPTTKK	iTRAQ8plex@N-term; No iTRAQ8plex(K)@20; iTRAQ8plex(K)@21	missed K-K@20	0.000777981	2977.59	745.404	2977.59	745.404	4	16
					0.0132283	99	TITDYGSPEEFLSQVGFLLGQQSYGGKTDSEGGFESD	iTRAQ8plex@N-term; iTRAQ8plex(K)@27	cleaved D-A@C-term; missed K-T@27	-0.00682409	4553.18	1139.3	4553.19	1139.3	4	11
					0.00612308	99	TITDYGSPEEFLSQVGFLLGQQSYGGKTD	iTRAQ8plex@N-term; iTRAQ8plex(K)@27	cleaved D-S@C-term; missed K-T@27	-0.00873201	3744.89	937.23	3744.9	937.232	4	17
					0.00524307	99	FVENAAGSFSV	iTRAQ8plex@N-term; Dehydrated(S)@10	cleaved V-A@C-term	0.00812136	1412.73	707.374	1412.72	707.369	2	12
					0.000869447	99	AYGEAANVFGK	iTRAQ8plex@N-term; No iTRAQ8plex(K)@11	cleaved A-A@N-term	0.00529711	1429.76	715.885	1429.75	715.883	2	16
					0.000434506	96.13	AAAAYGEAANVFGK	No iTRAQ8plex@N-term; iTRAQ8plex(K)@14	cleaved P-A@N-term	0.0313946	1642.89	548.639	1642.86	548.628	3	10
18	41.98	tr|D8L9G3|D8L9G3_WHEAT	Sedoheptulose-1,7-bisphosphatase, chloroplast, expressed OS=Triticum aestivum OX=4565 GN=TAA_ctg0079b,00010,1 PE=3 SV=1	16	2	99	AIGDSLEEFLTK	iTRAQ8plex@N-term; iTRAQ8plex(K)@12	cleaved C-A@N-term	-0.000903014	1930.09	644.369	1930.09	644.37	3	16
					2	99	DTTTIGEGK	iTRAQ8plex@N-term; iTRAQ8plex(K)@9		-0.00880407	1528.85	510.623	1528.86	510.626	3	8
					2	99	GIFTNVTSPTAK	iTRAQ8plex@N-term; iTRAQ8plex(K)@12		-0.0116046	1843.05	461.771	1843.07	461.774	4	11
					2	99	LAASATVGATA	iTRAQ8plex@N-term		0.0016828	1235.7	618.86	1235.7	618.859	2	9
					2	99	LLFEVAPLGFLIEK	iTRAQ8plex@N-term; iTRAQ8plex(K)@14		0.0103884	2196.35	733.124	2196.34	733.12	3	17
					2	99	LRLLFEVAPLGFLIEK	iTRAQ8plex@N-term; iTRAQ8plex(K)@16	missed R-L@2	-0.00783927	2465.52	617.386	2465.52	617.388	4	7
					2	99	MFSPGNLR	iTRAQ8plex@N-term		0.00435655	1224.66	613.339	1224.66	613.337	2	11
					2	99	QSVLDKVISVLDER	iTRAQ8plex@N-term; iTRAQ8plex(K)@6	missed K-V@6	0.00184803	2208.3	553.081	2208.29	553.081	4	8
					2	99	TQVAYGSK	iTRAQ8plex@N-term; iTRAQ8plex(K)@8		-0.00759095	1460.84	487.953	1460.84	487.956	3	9
					1.95861	99	FEETLYGSSR	iTRAQ8plex@N-term		-0.000948803	1491.75	498.257	1491.75	498.258	3	9
					1.95861	99	VISVLDER	iTRAQ8plex@N-term		-0.00425268	1233.72	617.867	1233.72	617.869	2	10
					1.74473	99	LTGVTGGDQVAAAMGIYGPR	iTRAQ8plex@N-term; Oxidation(M)@14		0.0019698	2253.18	752.066	2253.17	752.065	3	12
					1.63827	99	YTGGMVPDVNQIIVK	iTRAQ8plex@N-term; Oxidation(M)@5; iTRAQ8plex(K)@15		-0.00428253	2257.26	753.426	2257.26	753.427	3	10
					1.22915	97.16	TTFVVALK	iTRAQ8plex@N-term; iTRAQ8plex(K)@8		-0.0172311	1485.92	496.314	1485.94	496.32	3	7
					1.08092	99	NEIIRFEETLYGSSR	No iTRAQ8plex@N-term	missed R-F@5	-0.000434188	1812.9	605.307	1812.9	605.307	3	11
					0.920819	98.3	ATFDNPDYDKLVNYYVK	iTRAQ8plex@N-term; Deamidated(N)@5; iTRAQ8plex(K)@10; iTRAQ8plex(K)@17	missed K-L@10	-0.0255128	2977.56	745.397	2977.58	745.403	4	9
19	11.77	tr|A0A2X0S1W6|A0A2X0S1W6_WHEAT	Genome assembly, chromosome: II OS=Triticum aestivum OX=4565 GN=CAMPLR22A2D_LOCUS1173 PE=3 SV=1	14	2	99	AFSEDTAK	iTRAQ8plex@N-term; iTRAQ8plex(K)@8		-0.00794831	1475.8	492.941	1475.81	492.943	3	8
					2	99	ASDSANLDSAAELLLR	iTRAQ8plex@N-term		0.00572387	1949.04	975.529	1949.04	975.526	2	21
					2	99	EATIQSPVWR	No iTRAQ8plex@N-term		0.00531036	1185.62	593.817	1185.61	593.814	2	11
					2	99	ETHEAIAIAMNR	iTRAQ8plex@N-term		0.00867012	1658.88	553.967	1658.87	553.964	3	13
					2	99	ETMPNILQIFVR	iTRAQ8plex@N-term; Oxidation(M)@3		-0.00573259	1779.98	594.334	1779.99	594.336	3	12
					2	99	FGVTPTFLVNAEQIEIK	iTRAQ8plex@N-term; iTRAQ8plex(K)@17		-0.0065389	2513.43	629.365	2513.44	629.366	4	11
					2	99	LVAEAGIGTVASGVSK	iTRAQ8plex@N-term; iTRAQ8plex(K)@16		-0.00302702	2066.22	689.746	2066.22	689.747	3	15
					2	99	LVGEANDYVGK	iTRAQ8plex@N-term; iTRAQ8plex(K)@11		-0.00990462	1771.98	591.668	1771.99	591.672	3	11
					2	99	SIKPVNFQSSPVMDNETILR	iTRAQ8plex@N-term; iTRAQ8plex(K)@3		-0.0116077	2882.57	721.649	2882.58	721.652	4	11
					2	99	SPFAIYHR	iTRAQ8plex@N-term		0.00384182	1293.72	432.246	1293.71	432.245	3	9
					2	99	VFTDEGLEVLGWRPVPFNLSVVGR	iTRAQ8plex@N-term		-0.00858217	2989.62	748.413	2989.63	748.416	4	9
					2	99	WPLAQPMR	iTRAQ8plex@N-term		0.0215444	1301.74	434.922	1301.72	434.915	3	9
					1.74473	98.72	VEPATSIVER	iTRAQ8plex@N-term		0.00493456	1403.8	468.94	1403.79	468.938	3	9
					0.605548	98.39	NVASAKPYGTWLQESTR	No iTRAQ8plex@N-term; iTRAQ8plex(K)@6		0.00350795	2211.16	738.062	2211.16	738.06	3	10
20	32.92	tr|A0A3B6LUX8|A0A3B6LUX8_WHEAT; tr|A0A3B6KRR4|A0A3B6KRR4_WHEAT; tr|A0A3B5ZXX7|A0A3B5ZXX7_WHEAT	Ribos_L4_asso_C domain-containing protein OS=Triticum aestivum OX=4565 PE=3 SV=1; Ribos_L4_asso_C domain-containing protein OS=Triticum aestivum OX=4565 PE=3 SV=1; Ribos_L4_asso_C domain-containing protein OS=Triticum aestivum OX=4565 PE=3 SV=1	13	2	99	AGHQTSAESWGTGR	iTRAQ8plex@N-term		-6.26711e-05	1747.85	583.625	1747.85	583.625	3	11
					2	99	KAGHQTSAESWGTGR	iTRAQ8plex@N-term; iTRAQ8plex(K)@1	missed K-A@1	-0.00520041	2180.15	546.045	2180.15	546.046	4	11
					2	99	LINSDEVQSVVKPINK	iTRAQ8plex@N-term; iTRAQ8plex(K)@12; iTRAQ8plex(K)@16		-0.0205533	2694.58	674.653	2694.6	674.658	4	10
					2	99	LNLLDLAPGGHLGR	iTRAQ8plex@N-term		-0.0113774	1749.01	584.01	1749.02	584.014	3	15
					2	99	LSAEEASK	iTRAQ8plex@N-term; iTRAQ8plex(K)@8		-0.0080934	1441.82	481.613	1441.82	481.615	3	9
					2	99	MAVLAEAAR	iTRAQ8plex@N-term		0.0174372	1234.72	412.58	1234.7	412.574	3	8
					2	99	NLPGVDVANVER	No iTRAQ8plex@N-term		0.00747962	1281.68	641.845	1281.67	641.841	2	11
					2	99	QLGAYADAEK	iTRAQ8plex@N-term; iTRAQ8plex(K)@10		0.00615291	1672.93	558.651	1672.92	558.649	3	9
					2	99	QPYAVSR	iTRAQ8plex@N-term		-0.00443187	1123.62	562.82	1123.63	562.822	2	9
					2	99	RVAVASALAATAVPAIVTAR	iTRAQ8plex@N-term	missed R-V@1	-0.0112245	2211.33	553.839	2211.34	553.842	4	10
					2	99	VAVASALAATAVPAIVTAR	iTRAQ8plex@N-term		-0.000367225	2055.24	686.086	2055.24	686.086	3	20
					1.95861	99	LNPYFGTAR	iTRAQ8plex@N-term		0.00463076	1341.74	448.254	1341.73	448.252	3	9
					1.46852	97.6	APIRPDVITFVHR	iTRAQ8plex@N-term		0.0031233	1824.07	457.025	1824.07	457.024	4	11
21	30.28	tr|A0A3B6U2Z7|A0A3B6U2Z7_WHEAT; sp|P08823|RUBA_WHEAT	Uncharacterized protein OS=Triticum aestivum OX=4565 PE=3 SV=1; RuBisCO large subunit-binding protein subunit alpha, chloroplastic (Fragment) OS=Triticum aestivum OX=4565 PE=1 SV=1	14	2	99	AALQAGVEKLANAVGVTLGPR	iTRAQ8plex@N-term; iTRAQ8plex(K)@9	missed K-L@9	-0.0155657	2642.55	661.646	2642.57	661.65	4	15
					2	99	AIELANPMENAGAALIR	iTRAQ8plex@N-term; Oxidation(M)@8		-0.00543464	2073.11	692.045	2073.12	692.047	3	17
					2	99	ALQAPASLIANNAGVEGEVVIEK	iTRAQ8plex@N-term; iTRAQ8plex(K)@23		-0.0113267	2900.63	726.165	2900.64	726.168	4	11
					2	99	AVLQDIAIVTGAEYLAK	iTRAQ8plex@N-term; iTRAQ8plex(K)@17		-0.00832052	2382.39	596.605	2382.4	596.607	4	10
					2	99	DLGLLVENATVDQLGTAR	iTRAQ8plex@N-term		0.00529372	2188.21	730.409	2188.2	730.407	3	16
					2	99	GIDKTVQGLIEELER	iTRAQ8plex@N-term; iTRAQ8plex(K)@4	missed K-T@4	0.00283354	2307.33	577.84	2307.33	577.839	4	8
					2	99	GIINVAAIK	iTRAQ8plex@N-term; iTRAQ8plex(K)@9		0.00942138	1505.98	503.002	1505.98	502.999	3	10
					2	99	LANAVGVTLGPR	No iTRAQ8plex@N-term		-0.00437614	1166.67	584.344	1166.68	584.346	2	12
					2	99	NVVLDEYGNPKVVNDGVTIAR	iTRAQ8plex@N-term; iTRAQ8plex(K)@11	missed K-V@11	-0.0262127	2879.57	720.9	2879.6	720.906	4	12
					2	99	SIVEFENAR	iTRAQ8plex@N-term		0.00691629	1367.74	456.921	1367.74	456.919	3	12
					2	99	TVQGLIEELER	iTRAQ8plex@N-term		-0.00831671	1589.88	530.969	1589.89	530.972	3	12
					2	99	VAEPAEGQLSV	iTRAQ8plex@N-term		0.00510234	1402.77	702.39	1402.76	702.388	2	10
					1.63827	98.19	GRNVVLDEYGNPKVVNDGVTIAR	iTRAQ8plex@N-term; iTRAQ8plex(K)@13	missed R-N@2; missed K-V@13	-0.0239399	3092.7	619.546	3092.72	619.551	5	10
					1.50864	99	VGATTETELEDR	No iTRAQ8plex@N-term		0.0044118	1319.62	660.82	1319.62	660.818	2	11
22	45.75	tr|A0A3B6A1V2|A0A3B6A1V2_WHEAT	Malate dehydrogenase OS=Triticum aestivum OX=4565 PE=3 SV=1	14	2	99	AGTYDEK	iTRAQ8plex@N-term; iTRAQ8plex(K)@7		-0.00196133	1390.75	464.592	1390.76	464.592	3	8
					2	99	ALVKGFVGDDQLGEALEGADLVIIPAGVPR	iTRAQ8plex@N-term; iTRAQ8plex(K)@4	missed K-G@4	-0.00619556	3627.04	907.768	3627.05	907.77	4	10
					2	99	ANVPVTGVNVPVVGGHAGITILPLFSQATPASNALSHEDLVALTKR	iTRAQ8plex@N-term; iTRAQ8plex(K)@45	missed K-R@45	-0.0509286	5238.88	874.154	5238.93	874.163	6	15
					2	99	GFVGDDQLGEALEGADLVIIPAGVPR	iTRAQ8plex@N-term		-0.0053644	2911.55	728.896	2911.56	728.897	4	12
					2	99	KLFGVTTLDVVR	iTRAQ8plex@N-term; iTRAQ8plex(K)@1	missed K-L@1	-0.0118405	1955.19	489.805	1955.2	489.808	4	11
					2	99	KVAILGAAGGIGQPLALLMKLNPLVSSLSLYDIAATPGVAADVSHINTR	iTRAQ8plex@N-term; iTRAQ8plex(K)@1; iTRAQ8plex(K)@20	missed K-V@1; missed K-L@20	-0.00478572	5808.34	830.77	5808.35	830.771	7	17
					2	99	LFGVTTLDVVR	iTRAQ8plex@N-term		-0.00827922	1522.89	508.639	1522.9	508.641	3	12
					2	99	LNPLVSSLSLYDIAATPGVAADVSHINTR	iTRAQ8plex@N-term		0.00326982	3297.79	825.455	3297.79	825.454	4	9
					2	99	TQDGGTEVVEAK	iTRAQ8plex@N-term; iTRAQ8plex(K)@12		-0.00612734	1840.99	614.672	1841	614.674	3	15
					2	99	VAILGAAGGIGQPLALLMK	iTRAQ8plex@N-term; Oxidation(M)@18; iTRAQ8plex(K)@19		-0.0262317	2416.44	605.118	2416.47	605.125	4	11
					2	99	VAILGAAGGIGQPLALLMKLNPLVSSLSLYDIAATPGVAADVSHINTR	iTRAQ8plex@N-term; Oxidation(M)@18; iTRAQ8plex(K)@19	missed K-L@19	-0.0325647	5392.01	899.676	5392.04	899.681	6	24
					1.79588	99	RTQDGGTEVVEAK	iTRAQ8plex@N-term; iTRAQ8plex(K)@13	missed R-T@1	-0.0133052	1997.09	500.279	1997.1	500.282	4	8
					1.69897	98.61	AGTYDEKKLFGVTTLDVVR	iTRAQ8plex@N-term; iTRAQ8plex(K)@7; iTRAQ8plex(K)@8	missed K-K@7; missed K-L@8	-0.0282682	3023.71	605.75	3023.74	605.756	5	9
					1.69897	98.6	KVAILGAAGGIGQPLALLMK	iTRAQ8plex@N-term; iTRAQ8plex(K)@1; iTRAQ8plex(K)@20	missed K-V@1	-0.038261	2832.74	567.555	2832.78	567.562	5	8
23	21.83	tr|A0A3B6TWP7|A0A3B6TWP7_WHEAT	Tr-type G domain-containing protein OS=Triticum aestivum OX=4565 PE=3 SV=1	12	2	99	AYLPVIESFGFSSTLR	iTRAQ8plex@N-term		0.0052309	2090.14	697.721	2090.14	697.719	3	9
					2	99	GGGQVIPTAR	iTRAQ8plex@N-term		-8.0189e-05	1258.73	420.584	1258.73	420.584	3	10
					2	99	GVQYLNEIKDSVVAGFQWASK	iTRAQ8plex@N-term; iTRAQ8plex(K)@9; iTRAQ8plex(K)@21	missed K-D@9	0.00488261	3250.82	813.711	3250.81	813.71	4	8
					2	99	LLEPVYLVEIQAPENALGGIYGVLNQK	iTRAQ8plex@N-term; iTRAQ8plex(K)@27		-7.0198e-05	3548.01	888.01	3548.01	888.01	4	21
					2	99	LLEPVYLVEIQAPENALGGIYGVLNQKR	iTRAQ8plex@N-term; iTRAQ8plex(K)@27	missed K-R@27	0.0228324	3704.14	618.363	3704.11	618.359	6	12
					2	99	LYMEARPLEEGLAEAIDDGR	iTRAQ8plex@N-term		0.000619428	2551.29	638.83	2551.29	638.83	4	10
					2	99	QGTPLYNIKAYLPVIESFGFSSTLR	iTRAQ8plex@N-term; iTRAQ8plex(K)@9	missed K-A@9	-0.00893512	3408.88	853.228	3408.89	853.23	4	16
					2	99	STLTDSLVAAAGIIAQEVAGDVR	iTRAQ8plex@N-term		0.0252426	2560.43	641.114	2560.4	641.108	4	21
					2	99	VIYASQLTAKPR	iTRAQ8plex@N-term; iTRAQ8plex(K)@10		0.00759517	1954.19	652.404	1954.18	652.401	3	13
					2	99	VMQTWLPASR	iTRAQ8plex@N-term		0.00191499	1491.82	498.28	1491.82	498.28	3	10
					2	99	YRVENLYEGPLDDIYANAIR	iTRAQ8plex@N-term	missed R-V@2	0.00996627	2687.4	896.806	2687.39	896.803	3	11
					1.56864	99	ALLEMMIFHLPSPSK	iTRAQ8plex@N-term; Oxidation(M)@6; iTRAQ8plex(K)@15		-0.0193203	2337.29	585.329	2337.3	585.334	4	7
24	31.83	tr|Q332R4|Q332R4_WHEAT	ATP synthase subunit alpha OS=Triticum aestivum OX=4565 GN=atp1-1 PE=3 SV=1	12	2	99	AAELTTLLESR	iTRAQ8plex@N-term		5.52868e-05	1506.86	503.293	1506.86	503.293	3	14
					2	99	AILSTINPELQK	iTRAQ8plex@N-term; iTRAQ8plex(K)@12		-0.0116991	1934.15	645.726	1934.17	645.729	3	12
					2	99	AVDSLVPIGR	iTRAQ8plex@N-term		0.00114763	1329.79	444.272	1329.79	444.271	3	14
					2	99	EAFPGDVFYLHSR	iTRAQ8plex@N-term		0.0161305	1840.96	614.66	1840.94	614.654	3	12
					2	99	EVAAFAQFGSDLDAATQALLNR	iTRAQ8plex@N-term		0.00849235	2611.36	871.462	2611.35	871.459	3	23
					2	99	MTNFYTNFQVDEIGR	iTRAQ8plex@N-term; Oxidation(M)@1		0.00971125	2154.05	719.023	2154.04	719.019	3	12
					2	99	MTNFYTNFQVDEIGRVVSVGDGIAR	iTRAQ8plex@N-term	missed R-V@15	-0.0115211	3091.56	773.897	3091.57	773.9	4	10
					2	99	TGSIVDVPAGK	iTRAQ8plex@N-term; iTRAQ8plex(K)@11		-0.0137758	1650.96	551.328	1650.98	551.333	3	11
					2	99	VVDALGVPIDGK	iTRAQ8plex@N-term; iTRAQ8plex(K)@12		-0.010607	1790.07	597.696	1790.08	597.699	3	13
					2	99	VVDALGVPIDGKGALSDHER	iTRAQ8plex@N-term; iTRAQ8plex(K)@12	missed K-G@12	-0.0261126	2655.45	664.871	2655.48	664.877	4	11
					2	99	VVSVGDGIAR	iTRAQ8plex@N-term		-0.00302108	1275.74	638.878	1275.75	638.88	2	13
					1.60206	98.44	TAIAIDTILNQK	iTRAQ8plex@N-term; iTRAQ8plex(K)@12		-0.0156701	1908.13	637.052	1908.15	637.057	3	8
25	63.97	tr|A0A1D6CGH8|A0A1D6CGH8_WHEAT	Histone H3 OS=Triticum aestivum OX=4565 PE=3 SV=1	13	2	99	DIQLARR	iTRAQ8plex@N-term	missed R-R@6	-0.000533046	1174.71	588.361	1174.71	588.362	2	10
					2	99	EIAQDFK	iTRAQ8plex@N-term; iTRAQ8plex(K)@7		-0.00768695	1457.83	486.949	1457.83	486.952	3	10
					2	99	FQSSAVSALQEAAEAYLVGMFEDTNLCAIHAK	iTRAQ8plex@N-term; Oxidation(M)@20; Methylthio(C)@27; iTRAQ8plex(K)@32		0.0144958	4084.03	1022.02	4084.02	1022.01	4	15
					2	99	FQSSAVSALQEAAEAYLVGMFEDTNLCAIHAKR	iTRAQ8plex@N-term; Oxidation(M)@20; Methylthio(C)@27; iTRAQ8plex(K)@32	missed K-R@32	0.00176168	4240.12	849.032	4240.12	849.032	5	13
					2	99	FRPGTVALREIR	iTRAQ8plex@N-term	missed R-E@9	-0.00112148	1718.02	430.514	1718.03	430.514	4	16
					2	99	KQLATK	iTRAQ8plex@N-term; iTRAQ8plex(K)@1; iTRAQ8plex(K)@6	missed K-Q@1	-0.0073979	1600.04	801.026	1600.04	801.029	2	10
					2	99	QLATK	iTRAQ8plex@N-term; iTRAQ8plex(K)@5		-0.00359307	1167.74	584.877	1167.74	584.879	2	8
					2	99	RVTIMPKDIQLAR	iTRAQ8plex@N-term; iTRAQ8plex(K)@7	missed R-V@1; missed K-D@7	-0.012356	2148.29	717.104	2148.3	717.108	3	10
					2	99	SAPATGGVK	iTRAQ8plex@N-term; iTRAQ8plex(K)@9		-0.0125892	1394.82	465.948	1394.83	465.952	3	13
					2	99	VTIMPKDIQLAR	iTRAQ8plex@N-term; iTRAQ8plex(K)@6	missed K-D@6	-0.00737172	1992.19	665.072	1992.2	665.074	3	11
					1.85387	99	FRPGTVALR	No iTRAQ8plex@N-term		0.00249842	1015.6	508.805	1015.59	508.804	2	13
					0.88941	99	LVREIAQDFKTDLR	No iTRAQ8plex@N-term; iTRAQ8plex(K)@10	missed R-E@3; missed K-T@10	-0.0121808	2007.13	670.051	2007.14	670.055	3	12
					0.124939	99	EIAQDFKTDLR	iTRAQ8plex@N-term; No iTRAQ8plex(K)@7	missed K-T@7	0.00265676	1638.89	547.304	1638.89	547.303	3	13
26	46.74	tr|A0A3B6PIU3|A0A3B6PIU3_WHEAT	PKS_ER domain-containing protein OS=Triticum aestivum OX=4565 PE=3 SV=1	13	2	99	AGFSAGK	iTRAQ8plex@N-term; iTRAQ8plex(K)@7		-0.00110414	1244.73	415.918	1244.73	415.919	3	8
					2	99	ATDSPLPTVPGYDMAGVVVK	iTRAQ8plex@N-term; iTRAQ8plex(K)@20		0.00506657	2624.44	875.82	2624.43	875.819	3	10
					2	99	AWAYEEYGDASVLKLDEAVSVPAVGEDQVLVR	iTRAQ8plex@N-term; iTRAQ8plex(K)@14	missed K-L@14	0.0678002	4086.21	1022.56	4086.14	1022.54	4	13
					2	99	EGGSVVVLTGAVASPGFR	iTRAQ8plex@N-term		0.00577277	2006.12	669.713	2006.11	669.711	3	11
					2	99	FVVTSDGSVLAK	iTRAQ8plex@N-term; iTRAQ8plex(K)@12		-0.00653024	1830.06	611.029	1830.07	611.031	3	13
					2	99	GPFPFSQVVEAFSYLETGR	iTRAQ8plex@N-term		0.00229954	2434.25	812.424	2434.25	812.423	3	19
					2	99	GPFPFSQVVEAFSYLETGRATGK	iTRAQ8plex@N-term; iTRAQ8plex(K)@23	missed R-A@19	-0.0217257	3095.63	774.915	3095.65	774.921	4	14
					2	99	GPFPFSQVVEAFSYLETGRATGKVVISPVP	iTRAQ8plex@N-term; iTRAQ8plex(K)@23	missed R-A@19; missed K-V@23	-0.0229507	3787.06	947.772	3787.08	947.778	4	12
					2	99	LNPYLESGK	iTRAQ8plex@N-term; iTRAQ8plex(K)@9		-0.00790222	1627.93	543.651	1627.94	543.654	3	11
					2	99	QFGSLAEYTAVEEK	iTRAQ8plex@N-term; iTRAQ8plex(K)@14		-0.000986175	2179.16	727.394	2179.16	727.395	3	9
					2	99	SIDFAQAAGLPLAIETAHEGLER	iTRAQ8plex@N-term		0.00397496	2712.44	905.155	2712.44	905.154	3	22
					2	99	VAAAALNPVDSK	iTRAQ8plex@N-term; iTRAQ8plex(K)@12		0.00248983	1763.04	588.688	1763.04	588.687	3	12
					2	99	VAAAALNPVDSKRR	iTRAQ8plex@N-term; iTRAQ8plex(K)@12	missed K-R@12; missed R-R@13	-0.00809323	2075.23	519.816	2075.24	519.818	4	11
27	24.52	tr|A0A3B6TR29|A0A3B6TR29_WHEAT; tr|A0A3B6SIU4|A0A3B6SIU4_WHEAT	ATP-dependent zinc metalloprotease OS=Triticum aestivum OX=4565 GN=FtsH2 PE=2 SV=1; AAA domain-containing protein OS=Triticum aestivum OX=4565 PE=3 SV=1	11	2	99	AAEEIIFGDSEVTTGAAGDLQQITGLAK	iTRAQ8plex@N-term; iTRAQ8plex(K)@28		-0.0319542	3412.79	1138.6	3412.82	1138.61	3	11
					2	99	AILSEFTEIPVENRVPPTPQAAVPV	iTRAQ8plex@N-term	missed R-V@14	0.00265883	2977.65	745.419	2977.64	745.418	4	8
					2	99	GLTWFIPMDDPTLISR	iTRAQ8plex@N-term; Oxidation(M)@8		0.00593509	2181.15	728.058	2181.14	728.055	3	15
					2	99	GVLLVGPPGTGK	iTRAQ8plex@N-term; iTRAQ8plex(K)@12		-0.000620225	1702.06	568.361	1702.06	568.361	3	11
					2	99	KVDLFENGTIAIVEAISPELGNR	iTRAQ8plex@N-term; iTRAQ8plex(K)@1	missed K-V@1	0.00401999	3092.74	774.192	3092.73	774.191	4	10
					2	99	QLSDQAYQIALQQVR	iTRAQ8plex@N-term		0.0345886	2064.16	689.061	2064.13	689.05	3	11
					2	99	QVSVDVPDVR	iTRAQ8plex@N-term		0.0056224	1416.79	473.272	1416.79	473.27	3	13
					2	99	TPGFSGADLANLLNEAAILAGR	iTRAQ8plex@N-term		0.00250739	2474.35	825.789	2474.34	825.788	3	25
					2	99	TPGFSGADLANLLNEAAILAGRR	iTRAQ8plex@N-term	missed R-R@22	-0.00422113	2630.44	658.617	2630.44	658.618	4	15
					2	99	VQLPGLSQELLQK	iTRAQ8plex@N-term; iTRAQ8plex(K)@13		-0.000965178	2060.24	516.068	2060.25	516.069	4	9
					1.39794	96.96	AILSEFTEIPVENR	iTRAQ8plex@N-term		0.00260009	1921.05	641.357	1921.05	641.356	3	7
28	40.62	tr|A0A3B6U0E4|A0A3B6U0E4_WHEAT	Photosystem II stability/assembly factor OS=Triticum aestivum OX=4565 PE=3 SV=1	27	2	99	AADNIPGNLYSVKFIGDNQGFVLGNDGVLLR	iTRAQ8plex@N-term; iTRAQ8plex(K)@13	missed K-F@13	0.000750213	3884.11	972.034	3884.1	972.033	4	11
					2	99	AAVQETVSATLNR	iTRAQ8plex@N-term		-0.00240963	1662.92	832.466	1662.92	832.468	2	15
					2	99	FIGDNQGFVLGNDGVLLR	iTRAQ8plex@N-term		0.00678989	2237.22	746.747	2237.21	746.744	3	16
					2	99	GFGILDVGYR	iTRAQ8plex@N-term		0.00353103	1399.78	467.601	1399.78	467.599	3	13
					2	99	GGGLFLSKGTGIVEDFEEASVQSR	iTRAQ8plex@N-term; iTRAQ8plex(K)@8	missed K-G@8	-0.0163228	3090.63	773.664	3090.64	773.668	4	11
					2	99	GNFFLTWEPGQLYWQPHNR	iTRAQ8plex@N-term		0.00615518	2693.35	674.345	2693.34	674.343	4	14
					2	99	GTGIVEDFEEASVQSR	iTRAQ8plex@N-term		0.000974761	2027.01	1014.51	2027.01	1014.51	2	16
					2	99	QTILETK	iTRAQ8plex@N-term; iTRAQ8plex(K)@7		-0.014224	1439.87	480.963	1439.88	480.968	3	10
					2	99	QTILETKDGGR	iTRAQ8plex@N-term; iTRAQ8plex(K)@7	missed K-D@7	0.0157765	1825.07	609.363	1825.05	609.358	3	13
					2	99	VGLPIDPGVVLLDIAFVPDDPSHGFLLGTR	iTRAQ8plex@N-term		0.00304395	3432.9	859.232	3432.9	859.231	4	20
					1.3279	96.48	SPDGSYVAVSSR	iTRAQ8plex@N-term		-0.00718818	1527.78	764.895	1527.78	764.899	2	7
					1.11919	99	AADNIPGNLYSVK	No iTRAQ8plex@N-term; iTRAQ8plex(K)@13		0.00207644	1664.91	555.976	1664.9	555.975	3	12
					0.0510982	99	EDLSEWER	iTRAQ8plex@N-term	cleaved A-E@N-term	0.0173661	1366.68	684.35	1366.67	684.341	2	10
					0.00348834	96.93	AAVQETVSAT	iTRAQ8plex@N-term	cleaved T-L@C-term	0.00396794	1279.7	640.856	1279.69	640.854	2	7
					2	99	AVITVPAYFNDSQR	iTRAQ8plex@N-term		0.00812305	1884.01	629.012	1884	629.009	3	17
					2	99	IINEPTAASLAYGFEK	iTRAQ8plex@N-term; iTRAQ8plex(K)@16		-0.00520035	2331.29	778.103	2331.29	778.105	3	16
					2	99	IVDWLAGSFK	iTRAQ8plex@N-term; iTRAQ8plex(K)@10		0.000979073	1743.02	582.014	1743.02	582.013	3	9
					2	99	LSLKEIDEVILVGGSTR	iTRAQ8plex@N-term; iTRAQ8plex(K)@4	missed K-E@4	-0.000364684	2436.44	610.117	2436.44	610.118	4	10
					2	99	QAVVNPENTFFSVKR	iTRAQ8plex@N-term; iTRAQ8plex(K)@14	missed K-R@14	-0.0168738	2343.3	782.107	2343.32	782.113	3	12
					2	99	QFAAEEISAQVLR	iTRAQ8plex@N-term		-0.00497157	1764.96	883.489	1764.97	883.491	2	12
					2	99	TPVDNSLR	iTRAQ8plex@N-term		0.00777884	1204.68	603.347	1204.67	603.343	2	9
					2	99	TTPSVVAYTK	iTRAQ8plex@N-term; iTRAQ8plex(K)@10		0.000962867	1673.98	837.998	1673.98	837.998	2	8
					1.76955	98.98	IPAVQDLVK	iTRAQ8plex@N-term; iTRAQ8plex(K)@9		-0.0147764	1589.98	531.001	1590	531.006	3	8
					1.25181	99	NQAESVIYQTEK	iTRAQ8plex@N-term; Deamidated(Q)@9; iTRAQ8plex(K)@12		0.0030175	2018.08	673.701	2018.08	673.7	3	9
					1.18709	99	IAGLDVLR	No iTRAQ8plex@N-term		0.00605449	855.524	428.769	855.518	428.766	2	10
					0.744727	99	DAGRIAGLDVLR	No iTRAQ8plex@N-term	missed R-I@4	0.00840169	1254.71	419.245	1254.7	419.242	3	10
					0.14752	98.24	LTEAAEK	iTRAQ8plex@N-term; iTRAQ8plex(K)@7		-0.0595459	1368.75	457.257	1368.81	457.276	3	10
30	39.34	tr|W5HK74|W5HK74_WHEAT; tr|A0A3B6RM15|A0A3B6RM15_WHEAT	Vacuolar proton pump subunit B OS=Triticum aestivum OX=4565 PE=3 SV=1; Vacuolar proton pump subunit B OS=Triticum aestivum OX=4565 PE=3 SV=1	11	2	99	AVVGEEALSSEDLLYLEFLDKFER	iTRAQ8plex@N-term; iTRAQ8plex(K)@21	missed K-F@21	-0.0104489	3379.79	845.955	3379.8	845.958	4	15
					2	99	GYPGYMYTDLATIYER	iTRAQ8plex@N-term; Oxidation(M)@6		0.00441755	2232.08	745.033	2232.07	745.031	3	16
					2	99	IFNGSGKPIDNGPPILPEAYLDISGSSINPSER	iTRAQ8plex@N-term; iTRAQ8plex(K)@7		0.00971761	4062.16	1016.55	4062.15	1016.55	4	12
					2	99	QIYPPINVLPSLSR	iTRAQ8plex@N-term		-0.000423812	1900.11	951.062	1900.11	951.062	2	13
					2	99	TGSITQIPILTMPNDDITHPTPDLTGYITEGQIYIDR	iTRAQ8plex@N-term		0.00217437	4403.25	1101.82	4403.25	1101.82	4	8
					2	99	TPVSLDMLGR	iTRAQ8plex@N-term		0.0102725	1391.79	464.936	1391.77	464.932	3	8
					2	99	TYPEEMIQTGISTIDVMNSIAR	iTRAQ8plex@N-term		0.00775374	2772.41	925.143	2772.4	925.14	3	15
					2	99	VTLFLNLANDPTIER	iTRAQ8plex@N-term		0.00185149	2019.13	674.052	2019.13	674.051	3	16
					2	99	VTLFLNLANDPTIERIITPR	iTRAQ8plex@N-term	missed R-I@15	-0.0158927	2599.48	650.878	2599.5	650.882	4	9
					2	99	YQEIVNIR	iTRAQ8plex@N-term		0.00423831	1337.77	669.89	1337.76	669.888	2	12
					1.55284	98.54	TLDAFYSR	iTRAQ8plex@N-term		0.00445593	1275.68	638.848	1275.68	638.846	2	9
31	31.28	tr|A0A3B5Y5K9|A0A3B5Y5K9_WHEAT	ATP synthase subunit beta OS=Triticum aestivum OX=4565 PE=3 SV=1	12	2	99	AHGGFSVFAGVGER	iTRAQ8plex@N-term		0.00562134	1693.89	565.637	1693.88	565.635	3	14
					2	99	EAPAFVEQATEQQILVTGIK	iTRAQ8plex@N-term; iTRAQ8plex(K)@20		-0.00725161	2779.55	695.895	2779.56	695.897	4	10
					2	99	EAPAFVEQATEQQILVTGIKVVDLLAPYQR	iTRAQ8plex@N-term; iTRAQ8plex(K)@20	missed K-V@20	-0.0212402	3934.18	984.553	3934.2	984.558	4	18
					2	99	FTQANSEVSALLGR	iTRAQ8plex@N-term		-0.000463217	1795.97	599.665	1795.97	599.665	3	11
					2	99	FTQANSEVSALLGRIPSAVGYQPTLATDLGGLQER	iTRAQ8plex@N-term	missed R-I@14	0.0271455	3963.13	991.789	3963.1	991.782	4	11
					2	99	LVLEVAQHLGENVVR	iTRAQ8plex@N-term		0.00427271	1979.15	660.724	1979.15	660.723	3	12
					2	99	QISELGIYPAVDPLDSTSR	iTRAQ8plex@N-term		0.00372762	2364.25	789.091	2364.25	789.09	3	17
					2	99	TIAMDGTEGLVR	iTRAQ8plex@N-term		-0.0037225	1565.84	783.925	1565.84	783.927	2	13
					2	99	VLNTGSPITVPVGR	iTRAQ8plex@N-term		0.00352452	1713.01	572.011	1713.01	572.01	3	16
					2	99	VVDLLAPYQR	iTRAQ8plex@N-term		-0.0048168	1476.86	493.293	1476.86	493.294	3	11
					1.65758	99	MLSPHVLGVDHYNTAR	iTRAQ8plex@N-term; Oxidation(M)@1		0.000109915	2129.1	533.282	2129.1	533.282	4	11
					1.22915	95.66	IPSAVGYQPTLATDLGGLQER	iTRAQ8plex@N-term		-0.00100567	2489.34	830.788	2489.34	830.788	3	9
32	18.05	tr|A0A3B6MJZ2|A0A3B6MJZ2_WHEAT; tr|A0A3B6K9Q1|A0A3B6K9Q1_WHEAT	5-methyltetrahydropteroyltriglutamate--homocysteine S-methyltransferase OS=Triticum aestivum OX=4565 PE=3 SV=1; 5-methyltetrahydropteroyltriglutamate--homocysteine S-methyltransferase OS=Triticum aestivum OX=4565 PE=3 SV=1	11	2	99	ALAGQKDEAYFAANAAALASR	iTRAQ8plex@N-term; iTRAQ8plex(K)@6	missed K-D@6	0.0158374	2716.49	906.505	2716.48	906.499	3	12
					2	99	ALAGQKDEAYFAANAAALASRR	iTRAQ8plex@N-term; iTRAQ8plex(K)@6	missed K-D@6; missed R-R@21	0.0286451	2872.61	719.159	2872.58	719.151	4	10
					2	99	ALGVDTVPVLVGPVSYLLLSK	iTRAQ8plex@N-term; iTRAQ8plex(K)@21		0.00232177	2747.67	687.924	2747.67	687.924	4	23
					2	99	EGVVYGAGIGPGVYDIHSPR	iTRAQ8plex@N-term		0.0240958	2346.25	587.57	2346.23	587.564	4	13
					2	99	FALESFWDGK	iTRAQ8plex@N-term; iTRAQ8plex(K)@10		0.00417105	1806.98	603.334	1806.98	603.333	3	9
					2	99	GMLTGPVTILNWSFVR	iTRAQ8plex@N-term; Oxidation(M)@2		0.000723472	2110.16	704.393	2110.16	704.392	3	15
					2	99	TLTSLSSVTAYGFDLER	iTRAQ8plex@N-term		0.00710358	2163.14	722.055	2163.14	722.053	3	10
					2	99	VVEVNALAK	iTRAQ8plex@N-term; iTRAQ8plex(K)@9		-0.00439793	1549.96	517.661	1549.97	517.662	3	11
					1.85387	99	LDAQQK	iTRAQ8plex@N-term; iTRAQ8plex(K)@6		-0.00833269	1309.77	655.894	1309.78	655.898	2	8
					1.72125	98.77	YLFAGVVDGR	iTRAQ8plex@N-term		-0.00266828	1399.77	700.894	1399.78	700.896	2	10
					0.000434506	95.72	VTNEEVQK	iTRAQ8plex@N-term; No iTRAQ8plex(K)@8		0.00246869	1249.68	625.85	1249.68	625.848	2	11
33	40.25	tr|A0A3B6MZ92|A0A3B6MZ92_WHEAT; sp|P05151|CYF_WHEAT	Cytochrome f OS=Triticum aestivum OX=4565 PE=3 SV=1; Cytochrome f OS=Triticum aestivum OX=4565 GN=petA PE=3 SV=3	13	2	99	EKGGYEISIVDASDGR	iTRAQ8plex@N-term; iTRAQ8plex(K)@2	missed K-G@2	-0.00169996	2303.22	576.812	2303.22	576.813	4	10
					2	99	GGLNVGAVLILPEGFELAPPDR	iTRAQ8plex@N-term		-0.0100116	2537.41	846.809	2537.42	846.813	3	10
					2	99	GGYEISIVDASDGR	iTRAQ8plex@N-term		0.0108744	1741.89	581.637	1741.88	581.634	3	13
					2	99	GQIYPDGSKSNNTVYNATSTGIVR	iTRAQ8plex@N-term; iTRAQ8plex(K)@9	missed K-S@9	0.0374351	3149.69	788.431	3149.66	788.421	4	12
					2	99	NILVIGPVPGKK	iTRAQ8plex@N-term; iTRAQ8plex(K)@11; iTRAQ8plex(K)@12	missed K-K@11	0.000903626	2146.4	537.607	2146.4	537.607	4	8
					2	99	SNNTVYNATSTGIVR	iTRAQ8plex@N-term		0.00213739	1900	634.34	1900	634.339	3	14
					2	99	YSEIVFPILSPDPATK	iTRAQ8plex@N-term; iTRAQ8plex(K)@16		0.000993332	2384.35	795.789	2384.35	795.789	3	10
					1.95861	99	GQIYPDGSK	iTRAQ8plex@N-term; iTRAQ8plex(K)@9		-0.0392017	1571.84	524.953	1571.88	524.966	3	10
					1.29243	97.93	YSEIVFPILSPDPATKK	iTRAQ8plex@N-term; iTRAQ8plex(K)@16; iTRAQ8plex(K)@17	missed K-K@16	-0.0216415	2816.62	564.332	2816.65	564.336	5	8
					1.12494	95.54	SNNTVYNATSTGIVRK	iTRAQ8plex@N-term; iTRAQ8plex(K)@16	missed R-K@15	0.0361206	2332.33	584.09	2332.3	584.081	4	10
					1.06048	98.56	VQLYEMNF	iTRAQ8plex@N-term; Oxidation(M)@6		0.00445351	1362.68	682.349	1362.68	682.347	2	9
					0.939302	99	DAHFLKYPIYVGGNR	No iTRAQ8plex@N-term; iTRAQ8plex(K)@6	missed K-Y@6	0.00174407	2053.11	514.284	2053.11	514.284	4	12
					0.00261361	99	YPIFAQQGYENPR	No iTRAQ8plex@N-term	cleaved A-Y@N-term	0.0100233	1581.77	791.891	1581.76	791.886	2	13
34	39.44	tr|A0A3B6SGH3|A0A3B6SGH3_WHEAT	Fructose-bisphosphate aldolase OS=Triticum aestivum OX=4565 PE=3 SV=1	13	2	99	GILAADESTGTIGKR	iTRAQ8plex@N-term; iTRAQ8plex(K)@14	missed K-R@14	-0.0147232	2096.19	525.055	2096.21	525.059	4	14
					2	99	GNSEATLGK	iTRAQ8plex@N-term; iTRAQ8plex(K)@9		-0.0189647	1483.83	495.616	1483.85	495.622	3	9
					2	99	GTVDIAGTNGETTTQGLDSLGAR	iTRAQ8plex@N-term		-0.00313477	2537.28	846.769	2537.29	846.77	3	16
					2	99	LASINVENVESNR	No iTRAQ8plex@N-term		0.0053916	1443.74	722.876	1443.73	722.873	2	14
					2	99	LAVLKPWTLTFSFGR	iTRAQ8plex@N-term; iTRAQ8plex(K)@5		0.00229483	2343.4	586.856	2343.39	586.855	4	8
					2	99	QNAEGLAR	iTRAQ8plex@N-term		-0.00294016	1161.64	581.826	1161.64	581.828	2	12
					2	99	VGAEVIAEYTVAALRR	iTRAQ8plex@N-term	missed R-R@15	0.00200503	2021.16	674.727	2021.16	674.727	3	18
					2	99	VLAAVYK	iTRAQ8plex@N-term; iTRAQ8plex(K)@7		-0.00416683	1370.87	457.964	1370.87	457.966	3	10
					2	99	YYEAGAR	iTRAQ8plex@N-term		-0.000476341	1132.58	567.298	1132.58	567.298	2	8
					1.85387	99	ALQQSTIK	iTRAQ8plex@N-term; iTRAQ8plex(K)@8		-0.00805385	1495.91	499.644	1495.92	499.647	3	10
					1.22915	96.52	YIATPGK	iTRAQ8plex@N-term; iTRAQ8plex(K)@7		0.0141868	1356.84	679.426	1356.82	679.419	2	7
					1.21467	95.97	YIATPGKGILAADESTGTIGKR	iTRAQ8plex@N-term; iTRAQ8plex(K)@7; iTRAQ8plex(K)@21	missed K-G@7; missed K-R@21	-0.000970598	3130.81	627.169	3130.81	627.17	5	9
					0.0245682	99	YGGAAAGGDAAASE	iTRAQ8plex@N-term	cleaved E-S@C-term	0.036007	1470.73	736.37	1470.69	736.352	2	13
35	22.58	tr|A0A3B6TBW8|A0A3B6TBW8_WHEAT; tr|A0A3B6RB72|A0A3B6RB72_WHEAT; tr|A0A3B6I2A6|A0A3B6I2A6_WHEAT	Uncharacterized protein OS=Triticum aestivum OX=4565 PE=3 SV=1; Uncharacterized protein OS=Triticum aestivum OX=4565 PE=3 SV=1; Uncharacterized protein OS=Triticum aestivum OX=4565 PE=3 SV=1	11	2	99	DLINVLEEAIR	iTRAQ8plex@N-term		0.00446157	1587.92	530.313	1587.91	530.312	3	11
					2	99	EVELEDPVENIGAK	iTRAQ8plex@N-term; iTRAQ8plex(K)@14		0.0126994	2149.19	538.304	2149.17	538.3	4	10
					2	99	GVVTLEEGR	iTRAQ8plex@N-term		-0.00143683	1262.71	421.911	1262.71	421.912	3	11
					2	99	GYISPYFVTDSEK	iTRAQ8plex@N-term; iTRAQ8plex(K)@13		-0.00299786	2113.12	705.379	2113.12	705.38	3	12
					2	99	IVNDGVTVAR	iTRAQ8plex@N-term		-0.00323508	1346.78	449.934	1346.78	449.935	3	15
					2	99	LADLVGVTLGPK	iTRAQ8plex@N-term; iTRAQ8plex(K)@12		-0.0103426	1790.1	597.708	1790.11	597.711	3	11
					2	99	SSENNLYVVEGMQFER	iTRAQ8plex@N-term		0.00748283	2205.08	736.032	2205.07	736.03	3	13
					2	99	TNDLAGDGTTTSVVLAQGLIAEGVK	iTRAQ8plex@N-term; iTRAQ8plex(K)@25		-0.000199081	3037.68	760.426	3037.68	760.426	4	12
					1.92082	99	ALVLELK	iTRAQ8plex@N-term; iTRAQ8plex(K)@7		-0.000271586	1392.92	465.313	1392.92	465.313	3	9
					1.67778	99	VIAAGANPVQITR	No iTRAQ8plex@N-term		0.00843814	1308.76	655.387	1308.75	655.383	2	10
					0.809668	99	NAGVNGSVVTEK	No iTRAQ8plex@N-term; iTRAQ8plex(K)@12		0.00435216	1477.81	739.912	1477.8	739.909	2	8
36	36.2	tr|W5GYX5|W5GYX5_WHEAT; tr|A0A3B6NQQ5|A0A3B6NQQ5_WHEAT; tr|W5GM69|W5GM69_WHEAT	Glyceraldehyde-3-phosphate dehydrogenase OS=Triticum aestivum OX=4565 GN=GAPC8 PE=2 SV=1; Glyceraldehyde-3-phosphate dehydrogenase OS=Triticum aestivum OX=4565 PE=3 SV=1; Glyceraldehyde-3-phosphate dehydrogenase OS=Triticum aestivum OX=4565 GN=GAPC6 PE=2 SV=1	11	2	99	AASFNIIPSSTGAAK	iTRAQ8plex@N-term; iTRAQ8plex(K)@15		0.00352897	2042.17	681.729	2042.16	681.728	3	15
					2	99	APIKIGINGFGR	iTRAQ8plex@N-term; iTRAQ8plex(K)@4	cleaved M-A@N-term; missed K-I@4	-0.0060443	1850.13	463.54	1850.14	463.541	4	8
					2	99	GILGYVDEDLVSTDFQGDNR	iTRAQ8plex@N-term		0.00496087	2516.24	839.754	2516.23	839.752	3	18
					2	99	LTGMAFRVPTVDVSVVDLTVR	iTRAQ8plex@N-term	missed R-V@7	0.0153481	2578.46	860.494	2578.45	860.489	3	11
					2	99	TVDGPSSK	iTRAQ8plex@N-term; iTRAQ8plex(K)@8		-0.00765857	1397.79	699.902	1397.8	699.906	2	11
					2	99	VLPELNGKLTGMAFRVPTVDVSVVDLTVR	iTRAQ8plex@N-term; iTRAQ8plex(K)@8	missed K-L@8; missed R-V@15	-0.0155597	3733.13	747.633	3733.14	747.636	5	12
					2	99	VPTVDVSVVDLTVR	iTRAQ8plex@N-term		-0.00215104	1802.04	601.688	1802.05	601.689	3	9
					2	99	VVDLIR	iTRAQ8plex@N-term		-0.00189661	1017.65	509.831	1017.65	509.832	2	10
					1.88606	99	VLPELNGK	iTRAQ8plex@N-term; iTRAQ8plex(K)@8		0.00113268	1476.91	493.312	1476.91	493.311	3	9
					1.74473	98.86	SSIFDAK	iTRAQ8plex@N-term; iTRAQ8plex(K)@7		-0.00440842	1374.79	459.271	1374.8	459.273	3	9
					1.3098	97.12	AGIALNDNFVK	iTRAQ8plex@N-term; iTRAQ8plex(K)@11		0.000905181	1769.03	590.684	1769.03	590.684	3	9
37	67.27	tr|W5G4A2|W5G4A2_WHEAT	Fructose-bisphosphate aldolase OS=Triticum aestivum OX=4565 GN=FBA9 PE=3 SV=1	14	2	99	ATPEQVADYTLKLLSR	iTRAQ8plex@N-term; iTRAQ8plex(K)@12	missed K-L@12	-0.00928501	2412.37	604.101	2412.38	604.103	4	13
					2	99	GLVPLTGSNDESWCQGLDGLASR	iTRAQ8plex@N-term; Methylthio(C)@14		0.00538416	2724.32	909.114	2724.32	909.112	3	21
					2	99	LDSIGLENTEANRQAFR	iTRAQ8plex@N-term	missed R-Q@13	0.00719837	2237.18	746.733	2237.17	746.731	3	11
					2	99	RLDSIGLENTEANR	iTRAQ8plex@N-term	missed R-L@1	0.0065439	1891.01	631.345	1891.01	631.343	3	20
					2	99	RVPPAVPGIMFLSGGQSEVEATLNLNAMNQGPNPWHVSFSYAR	iTRAQ8plex@N-term	missed R-V@1	-0.0225198	4942.47	989.502	4942.5	989.506	5	12
					2	99	TLLVSVPGLGNHISGAILFEETLYQSTVDGK	iTRAQ8plex@N-term; iTRAQ8plex(K)@31		-0.0155403	3866.11	967.536	3866.13	967.54	4	13
					2	99	VPPAVPGIMFLSGGQSEVEATLNLNAMNQGPNPWHVSFSYAR	iTRAQ8plex@N-term		-0.013625	4786.38	1197.6	4786.39	1197.61	4	12
					2	99	YAAISQDNGLVPIVEPEILLDGEHGIER	iTRAQ8plex@N-term		0.00309635	3350.77	1117.93	3350.77	1117.93	3	22
					1.85387	99	ANSLAQLGKYTSDGEAAEAK	iTRAQ8plex@N-term; iTRAQ8plex(K)@9; iTRAQ8plex(K)@20	missed K-Y@9	-0.0305707	2935.57	588.121	2935.6	588.128	5	10
					1.76955	99	YTSDGEAAEAK	iTRAQ8plex@N-term; iTRAQ8plex(K)@11		0.00488683	1748.91	583.977	1748.9	583.975	3	7
					1.284	99	LDSIGLENTEANR	No iTRAQ8plex@N-term		0.0119985	1430.71	716.363	1430.7	716.357	2	14
					0.231362	99	GAYDDELVK	iTRAQ8plex@N-term; iTRAQ8plex(K)@9	cleaved A-G@N-term	-0.00580967	1616.88	539.968	1616.89	539.97	3	11
					0.0985417	99	GAYDDELVKTAK	iTRAQ8plex@N-term; iTRAQ8plex(K)@9; iTRAQ8plex(K)@12	cleaved A-G@N-term; missed K-T@9	-0.0156764	2221.26	741.426	2221.27	741.431	3	11
					0.0190881	99	ATPEQVADYTLK	iTRAQ8plex@N-term; No iTRAQ8plex(K)@12		0.00510105	1638.88	547.301	1638.88	547.3	3	14
38	57.35	tr|A0A3B6N1I7|A0A3B6N1I7_WHEAT; tr|A0A3B6KRY2|A0A3B6KRY2_WHEAT	Photosystem I reaction center subunit II, chloroplastic OS=Triticum aestivum OX=4565 PE=3 SV=1; Photosystem I reaction center subunit II, chloroplastic OS=Triticum aestivum OX=4565 PE=3 SV=1	14	2	99	AQVEEFYVITWTSPK	iTRAQ8plex@N-term; iTRAQ8plex(K)@15		0.00984371	2405.32	802.78	2405.31	802.777	3	10
					2	99	AQVEEFYVITWTSPKEQVFEMPTGGAAIMR	iTRAQ8plex@N-term; iTRAQ8plex(K)@15	missed K-E@15	-0.0190375	4023.05	1006.77	4023.07	1006.78	4	12
					2	99	EQVFEMPTGGAAIMR	iTRAQ8plex@N-term		0.00287836	1939.98	647.668	1939.98	647.667	3	12
					2	99	IAYQFYR	iTRAQ8plex@N-term		0.00915875	1263.7	422.241	1263.69	422.238	3	9
					2	99	NVSPIEVK	iTRAQ8plex@N-term; iTRAQ8plex(K)@8		-0.00219791	1492.91	498.642	1492.91	498.643	3	11
					2	99	QGVGQNFR	iTRAQ8plex@N-term		0.000802237	1208.66	605.336	1208.66	605.336	2	13
					2	99	YKIAYQFYR	iTRAQ8plex@N-term; iTRAQ8plex(K)@2	missed K-I@2	-0.00350173	1859.05	465.77	1859.06	465.771	4	7
					1.92082	99	DGVYPEK	iTRAQ8plex@N-term; iTRAQ8plex(K)@7		-0.00589618	1414.79	472.603	1414.79	472.605	3	8
					1.76955	98.94	SIGKNVSPIEVK	iTRAQ8plex@N-term; iTRAQ8plex(K)@4; iTRAQ8plex(K)@12	missed K-N@4	-0.0110434	2182.33	546.591	2182.35	546.594	4	12
					1.25964	96.67	EGPNLLK	iTRAQ8plex@N-term; iTRAQ8plex(K)@7		-0.0116947	1377.83	460.285	1377.84	460.289	3	9
					0.565431	99	AAPDTPAPAAPPAEPAPAGFVPPQLDPSTPSPIFGGSTGGLLR	iTRAQ8plex@N-term	cleaved A-A@N-term	-0.027101	4393.26	1099.32	4393.29	1099.33	4	15
					0.145087	99	AAAPDTPAPAAPPAEPAPAGFVPPQLDPSTPSPIFGGSTGGLLR	iTRAQ8plex@N-term	cleaved C-A@N-term	0.00471825	4464.33	1117.09	4464.33	1117.09	4	18
					0.0619809	99	PSTPSPIFGGSTGGLLR	No iTRAQ8plex@N-term	cleaved D-P@N-term	-0.0015947	1642.87	822.44	1642.87	822.441	2	16
					0.000434506	99	DTPAPAAPPAEPAPAGFVPPQLDPSTPSPIFGGSTGGLLR	iTRAQ8plex@N-term; Cation:K(D)@1	cleaved P-D@N-term	-0.00326824	4192.11	1049.04	4192.12	1049.04	4	11
39	22.84	tr|A0A3B6LV71|A0A3B6LV71_WHEAT; tr|A0A1D5YF62|A0A1D5YF62_WHEAT	Uncharacterized protein OS=Triticum aestivum OX=4565 PE=3 SV=1; Uncharacterized protein OS=Triticum aestivum OX=4565 PE=3 SV=1	12	2	99	ATAGDTHLGGEDFDNR	iTRAQ8plex@N-term		-0.00294423	1978.93	660.649	1978.93	660.65	3	10
					2	99	EQVFSTYSDNQPGVLIQVFEGER	iTRAQ8plex@N-term		0.00380324	2945.48	982.832	2945.47	982.831	3	14
					2	99	IINEPTAAAIAYGLDKK	iTRAQ8plex@N-term; iTRAQ8plex(K)@16; iTRAQ8plex(K)@17	missed K-K@16	-0.0169386	2699.58	675.903	2699.6	675.907	4	14
					2	99	NSLENYAYNMR	iTRAQ8plex@N-term		-0.00869861	1677.8	560.274	1677.81	560.277	3	11
					2	99	STIHDVVLVGGSTR	iTRAQ8plex@N-term		-0.00388542	1743.97	582.332	1743.98	582.333	3	12
					2	99	TTPSYVAFTDSER	iTRAQ8plex@N-term		-0.00732489	1776.88	593.299	1776.88	593.302	3	14
					1.92082	99	DAGVIAGLNVMR	iTRAQ8plex@N-term		0.000630659	1518.85	507.291	1518.85	507.29	3	9
					1.38722	97.39	LIGDAAK	iTRAQ8plex@N-term; iTRAQ8plex(K)@7		-0.00258494	1294.8	432.609	1294.81	432.61	3	9
					1.26761	99	NAVVTVPAYFNDSQR	No iTRAQ8plex@N-term		0.00822724	1679.83	840.925	1679.83	840.921	2	14
					1.26761	99	QATKDAGVIAGLNVMR	iTRAQ8plex@N-term; iTRAQ8plex(K)@4; Oxidation(M)@15	missed K-D@4	-0.00563004	2267.28	567.828	2267.29	567.829	4	12
					1.11919	95.13	NQVAMNPINTVFDAKR	iTRAQ8plex@N-term; iTRAQ8plex(K)@15	missed K-R@15	0.000661116	2425.34	607.341	2425.34	607.341	4	9
					0.50307	99	NQVAMNPINTVFDAK	No iTRAQ8plex@N-term; Oxidation(M)@5; iTRAQ8plex(K)@15		-0.00117756	1981.02	661.348	1981.02	661.349	3	11
40	39.22	tr|A0A3B6TEQ7|A0A3B6TEQ7_WHEAT; tr|A0A3B6SCW3|A0A3B6SCW3_WHEAT; tr|A0A3B6RIX9|A0A3B6RIX9_WHEAT	Uncharacterized protein OS=Triticum aestivum OX=4565 PE=4 SV=1; Uncharacterized protein OS=Triticum aestivum OX=4565 PE=4 SV=1; Uncharacterized protein OS=Triticum aestivum OX=4565 PE=4 SV=1	12	2	99	GFGFVTMSTIEEADKAIETFNRYDISGR	iTRAQ8plex@N-term; Oxidation(M)@7; iTRAQ8plex(K)@15	missed K-A@15; missed R-Y@22	-0.00614334	3777.91	756.589	3777.91	756.59	5	9
					2	99	LAQLFDQAGVVEVAEVIYNR	iTRAQ8plex@N-term		-0.00124405	2537.38	846.8	2537.38	846.8	3	22
					2	99	LAQLFDQAGVVEVAEVIYNRESGQSR	iTRAQ8plex@N-term	missed R-E@20	0.00537029	3181.67	796.426	3181.67	796.424	4	12
					2	99	VNVAAERPQR	iTRAQ8plex@N-term		0.00152606	1442.83	722.421	1442.83	722.42	2	8
					2	99	VYVGNLPYDVDSERLAQLFDQAGVVEVAEVIYNR	iTRAQ8plex@N-term	missed R-L@14	0.00835562	4144.15	1037.05	4144.14	1037.04	4	23
					2	99	VYVGNLPYDVDSERLAQLFDQAGVVEVAEVIYNRESGQSR	iTRAQ8plex@N-term	missed R-L@14; missed R-E@34	-0.00363021	4788.43	1198.11	4788.43	1198.11	4	9
					1.67778	98.56	VERPPRQFASSFR	iTRAQ8plex@N-term	missed R-Q@6	-0.00845801	1880.02	471.013	1880.03	471.015	4	13
					1.56864	99	VYVGNLPYDVDSER	No iTRAQ8plex@N-term		0.00158632	1624.77	813.395	1624.77	813.394	2	11
					1.37675	97.04	GFGFVTMSTIEEADKAIETFNRYDISGRLLNVNR	iTRAQ8plex@N-term; iTRAQ8plex(K)@15	missed K-A@15; missed R-Y@22; missed R-L@28	-0.0395449	4471.3	746.224	4471.34	746.231	6	8
					1.22915	99	AYVGNLPWQAEDSR	No iTRAQ8plex@N-term		-0.00144147	1604.76	803.386	1604.76	803.386	2	13
					0.238824	98.78	VNVAAERPQ	iTRAQ8plex@N-term	cleaved Q-R@C-term	0.00109562	1286.73	644.37	1286.72	644.37	2	10
					0.00788852	99	GFGFVTMSTIEEADKAIETFNR	iTRAQ8plex@N-term; No iTRAQ8plex(K)@15	missed K-A@15	-0.0194752	2766.36	692.598	2766.38	692.603	4	12
41	15.62	tr|A0A3B6GU52|A0A3B6GU52_WHEAT; tr|A0A3B6EL51|A0A3B6EL51_WHEAT; tr|A0A077S2R7|A0A077S2R7_WHEAT	Glycine cleavage system P protein OS=Triticum aestivum OX=4565 PE=3 SV=1; Glycine cleavage system P protein OS=Triticum aestivum OX=4565 PE=3 SV=1; Glycine cleavage system P protein OS=Triticum aestivum OX=4565 GN=TRAES_3BF092100100CFD_c1 PE=3 SV=1	11	2	99	EYAAFPAAWLR	iTRAQ8plex@N-term		0.00370493	1597.86	533.627	1597.86	533.626	3	10
					2	99	GVNGTVAHEFIIDLR	iTRAQ8plex@N-term; Deamidated(N)@3		0.0107445	1945.07	649.363	1945.06	649.36	3	12
					2	99	HLAPFLPSHPVIPTGGFPLPEK	iTRAQ8plex@N-term; iTRAQ8plex(K)@22		0.00886814	2958.7	592.748	2958.69	592.746	5	10
					2	99	IIGVSVDSSGKPALR	iTRAQ8plex@N-term; iTRAQ8plex(K)@11		-0.00599824	2106.26	527.571	2106.26	527.573	4	15
					2	99	IVAVGTDAK	iTRAQ8plex@N-term; iTRAQ8plex(K)@9		-0.00101326	1480.91	494.643	1480.91	494.643	3	10
					2	99	SFIGMGYYNTHIPAVILR	iTRAQ8plex@N-term; Oxidation(M)@5		0.0100173	2371.28	791.433	2371.27	791.429	3	17
					2	99	VVMATDLLALTTLRPPGEIGADIAVGSAQR	iTRAQ8plex@N-term; Oxidation(M)@3		-0.0188352	3354.83	839.715	3354.85	839.719	4	9
					1.4318	97.66	HYPVLFR	iTRAQ8plex@N-term		0.00360792	1234.72	412.579	1234.71	412.578	3	8
					1.13668	95.36	GNINIEELR	iTRAQ8plex@N-term		-0.00594334	1360.76	681.385	1360.76	681.388	2	9
					0.876148	98.22	IAILNANYMAK	iTRAQ8plex@N-term; Oxidation(M)@9; iTRAQ8plex(K)@11		-0.00295972	1845.06	616.028	1845.06	616.029	3	9
					0.00833099	99	VSVSALQPSDTFPR	No iTRAQ8plex@N-term	cleaved P-V@N-term	0.00616618	1502.78	752.397	1502.77	752.394	2	13
42	21.05	tr|R9W6A6|R9W6A6_WHEAT; tr|A0A3B6NJT9|A0A3B6NJT9_WHEAT	ER molecular chaperone OS=Triticum aestivum OX=4565 GN=BiP3 PE=2 SV=1; Uncharacterized protein OS=Triticum aestivum OX=4565 PE=3 SV=1	13	2	99	ARFEELNNDLFR	iTRAQ8plex@N-term	missed R-F@2	-0.00210385	1826.96	609.993	1826.96	609.993	3	12
					2	99	IINEPTAAAIAYGLDKR	iTRAQ8plex@N-term; iTRAQ8plex(K)@16	missed K-R@16	-0.00891436	2423.39	606.855	2423.4	606.857	4	12
					2	99	ITPSWVGFTDGER	iTRAQ8plex@N-term		0.00602771	1767.92	590.313	1767.91	590.311	3	11
					2	99	VEIESLFDGTDFSEPLTR	iTRAQ8plex@N-term		0.0137403	2358.2	787.075	2358.19	787.071	3	11
					2	99	VFSPEEISAMILGK	iTRAQ8plex@N-term; iTRAQ8plex(K)@14		0.00983422	2128.22	710.413	2128.21	710.409	3	7
					1.61979	99	INDAVVTVPAYFNDAQR	iTRAQ8plex@N-term; Deamidated(N)@13		0.0141043	2197.15	733.389	2197.13	733.385	3	10
					1.58503	98.22	QATKDAGVIAGLNVAR	iTRAQ8plex@N-term; iTRAQ8plex(K)@4	missed K-D@4	-0.0175016	2191.27	548.825	2191.29	548.83	4	10
					1.48149	97.72	LSQEEIDR	iTRAQ8plex@N-term		-0.00600205	1292.68	647.348	1292.69	647.351	2	8
					1.27572	96.31	ALSNQHQVR	iTRAQ8plex@N-term		-0.00418701	1355.75	452.925	1355.76	452.926	3	12
					1.20761	95.66	LLGKFDLSGIPPAPR	iTRAQ8plex@N-term; iTRAQ8plex(K)@4	missed K-F@4	-0.0264204	2188.29	548.081	2188.32	548.087	4	7
					1.14874	95.01	ALSNQHQVRVEIESLFDGTDFSEPLTR	iTRAQ8plex@N-term	missed R-V@9	-0.0206888	3391.71	848.935	3391.73	848.94	4	9
					0.345823	98.36	DAGVIAGLNVAR	No iTRAQ8plex@N-term		0.00142379	1154.64	578.328	1154.64	578.328	2	8
					0.000434506	95.45	ARFEELNNDLFRK	iTRAQ8plex@N-term; No iTRAQ8plex(K)@13	missed R-F@2; missed R-K@12	0.00304623	1955.06	489.771	1955.05	489.771	4	10
43	39.43	tr|W5F0E6|W5F0E6_WHEAT	Ribulose bisphosphate carboxylase small subunit OS=Triticum aestivum OX=4565 GN=rbcS PE=1 SV=1	16	2	99	EHNASPGYYDGR	iTRAQ8plex@N-term		0.00132163	1668.78	835.398	1668.78	835.397	2	13
					2	99	EYPDAYVR	iTRAQ8plex@N-term		0.00652407	1315.68	658.846	1315.67	658.843	2	14
					2	99	FETLSYLPPLSTEALLK	iTRAQ8plex@N-term; iTRAQ8plex(K)@17		-0.00472765	2529.45	633.37	2529.46	633.371	4	11
					2	99	FETLSYLPPLSTEALLKQVDYLIR	iTRAQ8plex@N-term; iTRAQ8plex(K)@17	missed K-Q@17	0.000521571	3416.94	855.243	3416.94	855.243	4	19
					2	99	IIGFDNMR	iTRAQ8plex@N-term		0.00792839	1268.69	423.905	1268.69	423.902	3	10
					2	99	KFETLSYLPPLSTEALLKQVDYLIR	iTRAQ8plex@N-term; iTRAQ8plex(K)@1; iTRAQ8plex(K)@18	missed K-F@1; missed K-Q@18	-0.0039566	3849.24	642.547	3849.24	642.548	6	14
					2	99	VGFIFREHNASPGYYDGR	iTRAQ8plex@N-term	missed R-E@6	-0.00957351	2388.18	598.053	2388.19	598.055	4	9
					2	99	WVPCLEFSK	iTRAQ8plex@N-term; Methylthio(C)@4; iTRAQ8plex(K)@9		0.00523305	1761.95	588.323	1761.94	588.321	3	8
					1.52288	98.33	KEYPDAYVR	iTRAQ8plex@N-term; iTRAQ8plex(K)@1	missed K-E@1	0.00154616	1747.97	583.665	1747.97	583.665	3	10
					1.22185	99	QVDYLIR	iTRAQ8plex@N-term; Deamidated(Q)@1		0.00689714	1210.69	404.572	1210.69	404.569	3	9
					0.377786	99	SYLPPLSTEALLKQVDYLIR	iTRAQ8plex@N-term; iTRAQ8plex(K)@13	cleaved L-S@N-term; missed K-Q@13	-0.00216708	2926.7	732.682	2926.7	732.682	4	10
					0.151811	99	KFETLSYLPPLSTEALLK	iTRAQ8plex@N-term; No iTRAQ8plex(K)@1; iTRAQ8plex(K)@18	missed K-F@1	0.00207555	2657.55	665.395	2657.55	665.395	4	17
					0.106793	99	YLPPLSTEALLKQVDYLIR	iTRAQ8plex@N-term; iTRAQ8plex(K)@12	cleaved S-Y@N-term; missed K-Q@12	0.000436324	2839.67	710.924	2839.67	710.924	4	13
					0.034328	99	YLPPLSTEALLK	iTRAQ8plex@N-term; iTRAQ8plex(K)@12	cleaved S-Y@N-term	-0.00621362	1952.17	651.732	1952.18	651.734	3	12
					0.0268721	99	SYLPPLSTEALLK	No iTRAQ8plex@N-term; iTRAQ8plex(K)@13	cleaved L-S@N-term	-0.00203699	1735.01	579.342	1735.01	579.343	3	12
					0.0222764	99	TLSYLPPLSTEALLKQVDYLIR	iTRAQ8plex@N-term; iTRAQ8plex(K)@15	cleaved E-T@N-term; missed K-Q@15	-0.0280292	3140.8	786.208	3140.83	786.215	4	12
44	29.15	tr|A0A3B6JJY9|A0A3B6JJY9_WHEAT; tr|A0A3B6ISI5|A0A3B6ISI5_WHEAT	Uncharacterized protein OS=Triticum aestivum OX=4565 PE=3 SV=1; Uncharacterized protein OS=Triticum aestivum OX=4565 PE=3 SV=1	10	2	99	AMFFSTELDNNVR	iTRAQ8plex@N-term		0.00751109	1846.93	616.649	1846.92	616.647	3	12
					2	99	DFVAALQR	iTRAQ8plex@N-term		0.00979558	1222.71	408.576	1222.7	408.573	3	10
					2	99	GTASTLTR	iTRAQ8plex@N-term		-0.000344764	1109.63	555.824	1109.63	555.825	2	13
					2	99	LAISTALASAAVANDSFVVQEFDEEFATGPR	iTRAQ8plex@N-term		-0.00816223	3529.78	883.452	3529.79	883.454	4	25
					2	99	RGTASTLTRGEVR	iTRAQ8plex@N-term	missed R-G@1; missed R-G@9	-0.00517717	1706.96	427.748	1706.97	427.75	4	9
					2	99	TLNLYDILDAR	iTRAQ8plex@N-term		0.00217988	1609.9	537.641	1609.9	537.64	3	14
					2	99	TLNLYDILDARKHFFTPAAIDYLNSR	iTRAQ8plex@N-term; iTRAQ8plex(K)@12	missed R-K@11; missed K-H@12	-0.00927525	3674.99	736.006	3675	736.008	5	15
					2	99	TRDFVAALQR	No iTRAQ8plex@N-term	missed R-D@2	0.00322392	1175.64	588.83	1175.64	588.828	2	14
					1.1549	95.17	RGTASTLTR	iTRAQ8plex@N-term	missed R-G@1	0.00250357	1265.74	422.92	1265.74	422.919	3	13
					0.55752	98.68	HFFTPAAIDYLNSR	No iTRAQ8plex@N-term		-0.00615469	1650.81	551.277	1650.82	551.279	3	9
45	32.21	tr|A0A3B6JMT4|A0A3B6JMT4_WHEAT; tr|A0A3B6IY26|A0A3B6IY26_WHEAT	Glyceraldehyde-3-phosphate dehydrogenase OS=Triticum aestivum OX=4565 PE=3 SV=1; Glyceraldehyde-3-phosphate dehydrogenase OS=Triticum aestivum OX=4565 PE=3 SV=1	9	2	99	AADGPLK	iTRAQ8plex@N-term; iTRAQ8plex(K)@7		-0.00619854	1278.77	427.264	1278.78	427.266	3	8
					2	99	AVSLVLPQLK	iTRAQ8plex@N-term; iTRAQ8plex(K)@10		-0.00270339	1675.08	559.368	1675.09	559.369	3	10
					2	99	ENSPLEVIVINDSGGVR	iTRAQ8plex@N-term		0.000767125	2101.13	701.385	2101.13	701.385	3	16
					2	99	IVDNETISVDGK	iTRAQ8plex@N-term; iTRAQ8plex(K)@12		-0.00169316	1897.06	633.361	1897.06	633.361	3	13
					2	99	VIITAPAK	iTRAQ8plex@N-term; iTRAQ8plex(K)@8		-0.00157903	1419.93	474.316	1419.93	474.316	3	10
					2	99	VLDEEFGIVK	iTRAQ8plex@N-term; iTRAQ8plex(K)@10		0.00651847	1756.03	586.351	1756.02	586.348	3	12
					2	99	VPTPNVSVVDLVINTVK	iTRAQ8plex@N-term; iTRAQ8plex(K)@17		-0.00240251	2401.44	601.367	2401.44	601.367	4	14
					2	99	VVDLAHLVAAK	iTRAQ8plex@N-term; iTRAQ8plex(K)@11		-0.00232359	1743.08	582.035	1743.09	582.036	3	12
					1.67778	99	VLDEEFGIVKGTMTTTHSYTGDQR	iTRAQ8plex@N-term; iTRAQ8plex(K)@10; Oxidation(M)@13	missed K-G@10	0.0182567	3308.7	662.747	3308.68	662.743	5	10
46	30.94	tr|A0A3B6MII9|A0A3B6MII9_WHEAT; tr|A0A3B6LF92|A0A3B6LF92_WHEAT; tr|A0A3B6KBC7|A0A3B6KBC7_WHEAT	Phosphopyruvate hydratase OS=Triticum aestivum OX=4565 PE=3 SV=1; Phosphopyruvate hydratase OS=Triticum aestivum OX=4565 PE=3 SV=1; Phosphopyruvate hydratase OS=Triticum aestivum OX=4565 PE=3 SV=1	8	2	99	AAVPSGASTGVYEALELR	iTRAQ8plex@N-term		0.0183359	2094.14	699.056	2094.13	699.049	3	13
					2	99	AAVPSGASTGVYEALELRDGGSDYLGK	iTRAQ8plex@N-term; iTRAQ8plex(K)@27	missed R-D@18	-0.000614697	3290.72	823.688	3290.72	823.688	4	11
					2	99	AVNNVNSIIAPALVGK	iTRAQ8plex@N-term; iTRAQ8plex(K)@16		-0.0180883	2187.3	730.108	2187.32	730.114	3	11
					2	99	QLVLPVPAFNVINGGSHAGNK	iTRAQ8plex@N-term; iTRAQ8plex(K)@21		-0.0244134	2739.54	685.892	2739.56	685.898	4	11
					2	99	SGETEDTFIADLAVGLSTGQIK	iTRAQ8plex@N-term; iTRAQ8plex(K)@22		-0.0133826	2859.52	954.18	2859.53	954.185	3	11
					2	99	YNQLLRIEEELGDAAVYAGLK	iTRAQ8plex@N-term; iTRAQ8plex(K)@21	missed R-I@6	-0.0176943	2972.63	744.164	2972.64	744.168	4	8
					1.4437	98.04	SFVSEYPIVSIEDPFDQDDWVHYAK	iTRAQ8plex@N-term; iTRAQ8plex(K)@25		0.0075586	3593.79	719.765	3593.78	719.764	5	9
					1.16115	95.25	QIFDSR	iTRAQ8plex@N-term		-0.00163515	1068.59	535.3	1068.59	535.301	2	9
47	48.33	tr|W5GFA4|W5GFA4_WHEAT; tr|A0A3B6PLM0|A0A3B6PLM0_WHEAT	Chlorophyll a-b binding protein, chloroplastic OS=Triticum aestivum OX=4565 PE=3 SV=1; Chlorophyll a-b binding protein, chloroplastic OS=Triticum aestivum OX=4565 PE=3 SV=1	14	2	99	QLWFASK	iTRAQ8plex@N-term; iTRAQ8plex(K)@7		0.00157783	1486.88	744.446	1486.88	744.445	2	10
					2	99	QLWFASKQSLTYLDGTLPGDFGFDPLGLSDPEGTGGFIEPR	iTRAQ8plex@N-term; iTRAQ8plex(K)@7	missed K-Q@7	-0.0232376	5036.55	1008.32	5036.57	1008.32	5	12
					2	99	QSLTYLDGTLPGDFGFDPLGLSDPEGTGGFIEPR	iTRAQ8plex@N-term		-0.00184391	3871.91	646.325	3871.91	646.326	6	14
					2	99	QYFLGLEK	iTRAQ8plex@N-term; iTRAQ8plex(K)@8		0.00431109	1604.94	803.479	1604.94	803.477	2	11
					2	99	QYFLGLEKYLGGSGDPAYPGGPIFNPLGFGTK	iTRAQ8plex@N-term; iTRAQ8plex(K)@8; iTRAQ8plex(K)@32	missed K-Y@8	-0.0026013	4272.3	1069.08	4272.3	1069.08	4	12
					2	99	WLAYGEIFNGR	iTRAQ8plex@N-term		-0.00305144	1628.86	543.96	1628.86	543.961	3	12
					2	99	YLGGSGDPAYPGGPIFNPLGFGTK	iTRAQ8plex@N-term; iTRAQ8plex(K)@24		0.00485838	2989.58	748.403	2989.58	748.402	4	13
					1.25964	99	PLGLSDPEGTGGFIEPR	iTRAQ8plex@N-term	cleaved D-P@N-term	0.0114775	2045.09	682.702	2045.07	682.698	3	14
					1.25964	99	TAMMGVVGMIAPEALGK	iTRAQ8plex@N-term; Oxidation(M)@4; Oxidation(M)@9; iTRAQ8plex(K)@17		-0.0131463	2315.24	579.817	2315.25	579.82	4	12
					1.05061	99	WLAYGEIFNGRTAMMGVVGMIAPEALGK	iTRAQ8plex@N-term; Oxidation(M)@14; Oxidation(M)@15; Oxidation(M)@20; iTRAQ8plex(K)@28	missed R-T@11	0.014217	3637.91	910.484	3637.89	910.48	4	13
					0.275724	99	PEGTGGFIEPR	iTRAQ8plex@N-term	cleaved D-P@N-term	0.00299192	1462.78	732.395	1462.77	732.393	2	11
					0.0726296	98.34	VGLVPPETAIPWFQAGAIPPAGTYQYWAD	iTRAQ8plex@N-term	cleaved D-P@C-term	0.0172095	3418.77	1140.6	3418.75	1140.59	3	9
					0.0409586	97.57	QSLTYLDGTLPGDFGFD	iTRAQ8plex@N-term	cleaved D-P@C-term	0.020386	2149.07	1075.54	2149.05	1075.53	2	8
					0.00348834	99	GTLPGDFGFDPLGLSDPEGTGGFIEPR	iTRAQ8plex@N-term	cleaved D-G@N-term	-0.000272549	3051.51	1018.18	3051.51	1018.18	3	19
48	43.71	tr|A0A3B5ZWB5|A0A3B5ZWB5_WHEAT; tr|A0A3B5YXK3|A0A3B5YXK3_WHEAT	Nucleoside diphosphate kinase OS=Triticum aestivum OX=4565 PE=3 SV=1; Nucleoside diphosphate kinase OS=Triticum aestivum OX=4565 PE=3 SV=1	10	2	99	EIALWFPEGIAEWR	iTRAQ8plex@N-term		0.0106305	2020.08	674.368	2020.07	674.365	3	10
					2	99	GDFAVDIGR	iTRAQ8plex@N-term		0.00642219	1252.68	418.567	1252.67	418.565	3	12
					2	99	GLIGEVISRFEK	iTRAQ8plex@N-term; iTRAQ8plex(K)@12	missed R-F@9	-0.00288127	1955.16	489.798	1955.17	489.799	4	11
					2	99	IIGATNPLASEPGTIR	iTRAQ8plex@N-term		0.00816327	1913.1	638.706	1913.09	638.704	3	15
					2	99	IIGATNPLASEPGTIRGDFAVDIGR	iTRAQ8plex@N-term	missed R-G@16	-0.000882244	2843.54	711.893	2843.54	711.893	4	11
					2	99	KIIGATNPLASEPGTIR	iTRAQ8plex@N-term; iTRAQ8plex(K)@1	missed K-I@1	-0.00978698	2345.38	587.352	2345.39	587.355	4	13
					2	99	NVIHGSDSVESAR	iTRAQ8plex@N-term		-0.0108707	1673.85	558.958	1673.86	558.962	3	13
					1.50864	97.92	NVIHGSDSVESARKEIALWFPEGIAEWR	iTRAQ8plex@N-term; iTRAQ8plex(K)@14	missed R-K@13; missed K-E@14	-0.0213911	3804	761.807	3804.02	761.811	5	9
					1.45593	97.69	GDFAVDIGRNVIHGSDSVESAR	iTRAQ8plex@N-term	missed R-N@9	0.0244342	2604.34	652.093	2604.32	652.087	4	8
					0.00392635	99	KEIALWFPEGIAEWR	iTRAQ8plex@N-term; No iTRAQ8plex(K)@1	missed K-E@1	-0.0357778	2148.13	717.051	2148.17	717.063	3	12
49	24.61	tr|A0A3B6NGZ5|A0A3B6NGZ5_WHEAT; tr|A0A341WSR4|A0A341WSR4_WHEAT	Uncharacterized protein OS=Triticum aestivum OX=4565 PE=3 SV=1; Uncharacterized protein OS=Triticum aestivum OX=4565 PE=3 SV=1	10	2	99	AGLYDGWLPHLFVGNLLKGQTVGVIGAGR	iTRAQ8plex@N-term; iTRAQ8plex(K)@18	missed K-G@18	-0.0287308	3616.02	724.212	3616.05	724.217	5	8
					2	99	EAVLVNASR	iTRAQ8plex@N-term		-0.0140722	1261.72	421.579	1261.73	421.584	3	10
					2	99	GPVIDEVALVEHLR	No iTRAQ8plex@N-term		0.000740456	1545.85	516.291	1545.85	516.291	3	11
					2	99	GQTVGVIGAGR	iTRAQ8plex@N-term		-0.012822	1317.75	440.259	1317.77	440.263	3	12
					2	99	IVEADQFMR	iTRAQ8plex@N-term		0.00483546	1411.75	471.59	1411.74	471.589	3	10
					1.67778	98.83	EGMATLAALNVLGK	iTRAQ8plex@N-term; iTRAQ8plex(K)@14		-0.0125563	1995.15	666.058	1995.16	666.062	3	9
					1.60206	98.54	VVSTK	iTRAQ8plex@N-term; iTRAQ8plex(K)@5		-0.0146899	1140.72	571.366	1140.73	571.374	2	7
					1.45593	98.39	EAVLVNASRGPVIDEVALVEHLR	iTRAQ8plex@N-term	missed R-G@9	-0.0119897	2789.56	698.397	2789.57	698.4	4	9
					1.16115	95.4	QLGLPSSKL	iTRAQ8plex@N-term; iTRAQ8plex(K)@8	missed K-L@8	-0.000186499	1549.96	517.662	1549.97	517.662	3	9
					1.08619	98.76	GPVIDEVALVEHLRANPMFR	iTRAQ8plex@N-term; Oxidation(M)@18	missed R-A@14	0.00153406	2582.4	646.606	2582.39	646.606	4	9
50	25.85	tr|A0A3B6DJ31|A0A3B6DJ31_WHEAT; tr|A0A3B6B5K3|A0A3B6B5K3_WHEAT	Aminomethyltransferase OS=Triticum aestivum OX=4565 PE=3 SV=1; Aminomethyltransferase OS=Triticum aestivum OX=4565 PE=3 SV=1	9	2	99	QAIPFLESLVVADVAALK	iTRAQ8plex@N-term; iTRAQ8plex(K)@18		0.000681605	2491.49	623.879	2491.49	623.879	4	19
					2	99	RVGIFSQGPPPR	iTRAQ8plex@N-term	missed R-V@1	-0.00344451	1613.93	538.983	1613.93	538.984	3	14
					2	99	SLLALQGPLAAPTLQLLTK	iTRAQ8plex@N-term; iTRAQ8plex(K)@19		-0.00672118	2555.58	639.903	2555.59	639.904	4	6
					2	99	TALYDFHVAHGGK	iTRAQ8plex@N-term; iTRAQ8plex(K)@13		-0.00379159	2023.11	506.784	2023.11	506.785	4	9
					2	99	TGYTGEDGFEISVPSENAVDLAK	iTRAQ8plex@N-term; iTRAQ8plex(K)@23		0.0125676	3006.54	1003.19	3006.53	1003.18	3	18
					2	99	VGIFSQGPPPR	iTRAQ8plex@N-term		0.0015413	1457.83	486.951	1457.83	486.951	3	12
					1.82391	99	ALLEK	iTRAQ8plex@N-term; iTRAQ8plex(K)@5		-0.0058184	1180.76	591.386	1180.76	591.389	2	8
					0.779892	96.84	VRLTGLGAR	iTRAQ8plex@N-term	missed R-L@2	-0.026488	1245.76	416.259	1245.78	416.268	3	9
					0.521434	95.37	NIAMGYVK	iTRAQ8plex@N-term; Oxidation(M)@4; iTRAQ8plex(K)@8		-0.0126773	1518.86	507.293	1518.87	507.297	3	8
51	16.96	tr|A0A3B6SRR2|A0A3B6SRR2_WHEAT	V-type proton ATPase catalytic subunit A OS=Triticum aestivum OX=4565 PE=3 SV=1	9	2	99	LAADTPLLTGQR	iTRAQ8plex@N-term		-0.000236398	1558.9	520.64	1558.9	520.64	3	11
					2	99	LAEMPADSGYPAYLASR	iTRAQ8plex@N-term		0.0110803	2115.07	706.031	2115.06	706.028	3	14
					2	99	LASFYER	iTRAQ8plex@N-term		0.00509578	1188.65	595.332	1188.64	595.33	2	11
					2	99	NIIHFNTLANQAVER	iTRAQ8plex@N-term		-0.00282696	2043.11	682.045	2043.12	682.046	3	10
					2	99	NLEDEAR	iTRAQ8plex@N-term		0.00348953	1149.6	575.806	1149.59	575.804	2	8
					2	99	TTLVANTSNMPVAAR	iTRAQ8plex@N-term		0.000927578	1849	617.342	1849	617.342	3	16
					2	99	TVISQALSK	iTRAQ8plex@N-term; iTRAQ8plex(K)@9		0.0107048	1553.97	518.998	1553.96	518.994	3	10
					2	99	VGHDSLIGEIIR	iTRAQ8plex@N-term		-0.00876252	1611.92	538.313	1611.93	538.316	3	9
					0.815309	99	VSGPVVVADGMGGAAMYELVR	iTRAQ8plex@N-term; Oxidation(M)@11; Oxidation(M)@16		-0.00174077	2413.23	805.416	2413.23	805.417	3	11
52	28.63	tr|A0A0C4BJE5|A0A0C4BJE5_WHEAT	Serine hydroxymethyltransferase OS=Triticum aestivum OX=4565 PE=3 SV=1	11	2	99	AVLLADMAHISGLVAAGVIPSPFEYADVVTTTTHK	iTRAQ8plex@N-term; iTRAQ8plex(K)@35		0.00150485	4202.29	701.389	4202.29	701.389	6	17
					2	99	AYQEQVMSNSAR	iTRAQ8plex@N-term; Oxidation(M)@7		-0.0102029	1702.81	568.612	1702.83	568.616	3	8
					2	99	LIVAGASAYAR	iTRAQ8plex@N-term		-0.0030478	1394.82	465.946	1394.82	465.947	3	12
					2	99	QLNAPLEEVDPEIADIIELEKAR	iTRAQ8plex@N-term; iTRAQ8plex(K)@21	missed K-A@21	-0.00634029	3212.77	804.199	3212.78	804.201	4	13
					2	99	VADFFDSAVNLALK	iTRAQ8plex@N-term; iTRAQ8plex(K)@14		-0.000462954	2117.2	706.74	2117.2	706.74	3	10
					1.58503	99	MGTPALTSR	iTRAQ8plex@N-term; Oxidation(M)@1		-0.00567106	1252.67	627.342	1252.68	627.345	2	8
					1.5376	98.31	YSEGYPGAR	iTRAQ8plex@N-term		-0.00626916	1302.64	652.33	1302.65	652.333	2	7
					1.27572	96.84	QATTQEYR	iTRAQ8plex@N-term		-0.00353231	1299.67	650.842	1299.67	650.844	2	10
					1.25181	96.65	FAESLTSK	iTRAQ8plex@N-term; iTRAQ8plex(K)@8		-0.00337572	1489.86	497.626	1489.86	497.627	3	7
					0.607303	99	ASLPATEER	iTRAQ8plex@N-term	cleaved M-A@N-term	-0.00154468	1276.69	639.353	1276.69	639.354	2	9
					0.0259491	95.94	ALEAFNLD	iTRAQ8plex@N-term	cleaved D-P@C-term	0.0201168	1195.66	598.837	1195.64	598.827	2	7
53	25.75	tr|A0A3B6TRW7|A0A3B6TRW7_WHEAT	Peptidylprolyl isomerase OS=Triticum aestivum OX=4565 PE=4 SV=1	9	2	99	ADGFVVQTGDPEGPAEGFIDPSTGK	iTRAQ8plex@N-term; iTRAQ8plex(K)@25		0.00445594	3098.57	775.65	3098.57	775.649	4	11
					2	99	ESELTPSNSNILDGR	iTRAQ8plex@N-term		-0.0206287	1934.96	645.995	1934.99	646.002	3	13
					2	99	IVLDGYNAPVTSGNFVDLVER	iTRAQ8plex@N-term		-0.000771297	2581.37	861.463	2581.37	861.464	3	20
					2	99	SLILSGLAESK	iTRAQ8plex@N-term; iTRAQ8plex(K)@11		-0.00539522	1725.04	576.022	1725.05	576.024	3	13
					2	99	SLILSGLAESKR	iTRAQ8plex@N-term; iTRAQ8plex(K)@11	missed K-R@11	-0.0128132	1881.14	471.292	1881.15	471.295	4	9
					1.72125	98.89	IVLDGYNAPVTSGNFVDLVERK	iTRAQ8plex@N-term; iTRAQ8plex(K)@22	missed R-K@21	0.0109007	3013.68	754.427	3013.67	754.425	4	10
					1.52288	98	ALDSVER	iTRAQ8plex@N-term		0.00347791	1092.61	547.313	1092.61	547.311	2	10
					1.38722	99	TLDKLAVGLEELQR	No iTRAQ8plex@N-term; iTRAQ8plex(K)@4	missed K-L@4	-0.00876723	1888.08	630.369	1888.09	630.372	3	14
					0.0319843	99	VLISGPPIKDPGALLR	iTRAQ8plex@N-term; iTRAQ8plex(K)@9	cleaved S-V@N-term; missed K-D@9	0.00122725	2253.41	564.359	2253.4	564.358	4	13
54	33.43	tr|A0A3B6TBB9|A0A3B6TBB9_WHEAT	Ferredoxin--NADP reductase, chloroplastic OS=Triticum aestivum OX=4565 PE=3 SV=1	12	2	99	DPNATIIMLATGTGIAPFR	iTRAQ8plex@N-term; Oxidation(M)@8		0.00773482	2278.24	760.42	2278.23	760.417	3	18
					2	99	GIDEIMIPLASK	iTRAQ8plex@N-term; iTRAQ8plex(K)@12		-0.00632986	1894.1	632.374	1894.11	632.376	3	12
					2	99	LVYTNDAGEVVK	iTRAQ8plex@N-term; iTRAQ8plex(K)@12		-0.00539872	1915.08	639.368	1915.09	639.37	3	14
					2	99	LYSIASSALGDFGDAK	iTRAQ8plex@N-term; iTRAQ8plex(K)@16		0.00136742	2222.21	556.559	2222.2	556.558	4	10
					2	99	QEEGVVTNK	iTRAQ8plex@N-term; iTRAQ8plex(K)@9		0.00225688	1610.91	537.978	1610.91	537.977	3	10
					2	99	SEQWNVEVY	iTRAQ8plex@N-term		0.00195614	1456.72	729.365	1456.71	729.364	2	9
					1.4318	98.05	GIDEIMIPLASKEGIDWIDYRK	iTRAQ8plex@N-term; iTRAQ8plex(K)@12; iTRAQ8plex(K)@22	missed K-E@12; missed R-K@21	-0.0301265	3473.91	695.788	3473.94	695.794	5	9
					1.11351	95.61	EETNAAGEK	iTRAQ8plex@N-term; iTRAQ8plex(K)@9		-0.00670774	1555.82	519.615	1555.83	519.617	3	11
					1.01323	95.82	EPYVGK	iTRAQ8plex@N-term; iTRAQ8plex(K)@6		-0.0105505	1299.75	434.259	1299.76	434.262	3	7
					0.149354	96.33	ITGPVGK	iTRAQ8plex@N-term; iTRAQ8plex(K)@7	cleaved N-I@N-term	-0.0186266	1278.79	427.272	1278.81	427.278	3	8
					0.0395292	99	AVSTDAAAAPVK	iTRAQ8plex@N-term; iTRAQ8plex(K)@12	cleaved Q-A@N-term	-0.0101202	1707.99	570.337	1708	570.34	3	10
					0.025028	99	LYSIASSALGDFGD	iTRAQ8plex@N-term	cleaved D-A@C-term	0.00253741	1718.87	860.442	1718.87	860.441	2	11
55	51.89	tr|A0A3B6MXK8|A0A3B6MXK8_WHEAT; tr|A0A3B6LSH6|A0A3B6LSH6_WHEAT	Uncharacterized protein OS=Triticum aestivum OX=4565 PE=4 SV=1; Uncharacterized protein OS=Triticum aestivum OX=4565 PE=4 SV=1	11	2	99	GFGFVTMASQPELDDAIAALDGQSLEGR	iTRAQ8plex@N-term; Oxidation(M)@7		0.000860488	3214.58	804.652	3214.58	804.651	4	24
					2	99	LAQLFEQAGVVEVSEVIYNR	iTRAQ8plex@N-term		0.00662309	2567.4	856.806	2567.39	856.804	3	22
					2	99	VERPPRDSGSSFR	iTRAQ8plex@N-term	missed R-D@6	-0.0053061	1792.94	449.243	1792.95	449.244	4	11
					2	99	VNVAEERPPR	iTRAQ8plex@N-term		0.00261471	1469.83	490.95	1469.83	490.949	3	10
					2	99	VYVGNLPYDVDSERLAQLFEQAGVVEVSEVIYNR	iTRAQ8plex@N-term	missed R-L@14	-0.0606897	4174.09	1044.53	4174.15	1044.55	4	20
					1.65758	99	IYVGNLPWQVDDSR	No iTRAQ8plex@N-term		0.0192714	1660.84	831.427	1660.82	831.418	2	12
					1.20761	95.92	VVYDRDTGR	iTRAQ8plex@N-term	missed R-D@5	-0.00443603	1383.74	462.253	1383.74	462.254	3	11
					1.16749	96	LLTVNK	iTRAQ8plex@N-term; iTRAQ8plex(K)@6		-0.00467199	1294.84	432.62	1294.84	432.622	3	10
					1.12494	96.07	DSGSSFR	iTRAQ8plex@N-term		-0.00278525	1058.53	530.271	1058.53	530.272	2	11
					0.0819697	99	IYVGNLPWQVDDSRLVELFSEHGKVVDAR	iTRAQ8plex@N-term; No iTRAQ8plex(K)@24	missed R-L@14; missed K-V@24	0.000248791	3644.93	729.992	3644.93	729.992	5	14
					0.0634863	99	GFGFVTMSTIEEAEKAVEMFHR	iTRAQ8plex@N-term; No iTRAQ8plex(K)@15	missed K-A@15	0.0041902	2819.4	705.857	2819.39	705.856	4	17
56	34.78	tr|A0A3B6GU98|A0A3B6GU98_WHEAT	Uncharacterized protein OS=Triticum aestivum OX=4565 PE=4 SV=1	9	2	99	AAAAEFLK	iTRAQ8plex@N-term; iTRAQ8plex(K)@8		0.000203968	1427.86	476.961	1427.86	476.961	3	10
					2	99	AEPEAAAPAEETTTR	iTRAQ8plex@N-term		0.0123102	1846.93	616.652	1846.92	616.648	3	17
					2	99	FLDDLAKIDFPGAK	iTRAQ8plex@N-term; iTRAQ8plex(K)@7; iTRAQ8plex(K)@14	missed K-I@7	-0.00279867	2461.43	616.365	2461.43	616.366	4	12
					2	99	LVETIEASPPEIK	iTRAQ8plex@N-term; iTRAQ8plex(K)@13		0.0141675	2033.2	678.741	2033.19	678.736	3	13
					2	99	LVSDAVAK	iTRAQ8plex@N-term; iTRAQ8plex(K)@8		-0.00783725	1409.86	470.962	1409.87	470.964	3	11
					2	99	NSVAVTK	iTRAQ8plex@N-term; iTRAQ8plex(K)@7		-0.0165657	1325.8	442.939	1325.81	442.945	3	10
					1.76955	99	FLDDLAK	iTRAQ8plex@N-term; iTRAQ8plex(K)@7		-0.00262961	1428.84	477.288	1428.84	477.289	3	7
					1.61979	98.77	VLPGLNK	iTRAQ8plex@N-term; iTRAQ8plex(K)@7		-0.00993443	1347.86	450.294	1347.87	450.297	3	8
					1.50864	98.37	IDFPGAK	iTRAQ8plex@N-term; iTRAQ8plex(K)@7		-0.00788074	1354.8	452.607	1354.81	452.61	3	7
57	23.08	tr|A0A3B6LG11|A0A3B6LG11_WHEAT; tr|A0A3B6KD05|A0A3B6KD05_WHEAT	Epimerase domain-containing protein OS=Triticum aestivum OX=4565 PE=4 SV=1; Epimerase domain-containing protein OS=Triticum aestivum OX=4565 PE=4 SV=1	9	2	99	APITQQLPGESDAEYAEFSSK	iTRAQ8plex@N-term; iTRAQ8plex(K)@21		0.0151021	2875.49	719.879	2875.47	719.875	4	13
					2	99	ASKDLGVTPEYDLLDGLTDSYNLDFGR	iTRAQ8plex@N-term; iTRAQ8plex(K)@3	missed K-D@3	0.0110124	3581.85	896.469	3581.83	896.466	4	16
					2	99	DLATAFIK	iTRAQ8plex@N-term; iTRAQ8plex(K)@8		-0.00360311	1485.9	496.307	1485.9	496.308	3	9
					2	99	DLGVTPEYDLLDGLTDSYNLDFGR	iTRAQ8plex@N-term		0.00694121	2991.47	998.165	2991.47	998.162	3	22
					2	99	YVTFDGLAR	iTRAQ8plex@N-term		-0.000574234	1344.73	673.374	1344.73	673.375	2	14
					1.82391	99	GFNVVYDINGR	iTRAQ8plex@N-term		-0.000487644	1556.82	779.42	1556.83	779.42	2	8
					1.61979	99	GKAPITQQLPGESDAEYAEFSSK	iTRAQ8plex@N-term; iTRAQ8plex(K)@2; iTRAQ8plex(K)@23	missed K-A@2	0.056791	3364.85	842.219	3364.79	842.205	4	12
					1.5376	98.34	QVYNISGSKYVTFDGLAR	iTRAQ8plex@N-term; iTRAQ8plex(K)@9	missed K-Y@9	-0.0280499	2625.41	657.36	2625.44	657.367	4	9
					1.10237	95.82	QVYNISGSK	iTRAQ8plex@N-term; iTRAQ8plex(K)@9		-0.00614746	1602.91	535.312	1602.92	535.314	3	8
58	14.46	tr|A0A3B6JEF6|A0A3B6JEF6_WHEAT; tr|A0A3B6IK29|A0A3B6IK29_WHEAT	Phosphoglucomutase (alpha-D-glucose-1,6-bisphosphate-dependent) OS=Triticum aestivum OX=4565 PE=3 SV=1; Phosphoglucomutase (alpha-D-glucose-1,6-bisphosphate-dependent) OS=Triticum aestivum OX=4565 PE=3 SV=1	8	2	99	ASSDALSPLVDVALK	iTRAQ8plex@N-term; iTRAQ8plex(K)@15		-0.000978643	2093.22	524.312	2093.22	524.312	4	10
					2	99	ASSDALSPLVDVALKFSK	iTRAQ8plex@N-term; iTRAQ8plex(K)@15; iTRAQ8plex(K)@18	missed K-F@15	-0.0270247	2759.59	690.905	2759.62	690.912	4	10
					2	99	FFVTPSDSVAIIAANAVQSIPYFASGLK	iTRAQ8plex@N-term; iTRAQ8plex(K)@28		-0.0269792	3520.92	881.236	3520.94	881.243	4	18
					2	99	FFVTPSDSVAIIAANAVQSIPYFASGLKGVAR	iTRAQ8plex@N-term; iTRAQ8plex(K)@28	missed K-G@28	-0.0133656	3904.16	651.7	3904.17	651.702	6	15
					2	99	GATIVVSGDGR	iTRAQ8plex@N-term		0.00854678	1334.75	445.925	1334.75	445.923	3	11
					2	99	LSGTGSVGATIR	iTRAQ8plex@N-term		0.0102892	1421.82	474.949	1421.81	474.945	3	11
					2	99	RVWVGQDSLLSTPAVSAIIR	iTRAQ8plex@N-term	missed R-V@1	0.00316418	2471.42	618.862	2471.42	618.861	4	12
					1.61979	98.79	RFFVTPSDSVAIIAANAVQSIPYFASGLK	iTRAQ8plex@N-term; iTRAQ8plex(K)@29	missed R-F@1	0.048892	3677.09	736.426	3677.04	736.416	5	9
59	26	sp|Q9XPS4|PSBC_WHEAT	Photosystem II CP43 reaction center protein OS=Triticum aestivum OX=4565 GN=psbC PE=3 SV=2	9	2	99	AAAAGFEK	iTRAQ8plex@N-term; iTRAQ8plex(K)@8		0.000353292	1371.8	686.906	1371.8	686.906	2	13
					2	99	APWLEPLRGPNGLDLSR	iTRAQ8plex@N-term	missed R-G@8	0.000847269	2194.22	549.562	2194.22	549.561	4	11
					2	99	GIDRDLEPVLYMNPLN	iTRAQ8plex@N-term	missed R-D@4	-4.20201e-05	2162.14	1082.08	2162.13	1082.07	2	11
					2	99	LGANVGSAQGPTGLGK	iTRAQ8plex@N-term; iTRAQ8plex(K)@16		-0.00630361	2034.16	509.548	2034.17	509.549	4	16
					2	99	SAEYMTHAPLGSLNSVGGVATEINAVNYVSPR	iTRAQ8plex@N-term; Oxidation(M)@5		0.00307815	3623.82	906.963	3623.82	906.962	4	17
					2	99	SPTGEVIFGGETMR	iTRAQ8plex@N-term; Oxidation(M)@13		0.0110347	1799.91	600.979	1799.9	600.975	3	12
					1.76955	99	LINLSGK	iTRAQ8plex@N-term; iTRAQ8plex(K)@7		-0.00105543	1351.86	451.628	1351.86	451.629	3	8
					1.50864	98.8	DIQPWQER	iTRAQ8plex@N-term		-0.0026373	1374.72	459.246	1374.72	459.247	3	8
					0.737549	97.12	SPTGEVIFGGETMRFWDLRAPWLEPLRGPNGLDLSR	iTRAQ8plex@N-term; Oxidation(M)@13	missed R-F@14; missed R-A@19; missed R-G@27	0.001967	4389.27	878.86	4389.26	878.86	5	9
60	26.05	tr|W5ECL2|W5ECL2_WHEAT	Ribosomal_L2_C domain-containing protein OS=Triticum aestivum OX=4565 PE=3 SV=1	7	2	99	AMIGQVAGGGR	iTRAQ8plex@N-term		0.00526712	1319.73	660.874	1319.73	660.872	2	14
					2	99	ASGDYAIVISHNPDNGTSR	iTRAQ8plex@N-term; Deamidated(N)@15		0.0194502	2278.13	760.385	2278.11	760.378	3	17
					2	99	ATLSVGNVLPLR	iTRAQ8plex@N-term		-0.000102156	1542.94	515.321	1542.94	515.321	3	15
					2	99	GVVTDVIHDPGR	iTRAQ8plex@N-term		0.00416948	1567.87	523.63	1567.86	523.628	3	10
					2	99	RATLSVGNVLPLR	iTRAQ8plex@N-term	missed R-A@1	-0.0106263	1699.03	567.351	1699.04	567.354	3	13
					1.46852	98.27	GAGSVFK	iTRAQ8plex@N-term; iTRAQ8plex(K)@7		-0.010523	1272.75	425.259	1272.77	425.262	3	7
					1.42022	98.06	GVVTDVIHDPGRGAPLAK	iTRAQ8plex@N-term; iTRAQ8plex(K)@18	missed R-G@12	0.00967932	2409.41	603.359	2409.4	603.356	4	10
61	33.93	tr|A3KLL4|A3KLL4_WHEAT; tr|A0A3B5ZSR0|A0A3B5ZSR0_WHEAT	Malate dehydrogenase OS=Triticum aestivum OX=4565 PE=2 SV=1; Malate dehydrogenase OS=Triticum aestivum OX=4565 PE=3 SV=1	10	2	99	ELVQDDEWLNGEFIATVQQR	iTRAQ8plex@N-term		0.00375611	2693.36	674.348	2693.36	674.347	4	17
					2	99	LGVQVSDVK	iTRAQ8plex@N-term; iTRAQ8plex(K)@9		-0.008927	1551.94	518.319	1551.94	518.322	3	9
					2	99	MELIDAAFPLLK	iTRAQ8plex@N-term; iTRAQ8plex(K)@12		-0.00648281	1968.15	657.058	1968.16	657.06	3	10
					2	99	VLVTGAAGQIGYALVPMIAR	iTRAQ8plex@N-term; Oxidation(M)@17		-0.0083145	2319.32	774.114	2319.33	774.117	3	15
					2	99	VLVVANPANTNALILK	iTRAQ8plex@N-term; iTRAQ8plex(K)@16		-0.0180559	2257.38	753.467	2257.4	753.473	3	9
					1.74473	98.87	ALGQISER	iTRAQ8plex@N-term		-0.000252133	1176.68	589.346	1176.68	589.346	2	9
					1.67778	98.82	GAAIIK	iTRAQ8plex@N-term; iTRAQ8plex(K)@6		-0.00247849	1179.78	590.896	1179.78	590.897	2	9
					1.52288	98.78	EFAPSIPEK	iTRAQ8plex@N-term; iTRAQ8plex(K)@9		-0.002695	1624.93	542.649	1624.93	542.65	3	8
					1.25964	97.14	NVSIYK	iTRAQ8plex@N-term; iTRAQ8plex(K)@6		-0.0162226	1330.79	444.604	1330.81	444.61	3	8
					0.0172766	99	AAKEPMRVLVTGAAGQIGYALVPMIAR	Delta:H(2)C(2)@N-term; iTRAQ8plex(K)@3; Oxidation(M)@6	cleaved M-A@N-term; missed K-E@3; missed R-V@7	-0.00565189	3128.75	783.194	3128.75	783.195	4	20
62	26.11	tr|A0A3B6B7P9|A0A3B6B7P9_WHEAT	Lipoxygenase OS=Triticum aestivum OX=4565 PE=3 SV=1	11	2	99	ALLEFNAK	iTRAQ8plex@N-term; iTRAQ8plex(K)@8		-0.0063156	1512.91	505.309	1512.91	505.311	3	7
					2	99	AVAGSNVQTTSAATSAR	iTRAQ8plex@N-term; Deamidated(N)@6		0.00322278	1895.99	633.004	1895.99	633.002	3	18
					2	99	AYASFNFTELAFPNELIK	iTRAQ8plex@N-term; iTRAQ8plex(K)@18		-0.00217018	2682.45	671.62	2682.45	671.62	4	10
					2	99	LLLQSSDSPSSPLR	iTRAQ8plex@N-term		-0.00253614	1803	602.008	1803	602.009	3	14
					2	99	LSLQLVSATVAGRDER	iTRAQ8plex@N-term	missed R-D@13	-0.0144301	2018.13	673.717	2018.14	673.721	3	11
					2	99	QTLAGTNPLSIELVTGLPLTSKLDR	iTRAQ8plex@N-term; iTRAQ8plex(K)@22	missed K-L@22	-0.0172051	3244.87	649.981	3244.89	649.984	5	9
					2	99	VYDYALYNDLGNPDLREDLARPVLGGSEEYPYPR	iTRAQ8plex@N-term	missed R-E@16	-0.0371546	4233.06	1059.27	4233.1	1059.28	4	13
					1.95861	99	ADPAVPHVGGIPNSIAV	iTRAQ8plex@N-term; Deamidated(N)@13		0.013467	1918.06	640.361	1918.05	640.356	3	13
					0.238824	99	DLARPVLGGSEEYPYPR	iTRAQ8plex@N-term	cleaved E-D@N-term	-0.01399	2222.15	741.724	2222.16	741.729	3	10
					0.0565055	99	AYASFNFTELAFPNELIKR	iTRAQ8plex@N-term; No iTRAQ8plex(K)@18	missed K-R@18	-0.00602269	2534.34	845.788	2534.35	845.79	3	16
					0.00305076	99	INELPGDEEKGEISER	iTRAQ8plex@N-term; No iTRAQ8plex(K)@10	missed K-G@10	-0.000290969	2118.07	707.032	2118.07	707.032	3	10
63	53.96	tr|A0A3B6LQN1|A0A3B6LQN1_WHEAT; tr|A0A1D5ZLT0|A0A1D5ZLT0_WHEAT	Chlorophyll a-b binding protein, chloroplastic OS=Triticum aestivum OX=4565 PE=3 SV=1; Chlorophyll a-b binding protein, chloroplastic OS=Triticum aestivum OX=4565 PE=3 SV=1	17	2	99	GPLENLADHLADPVNNNAWAFATNFVPGK	iTRAQ8plex@N-term; iTRAQ8plex(K)@29		0.00909585	3699.94	925.991	3699.93	925.989	4	8
					2	99	VAASSSPWYGSDR	iTRAQ8plex@N-term		0.00463162	1685.84	562.953	1685.83	562.951	3	16
[truncated: 1,945 more rows]

## Sheet: Table S4
Supplementary Table S4. List of differentially expressed leaf proteins in BW4074 in response to drought stress.
[truncated: 72 more rows]

[truncated: 1 more sheets: Table S5]
